# Supplementary material for: A µ-opioid receptor superagonist analgesic with minimal adverse effects
Source: Nature. 2026 Apr 1;652(8112):1393–404. doi: 10.1038/s41586-026-10299-9 (PMC13128446; doi:10.1038/s41586-026-10299-9)
Supplement: Supplementary file 3 — The table lists the spatial coefficients and all proteins quantified across the MOR–APEX samples in HEK293 cells and the results of their statistical analysis over the time course of activation with DAMGO, FNZ and DFNZ. [file 41586_2026_10299_MOESM3_ESM.xlsx]

## Sheet: Spatial Coefficients
Group	Treatment	Time	Replicate	Reference	Spatial Coefficient
DAMGO_0.1	DAMGO	0	1	Cyto_Spatial	0.194751
DAMGO_0.1	DAMGO	0	1	Endo_Spatial	0
DAMGO_0.1	DAMGO	0	1	Lyso_Spatial	0
DAMGO_0.1	DAMGO	0	1	PM_Spatial	0.811088
DAMGO_1.1	DAMGO	1	1	Cyto_Spatial	0.00902218
DAMGO_1.1	DAMGO	1	1	Endo_Spatial	0
DAMGO_1.1	DAMGO	1	1	Lyso_Spatial	0
DAMGO_1.1	DAMGO	1	1	PM_Spatial	1.21133
DAMGO_5.1	DAMGO	5	1	Cyto_Spatial	0.0817823
DAMGO_5.1	DAMGO	5	1	Endo_Spatial	0.0366497
DAMGO_5.1	DAMGO	5	1	Lyso_Spatial	0
DAMGO_5.1	DAMGO	5	1	PM_Spatial	0.853213
DAMGO_10.1	DAMGO	10	1	Cyto_Spatial	0.00772582
DAMGO_10.1	DAMGO	10	1	Endo_Spatial	0.337181
DAMGO_10.1	DAMGO	10	1	Lyso_Spatial	0.000141204
DAMGO_10.1	DAMGO	10	1	PM_Spatial	0.679821
DAMGO_30.1	DAMGO	30	1	Cyto_Spatial	0.0256996
DAMGO_30.1	DAMGO	30	1	Endo_Spatial	0.525473
DAMGO_30.1	DAMGO	30	1	Lyso_Spatial	0.166569
DAMGO_30.1	DAMGO	30	1	PM_Spatial	0.315676
DAMGO_0.2	DAMGO	0	2	Cyto_Spatial	0.065109
DAMGO_0.2	DAMGO	0	2	Endo_Spatial	0
DAMGO_0.2	DAMGO	0	2	Lyso_Spatial	0
DAMGO_0.2	DAMGO	0	2	PM_Spatial	1.04598
DAMGO_1.2	DAMGO	1	2	Cyto_Spatial	0.0672278
DAMGO_1.2	DAMGO	1	2	Endo_Spatial	0
DAMGO_1.2	DAMGO	1	2	Lyso_Spatial	0
DAMGO_1.2	DAMGO	1	2	PM_Spatial	0.946728
DAMGO_5.2	DAMGO	5	2	Cyto_Spatial	0.0502295
DAMGO_5.2	DAMGO	5	2	Endo_Spatial	0.210653
DAMGO_5.2	DAMGO	5	2	Lyso_Spatial	0
DAMGO_5.2	DAMGO	5	2	PM_Spatial	0.742392
DAMGO_10.2	DAMGO	10	2	Cyto_Spatial	0.00484209
DAMGO_10.2	DAMGO	10	2	Endo_Spatial	0.526222
DAMGO_10.2	DAMGO	10	2	Lyso_Spatial	0.00388988
DAMGO_10.2	DAMGO	10	2	PM_Spatial	0.520391
DAMGO_30.2	DAMGO	30	2	Cyto_Spatial	0.0516196
DAMGO_30.2	DAMGO	30	2	Endo_Spatial	0.513383
DAMGO_30.2	DAMGO	30	2	Lyso_Spatial	0.210943
DAMGO_30.2	DAMGO	30	2	PM_Spatial	0.297785
DAMGO_0.3	DAMGO	0	3	Cyto_Spatial	0.105292
DAMGO_0.3	DAMGO	0	3	Endo_Spatial	0
DAMGO_0.3	DAMGO	0	3	Lyso_Spatial	0
DAMGO_0.3	DAMGO	0	3	PM_Spatial	0.859185
DAMGO_1.3	DAMGO	1	3	Cyto_Spatial	0.0663727
DAMGO_1.3	DAMGO	1	3	Endo_Spatial	0
DAMGO_1.3	DAMGO	1	3	Lyso_Spatial	0
DAMGO_1.3	DAMGO	1	3	PM_Spatial	0.926992
DAMGO_5.3	DAMGO	5	3	Cyto_Spatial	0.060803
DAMGO_5.3	DAMGO	5	3	Endo_Spatial	0.129668
DAMGO_5.3	DAMGO	5	3	Lyso_Spatial	0
DAMGO_5.3	DAMGO	5	3	PM_Spatial	0.804877
DAMGO_10.3	DAMGO	10	3	Cyto_Spatial	0.109188
DAMGO_10.3	DAMGO	10	3	Endo_Spatial	0.387966
DAMGO_10.3	DAMGO	10	3	Lyso_Spatial	0.0149374
DAMGO_10.3	DAMGO	10	3	PM_Spatial	0.553375
DAMGO_30.3	DAMGO	30	3	Cyto_Spatial	0.0195803
DAMGO_30.3	DAMGO	30	3	Endo_Spatial	0.499079
DAMGO_30.3	DAMGO	30	3	Lyso_Spatial	0.252892
DAMGO_30.3	DAMGO	30	3	PM_Spatial	0.247475
DAMGO_0.4	DAMGO	0	4	Cyto_Spatial	0.153562
DAMGO_0.4	DAMGO	0	4	Endo_Spatial	0.0179746
DAMGO_0.4	DAMGO	0	4	Lyso_Spatial	0
DAMGO_0.4	DAMGO	0	4	PM_Spatial	0.729219
DAMGO_1.4	DAMGO	1	4	Cyto_Spatial	0.205661
DAMGO_1.4	DAMGO	1	4	Endo_Spatial	0.0148363
DAMGO_1.4	DAMGO	1	4	Lyso_Spatial	3.82e-06
DAMGO_1.4	DAMGO	1	4	PM_Spatial	0.67165
DAMGO_5.4	DAMGO	5	4	Cyto_Spatial	0.161079
DAMGO_5.4	DAMGO	5	4	Endo_Spatial	0.251187
DAMGO_5.4	DAMGO	5	4	Lyso_Spatial	0
DAMGO_5.4	DAMGO	5	4	PM_Spatial	0.490282
DAMGO_10.4	DAMGO	10	4	Cyto_Spatial	0.11409
DAMGO_10.4	DAMGO	10	4	Endo_Spatial	0.537531
DAMGO_10.4	DAMGO	10	4	Lyso_Spatial	8.24e-05
DAMGO_10.4	DAMGO	10	4	PM_Spatial	0.265754
DAMGO_30.4	DAMGO	30	4	Cyto_Spatial	0.192819
DAMGO_30.4	DAMGO	30	4	Endo_Spatial	0.561348
DAMGO_30.4	DAMGO	30	4	Lyso_Spatial	0.0823406
DAMGO_30.4	DAMGO	30	4	PM_Spatial	0.0604714
DFNZ_0.1	DFNZ	0	1	Cyto_Spatial	0.0320913
DFNZ_0.1	DFNZ	0	1	Endo_Spatial	0
DFNZ_0.1	DFNZ	0	1	Lyso_Spatial	0
DFNZ_0.1	DFNZ	0	1	PM_Spatial	0.999173
DFNZ_1.1	DFNZ	1	1	Cyto_Spatial	0.0524714
DFNZ_1.1	DFNZ	1	1	Endo_Spatial	0
DFNZ_1.1	DFNZ	1	1	Lyso_Spatial	0
DFNZ_1.1	DFNZ	1	1	PM_Spatial	0.988044
DFNZ_5.1	DFNZ	5	1	Cyto_Spatial	0
DFNZ_5.1	DFNZ	5	1	Endo_Spatial	0
DFNZ_5.1	DFNZ	5	1	Lyso_Spatial	0
DFNZ_5.1	DFNZ	5	1	PM_Spatial	0
DFNZ_10.1	DFNZ	10	1	Cyto_Spatial	0.0679086
DFNZ_10.1	DFNZ	10	1	Endo_Spatial	0
DFNZ_10.1	DFNZ	10	1	Lyso_Spatial	0
DFNZ_10.1	DFNZ	10	1	PM_Spatial	1.19378
DFNZ_30.1	DFNZ	30	1	Cyto_Spatial	9.63e-05
DFNZ_30.1	DFNZ	30	1	Endo_Spatial	0.47933
DFNZ_30.1	DFNZ	30	1	Lyso_Spatial	0.0453768
DFNZ_30.1	DFNZ	30	1	PM_Spatial	0.652127
DFNZ_0.2	DFNZ	0	2	Cyto_Spatial	0.0724587
DFNZ_0.2	DFNZ	0	2	Endo_Spatial	0
DFNZ_0.2	DFNZ	0	2	Lyso_Spatial	0
DFNZ_0.2	DFNZ	0	2	PM_Spatial	0.929792
DFNZ_1.2	DFNZ	1	2	Cyto_Spatial	0.0810473
DFNZ_1.2	DFNZ	1	2	Endo_Spatial	0
DFNZ_1.2	DFNZ	1	2	Lyso_Spatial	0
DFNZ_1.2	DFNZ	1	2	PM_Spatial	0.930353
DFNZ_5.2	DFNZ	5	2	Cyto_Spatial	0.161867
DFNZ_5.2	DFNZ	5	2	Endo_Spatial	0
DFNZ_5.2	DFNZ	5	2	Lyso_Spatial	0
DFNZ_5.2	DFNZ	5	2	PM_Spatial	0.836154
DFNZ_10.2	DFNZ	10	2	Cyto_Spatial	0.103699
DFNZ_10.2	DFNZ	10	2	Endo_Spatial	0.0269663
DFNZ_10.2	DFNZ	10	2	Lyso_Spatial	0
DFNZ_10.2	DFNZ	10	2	PM_Spatial	0.887665
DFNZ_30.2	DFNZ	30	2	Cyto_Spatial	0.105547
DFNZ_30.2	DFNZ	30	2	Endo_Spatial	0.314962
DFNZ_30.2	DFNZ	30	2	Lyso_Spatial	0.0114887
DFNZ_30.2	DFNZ	30	2	PM_Spatial	0.657081
DFNZ_0.3	DFNZ	0	3	Cyto_Spatial	0.0827602
DFNZ_0.3	DFNZ	0	3	Endo_Spatial	0
DFNZ_0.3	DFNZ	0	3	Lyso_Spatial	0
DFNZ_0.3	DFNZ	0	3	PM_Spatial	0.870223
DFNZ_1.3	DFNZ	1	3	Cyto_Spatial	0.137942
DFNZ_1.3	DFNZ	1	3	Endo_Spatial	0
DFNZ_1.3	DFNZ	1	3	Lyso_Spatial	0
DFNZ_1.3	DFNZ	1	3	PM_Spatial	0.813417
DFNZ_5.3	DFNZ	5	3	Cyto_Spatial	0.0455769
DFNZ_5.3	DFNZ	5	3	Endo_Spatial	0
DFNZ_5.3	DFNZ	5	3	Lyso_Spatial	0
DFNZ_5.3	DFNZ	5	3	PM_Spatial	1.07332
DFNZ_10.3	DFNZ	10	3	Cyto_Spatial	0.0952928
DFNZ_10.3	DFNZ	10	3	Endo_Spatial	0.0352953
DFNZ_10.3	DFNZ	10	3	Lyso_Spatial	0
DFNZ_10.3	DFNZ	10	3	PM_Spatial	0.862592
DFNZ_30.3	DFNZ	30	3	Cyto_Spatial	0.0651489
DFNZ_30.3	DFNZ	30	3	Endo_Spatial	0.295528
DFNZ_30.3	DFNZ	30	3	Lyso_Spatial	0.00843157
DFNZ_30.3	DFNZ	30	3	PM_Spatial	0.71906
DFNZ_0.4	DFNZ	0	4	Cyto_Spatial	0.169542
DFNZ_0.4	DFNZ	0	4	Endo_Spatial	0.0112012
DFNZ_0.4	DFNZ	0	4	Lyso_Spatial	0
DFNZ_0.4	DFNZ	0	4	PM_Spatial	0.729433
DFNZ_1.4	DFNZ	1	4	Cyto_Spatial	0.0840644
DFNZ_1.4	DFNZ	1	4	Endo_Spatial	0.0217764
DFNZ_1.4	DFNZ	1	4	Lyso_Spatial	0
DFNZ_1.4	DFNZ	1	4	PM_Spatial	0.788389
DFNZ_5.4	DFNZ	5	4	Cyto_Spatial	0.197
DFNZ_5.4	DFNZ	5	4	Endo_Spatial	0.0153326
DFNZ_5.4	DFNZ	5	4	Lyso_Spatial	0
DFNZ_5.4	DFNZ	5	4	PM_Spatial	0.700242
DFNZ_10.4	DFNZ	10	4	Cyto_Spatial	0.127329
DFNZ_10.4	DFNZ	10	4	Endo_Spatial	0.163852
DFNZ_10.4	DFNZ	10	4	Lyso_Spatial	0
DFNZ_10.4	DFNZ	10	4	PM_Spatial	0.62478
DFNZ_30.4	DFNZ	30	4	Cyto_Spatial	0.0790338
DFNZ_30.4	DFNZ	30	4	Endo_Spatial	0.400003
DFNZ_30.4	DFNZ	30	4	Lyso_Spatial	0.014214
DFNZ_30.4	DFNZ	30	4	PM_Spatial	0.438777
FNZ_0.1	FNZ	0	1	Cyto_Spatial	0
FNZ_0.1	FNZ	0	1	Endo_Spatial	0
FNZ_0.1	FNZ	0	1	Lyso_Spatial	0
FNZ_0.1	FNZ	0	1	PM_Spatial	1.05226
FNZ_1.1	FNZ	1	1	Cyto_Spatial	0.0955149
FNZ_1.1	FNZ	1	1	Endo_Spatial	0
FNZ_1.1	FNZ	1	1	Lyso_Spatial	0
FNZ_1.1	FNZ	1	1	PM_Spatial	0.969943
FNZ_5.1	FNZ	5	1	Cyto_Spatial	0.0666862
FNZ_5.1	FNZ	5	1	Endo_Spatial	0.138527
FNZ_5.1	FNZ	5	1	Lyso_Spatial	0
FNZ_5.1	FNZ	5	1	PM_Spatial	0.807822
FNZ_10.1	FNZ	10	1	Cyto_Spatial	0.0815538
FNZ_10.1	FNZ	10	1	Endo_Spatial	0.56635
FNZ_10.1	FNZ	10	1	Lyso_Spatial	0
FNZ_10.1	FNZ	10	1	PM_Spatial	0.66631
FNZ_30.1	FNZ	30	1	Cyto_Spatial	0.21481
FNZ_30.1	FNZ	30	1	Endo_Spatial	0.456715
FNZ_30.1	FNZ	30	1	Lyso_Spatial	0.0189738
FNZ_30.1	FNZ	30	1	PM_Spatial	0.451258
FNZ_0.2	FNZ	0	2	Cyto_Spatial	0.0338708
FNZ_0.2	FNZ	0	2	Endo_Spatial	0
FNZ_0.2	FNZ	0	2	Lyso_Spatial	0
FNZ_0.2	FNZ	0	2	PM_Spatial	1.0047
FNZ_1.2	FNZ	1	2	Cyto_Spatial	0.0529405
FNZ_1.2	FNZ	1	2	Endo_Spatial	0
FNZ_1.2	FNZ	1	2	Lyso_Spatial	0
FNZ_1.2	FNZ	1	2	PM_Spatial	0.969368
FNZ_5.2	FNZ	5	2	Cyto_Spatial	0.10638
FNZ_5.2	FNZ	5	2	Endo_Spatial	0.125825
FNZ_5.2	FNZ	5	2	Lyso_Spatial	0
FNZ_5.2	FNZ	5	2	PM_Spatial	0.819625
FNZ_10.2	FNZ	10	2	Cyto_Spatial	0.0815369
FNZ_10.2	FNZ	10	2	Endo_Spatial	0.456654
FNZ_10.2	FNZ	10	2	Lyso_Spatial	0
FNZ_10.2	FNZ	10	2	PM_Spatial	0.510353
FNZ_30.2	FNZ	30	2	Cyto_Spatial	0.140638
FNZ_30.2	FNZ	30	2	Endo_Spatial	0.481984
FNZ_30.2	FNZ	30	2	Lyso_Spatial	0.125859
FNZ_30.2	FNZ	30	2	PM_Spatial	0.415734
FNZ_0.3	FNZ	0	3	Cyto_Spatial	0.0448957
FNZ_0.3	FNZ	0	3	Endo_Spatial	0
FNZ_0.3	FNZ	0	3	Lyso_Spatial	0
FNZ_0.3	FNZ	0	3	PM_Spatial	0.989728
FNZ_1.3	FNZ	1	3	Cyto_Spatial	0.116398
FNZ_1.3	FNZ	1	3	Endo_Spatial	0
FNZ_1.3	FNZ	1	3	Lyso_Spatial	0
FNZ_1.3	FNZ	1	3	PM_Spatial	0.871944
FNZ_5.3	FNZ	5	3	Cyto_Spatial	0.0803663
FNZ_5.3	FNZ	5	3	Endo_Spatial	0.167178
FNZ_5.3	FNZ	5	3	Lyso_Spatial	0
FNZ_5.3	FNZ	5	3	PM_Spatial	0.756566
FNZ_10.3	FNZ	10	3	Cyto_Spatial	0.0704793
FNZ_10.3	FNZ	10	3	Endo_Spatial	0.485777
FNZ_10.3	FNZ	10	3	Lyso_Spatial	0.00382093
FNZ_10.3	FNZ	10	3	PM_Spatial	0.470439
FNZ_30.3	FNZ	30	3	Cyto_Spatial	0.071197
FNZ_30.3	FNZ	30	3	Endo_Spatial	0.485799
FNZ_30.3	FNZ	30	3	Lyso_Spatial	0.175533
FNZ_30.3	FNZ	30	3	PM_Spatial	0.290892
FNZ_0.4	FNZ	0	4	Cyto_Spatial	0.174913
FNZ_0.4	FNZ	0	4	Endo_Spatial	0.00863525
FNZ_0.4	FNZ	0	4	Lyso_Spatial	0
FNZ_0.4	FNZ	0	4	PM_Spatial	0.733954
FNZ_1.4	FNZ	1	4	Cyto_Spatial	0.138244
FNZ_1.4	FNZ	1	4	Endo_Spatial	0.0252002
FNZ_1.4	FNZ	1	4	Lyso_Spatial	0
FNZ_1.4	FNZ	1	4	PM_Spatial	0.744349
FNZ_5.4	FNZ	5	4	Cyto_Spatial	0.0949627
FNZ_5.4	FNZ	5	4	Endo_Spatial	0.2866
FNZ_5.4	FNZ	5	4	Lyso_Spatial	0
FNZ_5.4	FNZ	5	4	PM_Spatial	0.543952
FNZ_10.4	FNZ	10	4	Cyto_Spatial	0.0886357
FNZ_10.4	FNZ	10	4	Endo_Spatial	0.565497
FNZ_10.4	FNZ	10	4	Lyso_Spatial	7.08e-05
FNZ_10.4	FNZ	10	4	PM_Spatial	0.311026
FNZ_30.4	FNZ	30	4	Cyto_Spatial	0.26337
FNZ_30.4	FNZ	30	4	Endo_Spatial	0.491176
FNZ_30.4	FNZ	30	4	Lyso_Spatial	0
FNZ_30.4	FNZ	30	4	PM_Spatial	0.298322

## Sheet: ANOVA - Protein Timeseries
Protein (Uniprot ID)	Gene	Ligand	BestPower	pvalue	adj.pvalue	log2FC	mean log2(intensity 0 min)	mean log2(intensity 1 min)	mean log2(intensity 5 min)	mean log2(intensity 10 min)	mean log2(intensity 30 min)
P20645	M6PR	DAMGO	3	1.3685e-12	1.18649e-08	3.23285	0	0	1.57777	3.1916	3.23285
Q8NBJ9	SIDT2	DAMGO	3	3.2307e-12	2.8007e-08	2.84937	1.97551	2.01659	3.34734	4.40579	4.82487
Q9H1K0	RBSN	DAMGO	3	4.12594e-11	3.57637e-07	2.77238	0.517881	0.52224	2.22142	3.29027	2.94465
Q9NXN4	GDAP2	DAMGO	3	1.25392e-10	1.08677e-06	1.25859	2.10451	2.08406	2.10852	2.54855	3.36309
Q15075	EEA1	DAMGO	3	1.47129e-10	1.27502e-06	2.31135	3.23938	3.26254	4.57001	5.55073	5.49544
O95405	ZFYVE9	DAMGO	3	1.90197e-10	1.64806e-06	1.60081	1.60061	1.60679	2.29719	3.17308	3.20142
Q9UEU0	VTI1B	DAMGO	3	2.44727e-10	2.12032e-06	2.89617	2.46828	2.40017	4.00776	5.14624	5.36445
Q9NUM4	TMEM106B	DAMGO	3	4.1413e-10	3.5876e-06	1.96462	2.60124	2.73612	3.33039	4.17558	4.56586
P42892	ECE1	DAMGO	3	5.86961e-10	5.08426e-06	2.45533	0	0	1.26307	2.44603	2.45533
Q9BTU6	PI4K2A	DAMGO	3	5.9072e-10	5.11623e-06	2.13726	2.20797	2.21117	2.55646	3.5805	4.34523
O75165	DNAJC13	DAMGO	3	9.15403e-10	7.92739e-06	1.67179	2.44362	2.48042	2.96555	3.83454	4.11541
Q9P2Y5	UVRAG	DAMGO	3	9.41382e-10	8.15143e-06	1.32895	2.63669	2.62199	3.16709	3.84758	3.96564
P42338	PIK3CB	FNZ	3	9.61062e-10	8.10368e-06	-0.410624	2.10637	2.09906	2.04399	1.91063	1.69574
A4D1U4	DENND11	DAMGO	3	9.89668e-10	8.56855e-06	2.34263	1.60114	1.61242	2.46909	3.58574	3.94377
A4D1P6	WDR91	DAMGO	3	1.04241e-09	9.02414e-06	1.70862	3.34496	3.34683	4.10496	4.78421	5.05358
Q9Y2G3	ATP11B	DAMGO	3	1.13557e-09	9.82947e-06	1.65163	1.58161	1.59547	2.27457	2.96886	3.23324
Q92622	RUBCN	DAMGO	3	1.18951e-09	1.02952e-05	1.88301	0	0	0.802796	1.65532	1.88301
Q9P2D6	FAM135A	DAMGO	3	1.52466e-09	1.31944e-05	1.56101	1.33036	1.29753	2.21514	2.89137	2.82007
Q9UIQ6	LNPEP	DAMGO	3	1.57243e-09	1.36063e-05	2.42959	0.415439	0.416942	1.53589	2.8322	2.84503
Q7Z3T8	ZFYVE16	DAMGO	3	1.98625e-09	1.7185e-05	1.50518	3.11057	3.14882	3.76282	4.57765	4.61575
Q6WKZ4	RAB11FIP1	FNZ	3	2.05691e-09	1.73418e-05	1.9997	0.288317	0.280084	0.299526	0.520188	2.28802
P11279	LAMP1	D-Fnz	3	2.06352e-09	1.73088e-05	1.17918	2.71665	2.66023	2.62052	2.72881	3.89584
Q96AJ9	VTI1A	DAMGO	3	2.35416e-09	2.03658e-05	2.38171	2.45493	2.45229	3.99468	4.81532	4.83665
Q9H3S7	PTPN23	DAMGO	3	2.40165e-09	2.07743e-05	2.097	1.83937	1.86349	2.67625	3.73636	3.93638
Q5T1M5	FKBP15	DAMGO	3	2.42426e-09	2.09674e-05	2.58046	1.60092	1.61901	2.37121	3.82524	4.18138
Q8WUH2	TGFBRAP1	DAMGO	3	2.43472e-09	2.10555e-05	1.86384	0	0	0.981292	1.86384	1.83678
Q8N3P4	VPS8	DAMGO	3	2.59173e-09	2.24107e-05	2.25305	0.476891	0.477978	1.72404	2.72994	2.58569
Q9C0C4	SEMA4C	DAMGO	3	3.47219e-09	3.00206e-05	1.21127	2.16574	2.12373	2.51583	3.01718	3.37701
O14662	STX16	DAMGO	3	3.53654e-09	3.05734e-05	1.15465	2.76712	2.78919	3.38072	3.75575	3.92177
Q6ZMI0	PPP1R21	DAMGO	3	3.94151e-09	3.40704e-05	2.99602	0	0	1.68522	2.99602	2.91964
Q12768	WASHC5	DAMGO	3	4.17535e-09	3.60875e-05	1.54211	2.3012	2.2983	2.67313	3.57327	3.8433
Q9BXF6	RAB11FIP5	DAMGO	3	4.37439e-09	3.78034e-05	1.8435	0.0427788	0.0394231	0.0405787	0.666178	1.88628
Q9UIQ6	LNPEP	FNZ	3	4.94876e-09	4.1718e-05	3.0179	0.398516	0.418625	1.88235	3.2586	3.41642
Q96L93	KIF16B	DAMGO	3	5.1589e-09	4.45781e-05	1.74318	0	0	0.408352	1.54722	1.74318
Q9UNK0	STX8	DAMGO	3	5.40286e-09	4.66807e-05	3.04837	0.0459058	0.0408004	1.50574	2.74266	3.09428
Q14142	TRIM14	DAMGO	3	5.84716e-09	5.05136e-05	3.24316	0	0	1.87026	3.19334	3.24316
P98164	LRP2	DAMGO	3	6.37162e-09	5.50381e-05	2.19183	0	0	0.422259	1.7018	2.19183
Q92783	STAM	FNZ	3	6.89276e-09	5.8099e-05	3.13961	4.07034	3.89735	5.26544	6.39818	7.20996
Q5KU26	COLEC12	DAMGO	3	7.05622e-09	6.09445e-05	3.08663	0	0	1.72161	2.67173	3.08663
Q9BQS8	FYCO1	DAMGO	3	7.12823e-09	6.15594e-05	1.10777	0	0	0	0.12658	1.10777
P51790	CLCN3	DAMGO	3	8.36144e-09	7.2201e-05	2.46431	0	0	0.707928	2.11109	2.46431
P49754	VPS41	DAMGO	3	8.65171e-09	7.46988e-05	1.09282	2.96561	2.93843	3.09875	3.7124	4.05843
Q9P2C4	TMEM181	D-Fnz	3	9.66829e-09	8.10879e-05	1.24311	1.79449	1.91946	1.81025	1.86955	3.03761
P51790	CLCN3	FNZ	3	1.06014e-08	8.93483e-05	2.93288	0	0	1.11202	2.30037	2.93288
P51790	CLCN3	D-Fnz	3	1.3123e-08	0.00011005	2.46843	0	0	0	0.532619	2.46843
Q6IAA8	LAMTOR1	D-Fnz	3	1.34942e-08	0.000113149	1.27577	2.28546	2.24542	2.36631	2.38238	3.56123
Q9H3S7	PTPN23	D-Fnz	3	1.47675e-08	0.000123811	2.40592	1.83437	1.81089	1.74013	2.41955	4.24029
Q6ZWE6	PLEKHM3	DAMGO	3	1.51866e-08	0.000131106	2.29289	0	0	0	0.00998766	2.29289
Q8IWU2	LMTK2	DAMGO	3	1.60259e-08	0.000138336	0.941471	2.78249	2.76247	2.99932	3.45878	3.72396
C4AMC7;Q6VEQ5	WASH3P;WASH2P	DAMGO	3	1.87924e-08	0.000162197	2.31473	1.22618	1.16975	1.73999	3.21783	3.54091
Q9Y2I7	PIKFYVE	DAMGO	3	1.89149e-08	0.000163235	1.21814	0.958212	0.963073	1.15207	1.8774	2.17635
Q15643	TRIP11	DAMGO	3	1.90405e-08	0.000164301	1.4045	0.00525923	0.00524032	0.0120467	0.52132	1.40976
Q6WKZ4	RAB11FIP1	DAMGO	3	1.94267e-08	0.000167613	1.76777	0.288502	0.284987	0.288118	0.766197	2.05627
Q96S38	RPS6KC1	DAMGO	3	2.08475e-08	0.000179851	2.40179	0	0	0.930807	2.40179	2.29866
O95684	CEP43	DAMGO	3	2.14703e-08	0.000185203	1.39793	1.37144	1.40148	1.40163	1.69791	2.76937
Q96S38	RPS6KC1	FNZ	3	2.15865e-08	0.000181909	2.78442	0	0	1.37548	2.78442	2.29447
P11279	LAMP1	DAMGO	3	2.29372e-08	0.000197833	1.83744	2.65599	2.69274	2.77247	3.58817	4.49343
Q4G0F5	VPS26B	DAMGO	3	2.46545e-08	0.00021262	1.42595	2.38058	2.33727	2.56514	3.3855	3.80653
P20645	M6PR	D-Fnz	3	2.7504e-08	0.000230566	2.96815	0	0	0	0.429493	2.96815
Q92581	SLC9A6	DAMGO	3	2.76217e-08	0.000238182	1.83277	0	0	0.710855	1.76203	1.83277
Q9UIQ6	LNPEP	D-Fnz	3	2.88956e-08	0.000242203	2.16438	0.414189	0.416429	0.391032	0.678422	2.57857
Q96L93	KIF16B	D-Fnz	3	3.03753e-08	0.000254575	1.72341	0	0	0	0.0328648	1.72341
Q9H270	VPS11	DAMGO	3	3.04439e-08	0.000262487	1.56953	1.90539	1.88278	2.37587	3.34912	3.47492
Q7Z3T8	ZFYVE16	D-Fnz	3	3.05607e-08	0.000256099	1.7024	3.11531	3.06765	3.10643	3.79427	4.81771
Q8NBJ9	SIDT2	FNZ	3	3.16375e-08	0.000266577	3.63334	2.05764	2.099	3.30552	4.80508	5.69098
Q86T03	PIP4P1	DAMGO	3	3.1732e-08	0.000273561	2.40576	1.95143	1.97655	2.14336	3.29304	4.35719
Q8N960	CEP120	DAMGO	3	3.27925e-08	0.000282671	2.60839	0	0	0.271562	1.50578	2.60839
Q8IWF6	DENND6A	DAMGO	3	3.28165e-08	0.000282845	0.715541	1.13726	1.13815	1.1755	1.29811	1.8528
O60826	CCDC22	DAMGO	3	3.32757e-08	0.00028677	1.95178	1.44203	1.45884	1.71811	2.91596	3.3938
Q9NXC2	GFOD1	FNZ	3	3.63954e-08	0.000306631	1.98411	0.762981	0.79601	0.791901	1.00391	2.7471
Q8TEQ0	SNX29	DAMGO	3	3.64358e-08	0.000313967	1.86014	0.0707525	0.0694686	0.385944	1.66409	1.93089
Q9NX08	COMMD8	DAMGO	3	3.72871e-08	0.000321266	1.64949	2.31423	2.1918	2.65171	3.68784	3.96373
P01130	LDLR	D-Fnz	3	3.92505e-08	0.00032888	1.52391	0	0	0	0.275649	1.52391
Q8WXA3	RUFY2	DAMGO	3	4.14787e-08	0.000357339	2.06674	2.81415	2.84376	3.02364	4.28245	4.88089
Q6RW13	AGTRAP	DAMGO	3	4.41727e-08	0.000380504	1.98954	2.01344	1.95902	2.39797	3.47849	4.00298
Q7Z7G8	VPS13B	DAMGO	3	4.43412e-08	0.000381911	0.919403	0	0	0	0.0171978	0.919403
Q9UNK0	STX8	D-Fnz	3	4.48968e-08	0.000376145	2.9303	0.0408004	0.0408004	0.0408004	1.65627	2.9711
O43759	SYNGR1	FNZ	3	4.65131e-08	0.000391826	3.61839	5.4297	5.213	6.48688	7.99459	9.04809
A4D1U4	DENND11	FNZ	3	4.67192e-08	0.000393516	3.01389	1.6293	1.64203	2.68204	3.95897	4.6432
Q567U6	CCDC93	DAMGO	3	5.14886e-08	0.000443419	2.11549	0.857407	0.854091	1.04131	2.31123	2.97289
P05067	APP	DAMGO	3	5.18521e-08	0.000446498	1.55235	2.93264	2.92856	3.39135	4.34549	4.48499
A2RU67	FAM234B	DAMGO	3	5.45499e-08	0.000469674	1.87164	0.686442	0.756734	1.88819	2.49464	2.55808
Q8WUH2	TGFBRAP1	D-Fnz	3	5.49553e-08	0.000460361	1.57129	0	0	0	0.0772641	1.57129
Q99996	AKAP9	DAMGO	3	5.71658e-08	0.00049214	1.39651	2.8778	2.87531	2.96453	3.59491	4.27431
Q8WXW3	PIBF1	FNZ	3	6.02605e-08	0.000507514	2.92542	2.09883	2.08702	2.12048	3.36971	5.02425
O60493	SNX3	DAMGO	3	6.40936e-08	0.000551718	3.01738	0	0	1.27377	3.01738	3.00656
Q13439	GOLGA4	DAMGO	3	6.44115e-08	0.00055439	1.36835	1.02381	1.0251	1.04659	1.52413	2.39216
Q9Y485	DMXL1	DAMGO	3	6.4904e-08	0.000558564	0.698524	1.66103	1.68694	1.71196	1.91023	2.35955
Q641Q2	WASHC2A	DAMGO	3	6.7366e-08	0.000579685	2.42149	0	0	0.727073	2.17599	2.42149
P35670	ATP7B	DAMGO	3	7.03169e-08	0.000605006	1.10409	2.73054	2.8001	2.99579	3.51443	3.83463
Q9H3S7	PTPN23	FNZ	3	7.52071e-08	0.000633319	3.00891	1.89746	1.8493	3.09114	4.26421	4.90637
Q5KU26	COLEC12	FNZ	3	7.75733e-08	0.000653167	3.43	0	0	2.18427	2.98044	3.43
Q6GYQ0	RALGAPA1	DAMGO	3	7.82705e-08	0.000673361	0.490098	3.10568	3.10424	3.09721	3.23351	3.59578
Q9H3P7	ACBD3	DAMGO	3	8.56511e-08	0.000736771	1.35552	2.0618	2.11878	2.15629	2.68195	3.41732
O43752	STX6	DAMGO	3	8.85774e-08	0.000761854	1.36496	3.35909	3.56191	4.12961	4.72405	4.54831
Q96FH0	BORCS8	DAMGO	3	9.21922e-08	0.000792853	3.27221	0	0	0.0211864	2.28549	3.27221
Q15437	SEC23B	DAMGO	3	9.6135e-08	0.000826665	0.865773	2.93329	2.92509	2.96195	3.30598	3.79906
P51795	CLCN5	D-Fnz	3	9.95646e-08	0.000833953	2.34498	0	0	0	0.237679	2.34498
Q96PC5	MIA2	DAMGO	3	1.02695e-07	0.000882973	1.18717	2.96195	2.98502	3.00914	3.65376	4.14912
Q7L804	RAB11FIP2	DAMGO	3	1.05836e-07	0.000909871	0.93794	0.876871	0.812026	0.849898	0.836967	1.81481
Q99523	SORT1	DAMGO	3	1.09007e-07	0.000937022	2.26759	0	0	0.412881	2.02246	2.26759
Q8N137	CNTROB	DAMGO	3	1.09853e-07	0.000944187	2.95946	0	0	0	1.38333	2.95946
Q8TEQ0	SNX29	D-Fnz	3	1.1232e-07	0.000940684	2.04344	0.0713402	0.0720058	0.0701266	0.439692	2.11478
Q96S38	RPS6KC1	D-Fnz	3	1.12526e-07	0.00094229	2.43623	0	0	0	0.367828	2.43623
Q92622	RUBCN	D-Fnz	3	1.21762e-07	0.00101951	1.84603	0	0	0	0.362015	1.84603
Q8TEQ0	SNX29	FNZ	3	1.24268e-07	0.00104621	2.61327	0.0701657	0.0712017	0.731867	2.21263	2.68344
P42892	ECE1	FNZ	3	1.28554e-07	0.00108217	2.86072	0	0	1.64102	2.86072	2.6923
Q9BV73	CEP250	DAMGO	3	1.29439e-07	0.0011124	1.6842	1.59373	1.56035	1.78489	2.4379	3.27793
Q9NVA4	TMEM184C	DAMGO	3	1.38883e-07	0.00119342	2.49371	2.42591	2.44834	2.68027	3.67161	4.91962
Q6IAA8	LAMTOR1	DAMGO	3	1.4069e-07	0.00120881	1.81969	2.31069	2.47166	2.38254	2.93839	4.13038
Q8TBA6	GOLGA5	FNZ	3	1.42123e-07	0.00119625	2.86322	1.62771	1.58235	1.89594	3.32764	4.49092
P53675	CLTCL1	DAMGO	3	1.4252e-07	0.00122439	0.800098	3.02601	3.05866	3.47348	3.65747	3.82611
Q15436	SEC23A	DAMGO	3	1.49112e-07	0.00128088	0.86873	2.09244	2.10767	2.13313	2.44917	2.96117
Q5TF39	MFSD4B	DAMGO	3	1.51884e-07	0.00130453	2.74183	0.587794	0.587794	2.12569	3.32962	2.90154
Q92609	TBC1D5	DAMGO	3	1.58514e-07	0.00136131	1.88167	0	0	0.109033	1.31004	1.88167
Q9BQ24	ZFYVE21	DAMGO	3	1.58645e-07	0.00136229	1.12254	2.03185	2.11271	2.442	3.15438	3.15191
Q9H1Z4	WDR13	DAMGO	3	1.69478e-07	0.00145514	1.79717	1.3988	1.47332	1.66657	2.59572	3.19596
Q9UEU0	VTI1B	D-Fnz	3	1.70896e-07	0.00143074	3.16249	2.34038	2.36237	2.49316	4.33608	5.50287
Q8N3P4	VPS8	FNZ	3	1.71385e-07	0.00144238	2.65064	0.495878	0.475762	2.10691	3.14651	3.07587
Q14142	TRIM14	D-Fnz	3	1.73557e-07	0.00145285	3.22747	0	0	0	0.37176	3.22747
Q2M389	WASHC4	DAMGO	3	1.76958e-07	0.00151918	1.17104	1.78678	1.76957	1.94226	2.66368	2.95782
O43504	LAMTOR5	FNZ	3	1.79134e-07	0.00150742	3.16222	1.49454	1.29132	1.91224	3.27619	4.65676
Q8TBA6	GOLGA5	DAMGO	3	1.79515e-07	0.00154096	2.18816	1.62542	1.61026	1.95663	3.06008	3.81358
Q5TB80	CEP162	DAMGO	3	1.83685e-07	0.00157657	2.14252	0	0	0	0.451569	2.14252
O60493	SNX3	FNZ	3	2.11491e-07	0.00177948	4.16568	0	0	1.69358	3.50318	4.16568
P11717	IGF2R	DAMGO	3	2.12399e-07	0.00182281	1.49062	2.78047	2.7877	2.98432	4.00143	4.27109
A4D1P6	WDR91	FNZ	3	2.1699e-07	0.00182554	2.57919	3.32795	3.35692	4.44241	5.16866	5.90715
Q969Q6	PPP2R3C	DAMGO	3	2.20196e-07	0.0018895	1.944	0	0	0.0934985	0.359285	1.944
P01130	LDLR	DAMGO	3	2.24155e-07	0.00192325	1.62023	0	0	0.642464	1.58435	1.62023
Q9H1K0	RBSN	FNZ	3	2.25771e-07	0.00189919	3.54207	0.533369	0.53353	2.85979	3.70741	4.07544
Q8IZQ1	WDFY3	DAMGO	3	2.33187e-07	0.00200052	0.69849	0.117182	0.118693	0.144572	0.274174	0.815672
P11117	ACP2	DAMGO	3	2.39701e-07	0.00205615	1.85469	1.37457	1.384	1.41134	2.31447	3.22927
Q1MSJ5	CSPP1	FNZ	3	2.5076e-07	0.00210914	2.59999	0	0	0	0.694579	2.59999
Q8WXW3	PIBF1	DAMGO	3	2.62694e-07	0.00225313	2.28457	2.10267	2.08711	2.28433	3.18357	4.38725
O43759	SYNGR1	DAMGO	3	2.65116e-07	0.00227364	2.86356	5.51945	5.50696	6.25773	7.75509	8.38301
O95487	SEC24B	DAMGO	3	2.73235e-07	0.00234299	1.1167	3.2834	3.35323	3.32172	3.86341	4.4001
O43493	TGOLN2	D-Fnz	3	2.75608e-07	0.00230684	2.97281	0	0	0	0.571232	2.97281
Q96NW4	ANKRD27	DAMGO	3	2.77477e-07	0.00237908	1.09596	1.50604	1.50614	1.55098	2.00628	2.602
Q5T1M5	FKBP15	FNZ	3	2.79116e-07	0.00234737	3.43021	1.65329	1.62672	2.64174	4.1863	5.08351
Q9P2N7	KLHL13	DAMGO	3	2.97521e-07	0.00255065	1.52916	3.69139	3.78115	3.93714	4.69857	5.22055
Q9NZD8	SPG21	DAMGO	3	3.14829e-07	0.00269872	2.1385	0.119894	0.055082	0.326833	1.61789	2.2584
Q9UEU0	VTI1B	FNZ	3	3.15173e-07	0.00265029	3.90695	2.42319	2.39112	4.41655	5.51388	6.33014
Q562E7	WDR81	DAMGO	3	3.35559e-07	0.00287608	1.3769	2.25334	2.2936	2.70138	3.37568	3.63024
P20338	RAB4A	DAMGO	3	3.37441e-07	0.00289187	1.32985	2.3393	2.34441	2.56131	3.59316	3.66915
Q92734	TFG	DAMGO	3	3.57599e-07	0.00306426	1.60913	2.68625	2.75839	3.19417	3.98959	4.29538
P50851	LRBA	DAMGO	3	3.68202e-07	0.00315476	1.22351	2.35069	2.3715	2.41484	2.9821	3.5742
P51797	CLCN6	DAMGO	3	3.72137e-07	0.0031881	1.93339	0	0	0	0.144329	1.93339
Q6ULP2	AFTPH	DAMGO	3	3.86836e-07	0.00331364	1.25305	0.319368	0.386684	0.419456	0.77846	1.57241
Q8N4C6	NIN	FNZ	3	3.89284e-07	0.0032731	2.20588	2.38554	2.3201	2.49371	3.35319	4.59142
Q96AJ9	VTI1A	FNZ	3	4.09282e-07	0.00344083	2.70344	2.43376	2.44668	3.79313	4.71422	5.1372
Q8TEA7	TBCK	DAMGO	3	4.17249e-07	0.00357374	2.63002	0	0	1.57429	2.63002	2.37539
P05067	APP	FNZ	3	4.24795e-07	0.00357083	2.4566	3.06629	2.89839	3.75612	4.85242	5.52289
Q9H1K0	RBSN	D-Fnz	3	4.31104e-07	0.00360791	2.46963	0.533369	0.533369	0.409807	1.11792	3.003
Q4G0F5	VPS26B	FNZ	3	4.49161e-07	0.0037752	1.62775	2.40169	2.39078	2.69612	3.68006	4.02945
O43493	TGOLN2	DAMGO	3	4.74446e-07	0.00406315	2.96636	0	0	0.167034	2.29438	2.96636
Q9P2J3	KLHL9	DAMGO	3	4.83801e-07	0.00414279	1.26976	2.55764	2.58247	2.55515	3.20177	3.8274
O60493	SNX3	D-Fnz	3	5.1482e-07	0.00430801	2.83941	0	0	0	0.495982	2.83941
Q9P2R3	ANKFY1	DAMGO	3	5.30833e-07	0.00454499	0.886027	2.64656	2.65136	2.94546	3.53259	3.38363
Q5KU26	COLEC12	D-Fnz	3	5.51744e-07	0.00461644	2.67887	0	0	0	0.763669	2.67887
Q86WG5	SBF2	DAMGO	3	5.67606e-07	0.00485928	-0.438663	2.57838	2.59045	2.44546	2.32257	2.13972
O60499	STX10	DAMGO	3	5.70941e-07	0.00488725	1.24044	1.2238	1.23946	1.87285	2.46424	2.34243
Q8NEU8	APPL2	DAMGO	3	5.91706e-07	0.00506441	0.984541	2.7179	2.75811	3.05272	3.70244	3.41327
Q9UPN4	CEP131	DAMGO	3	6.01463e-07	0.00514732	1.69651	2.9147	2.91651	3.00823	3.74621	4.61121
O15078	CEP290	DAMGO	3	6.5569e-07	0.00561074	2.04411	1.88145	1.88423	2.03921	2.93301	3.92556
P57768	SNX16	DAMGO	3	6.87315e-07	0.00588067	1.53502	0	0	0	0.168041	1.53502
Q9ULQ1	TPCN1	DAMGO	3	6.87496e-07	0.00588153	3.00332	0	0	0.923125	2.28635	3.00332
P15313	ATP6V1B1	DAMGO	3	6.89417e-07	0.00589728	1.84567	2.96815	3.0682	3.515	4.45531	4.81382
Q15154	PCM1	FNZ	3	7.0363e-07	0.0059133	2.10449	3.46599	3.35819	3.62716	4.58005	5.57048
Q9BXW6	OSBPL1A	DAMGO	3	7.15155e-07	0.00611672	0.576497	0	0.0259606	0	0	0.576497
O00213	APBB1	DAMGO	3	7.27708e-07	0.00622336	0.821421	2.98139	3.02465	3.13474	3.62774	3.80281
O75976	CPD	FNZ	3	7.41805e-07	0.00623339	1.66392	1.90449	1.90164	2.05115	3.02566	3.5684
Q8N3P4	VPS8	D-Fnz	3	7.4893e-07	0.00626555	1.95862	0.504922	0.496513	0.387073	0.801782	2.46354
Q5BJH7	YIF1B	FNZ	3	7.53297e-07	0.0063292	1.22185	1.58719	1.64415	1.81746	1.89321	2.80903
Q08379	GOLGA2	DAMGO	3	7.65326e-07	0.0065443	1.3591	2.83577	2.82665	2.93066	3.60501	4.19486
Q9BXP2	SLC12A9	DAMGO	3	7.78772e-07	0.0066585	2.11636	0.831735	0.831735	0.974244	2.15466	2.9481
Q7L523	RRAGA	DAMGO	3	7.7881e-07	0.0066585	0.968946	2.55279	2.5472	2.59465	2.64168	3.52173
O75165	DNAJC13	FNZ	3	7.90848e-07	0.00664392	1.97023	2.51262	2.4415	3.22306	4.27154	4.48285
Q93050	ATP6V0A1	FNZ	3	7.9555e-07	0.00668262	2.08216	3.57025	3.6038	4.30837	5.3498	5.6524
P51795	CLCN5	DAMGO	3	8.07166e-07	0.00689966	2.36224	0	0	0.503989	2.18199	2.36224
Q8N4C6	NIN	DAMGO	3	8.15524e-07	0.00697028	1.65367	2.36459	2.4637	2.53205	3.29968	4.01826
O15126	SCAMP1	FNZ	3	8.77932e-07	0.00737375	2.83286	3.85977	3.88594	4.9411	5.69496	6.69263
O75886	STAM2	DAMGO	3	8.88119e-07	0.00758986	1.84214	3.59751	3.63428	4.32826	5.204	5.43965
P11279	LAMP1	FNZ	3	9.01736e-07	0.00757278	1.86623	2.69783	2.6676	2.86937	4.08286	4.56407
O43760	SYNGR2	FNZ	3	9.20268e-07	0.00772749	2.56254	3.89557	3.94125	5.30551	6.25778	6.45811
Q9NX40	OCIAD1	DAMGO	3	9.4644e-07	0.00808733	1.4305	1.7601	1.88382	1.91502	2.64619	3.1906
Q8IWJ2	GCC2	DAMGO	3	9.53038e-07	0.00814275	0.876774	2.34582	2.38646	2.37641	2.68981	3.22259
O15078	CEP290	FNZ	3	9.69374e-07	0.00813887	2.79113	1.89342	1.87604	2.00856	3.05167	4.68455
Q9Y2V7	COG6	DAMGO	3	9.76914e-07	0.00834578	0.526286	2.82658	2.81766	2.82433	2.98483	3.35287
Q7Z3C6	ATG9A	DAMGO	3	1.0064e-06	0.00859665	0.907966	2.68345	2.78421	2.93002	3.42658	3.59141
Q6ZN54	DEF8	DAMGO	3	1.01671e-06	0.00868368	2.06814	0	0	0	0.257448	2.06814
Q1MSJ5	CSPP1	DAMGO	3	1.04833e-06	0.00895275	2.2429	0	0	0.0878615	1.06623	2.2429
Q92734	TFG	D-Fnz	3	1.05888e-06	0.00885751	1.88019	2.65299	2.64692	2.73903	3.15544	4.53318
O75665	OFD1	FNZ	3	1.08886e-06	0.00914101	2.50281	1.95377	1.94059	2.03196	3.17198	4.45658
Q7Z3T8	ZFYVE16	FNZ	3	1.11156e-06	0.0093304	1.85114	3.20947	3.09908	4.11778	5.06061	4.924
Q15075	EEA1	D-Fnz	3	1.1373e-06	0.00951239	2.32671	3.22759	3.13112	3.35372	4.58059	5.5543
P42892	ECE1	D-Fnz	3	1.1487e-06	0.00960659	2.33282	0	0	0	0.699912	2.33282
Q9BTU6	PI4K2A	FNZ	3	1.15898e-06	0.00972731	2.89547	2.22294	2.23221	2.7579	4.15801	5.11842
Q9H270	VPS11	FNZ	3	1.1763e-06	0.00987151	2.21796	1.89343	1.88512	2.66193	3.62612	4.11139
C4AMC7;Q6VEQ5	WASH3P;WASH2P	FNZ	3	1.2298e-06	0.0103193	3.25195	1.17587	1.16796	2.15747	3.62465	4.42782
Q567U6	CCDC93	FNZ	3	1.24863e-06	0.010476	2.73646	0.857432	0.859001	1.15247	2.73549	3.5939
Q86Y82	STX12	DAMGO	3	1.28053e-06	0.0109345	2.28658	3.27016	3.51851	4.80848	5.55674	5.52515
Q2M389	WASHC4	FNZ	3	1.32289e-06	0.0110977	1.34846	1.82688	1.75655	2.03339	2.92252	3.17534
Q9UPN4	CEP131	FNZ	3	1.34248e-06	0.0112607	2.26863	2.95383	2.90513	3.0523	3.89252	5.22246
Q96RK4	BBS4	DAMGO	3	1.37657e-06	0.0117532	1.44277	0	0	0	0	1.44277
P53992	SEC24C	DAMGO	3	1.39565e-06	0.0119146	1.10487	3.34605	3.39804	3.40885	3.91712	4.45092
Q5VT06	CEP350	DAMGO	3	1.41437e-06	0.0120731	1.20483	2.41853	2.44	2.43791	2.91184	3.62336
Q8WXA3	RUFY2	FNZ	3	1.41992e-06	0.0119088	2.85111	2.84124	2.77152	3.38693	4.76944	5.69235
Q92609	TBC1D5	D-Fnz	3	1.44357e-06	0.0120711	1.58359	0	0	0	0	1.58359
Q92783	STAM	D-Fnz	3	1.44723e-06	0.0121003	2.66971	3.91229	3.89387	4.13587	5.31892	6.582
P21281	ATP6V1B2	DAMGO	3	1.49286e-06	0.0127416	1.77092	2.32074	2.33459	2.6643	3.69758	4.09166
Q14789	GOLGB1	DAMGO	3	1.49618e-06	0.0127684	1.6306	3.48569	3.57757	3.71106	4.54446	5.11629
Q7Z698	SPRED2	FNZ	3	1.50333e-06	0.012607	-1.79803	2.87585	2.63376	2.13553	1.33827	1.07782
Q96QK1	VPS35	FNZ	3	1.51083e-06	0.0126683	2.23341	3.86221	3.73244	4.36007	5.5347	6.09561
Q8WVT3	TRAPPC12	DAMGO	3	1.51114e-06	0.0128945	0.881155	2.67787	2.68788	2.86186	3.35687	3.55902
P50607	TUB	FNZ	3	1.60431e-06	0.0134506	-2.0342	3.45944	3.48267	3.21231	3.03498	1.42524
Q9P2N7	KLHL13	FNZ	3	1.61655e-06	0.0135515	2.54876	3.79157	3.73959	4.1048	5.12049	6.34033
Q8N8Z6	DCBLD1	FNZ	3	1.62598e-06	0.013629	-1.24591	3.35877	3.06652	2.88147	2.63594	2.11286
Q9P2J3	KLHL9	FNZ	3	1.65206e-06	0.0138459	1.78165	2.58247	2.54281	2.64569	3.71209	4.36412
Q9BR77	CCDC77	DAMGO	3	1.72889e-06	0.0147509	1.30493	1.7002	1.77919	1.91857	2.48679	3.00513
Q86Y82	STX12	FNZ	3	1.72918e-06	0.0144905	2.47163	3.36154	3.33764	4.95041	5.83317	5.66895
Q9Y2Q0	ATP8A1	DAMGO	3	1.74261e-06	0.0148662	2.8804	0	0	0	1.42225	2.8804
O15126	SCAMP1	DAMGO	3	1.7729e-06	0.0151229	2.11514	3.74011	3.95059	4.5664	5.4182	5.85525
Q8TEA7	TBCK	FNZ	3	1.83837e-06	0.0154037	2.96151	0	0	1.78724	2.66964	2.96151
Q96AJ9	VTI1A	D-Fnz	3	1.86039e-06	0.0155528	2.16914	2.33848	2.35133	2.59557	3.35175	4.50762
Q08AM6	VAC14	DAMGO	3	1.95021e-06	0.0166333	0.673801	2.23066	2.23148	2.248	2.52051	2.90446
Q641Q2	WASHC2A	FNZ	3	2.02462e-06	0.0169622	2.73144	0	0	0.971615	2.50205	2.73144
Q9Y487	ATP6V0A2	DAMGO	3	2.0276e-06	0.0172914	1.42083	2.09429	2.10704	2.35963	3.16053	3.51511
P36543	ATP6V1E1	FNZ	3	2.06092e-06	0.0172643	2.2475	1.20486	1.24218	1.61825	2.85724	3.45235
Q5TF39	MFSD4B	FNZ	3	2.09733e-06	0.0175672	3.86212	0.440845	0.587794	2.99623	3.60693	4.30297
P02786	TFRC	DAMGO	3	2.22068e-06	0.0189357	2.09814	4.40666	4.64617	5.59537	6.50479	6.32057
A2RU67	FAM234B	FNZ	3	2.27378e-06	0.0190429	2.3199	0.706997	1.02211	1.77304	2.8561	3.02689
O75665	OFD1	DAMGO	3	2.31893e-06	0.0197712	1.9589	1.94365	1.94749	2.11458	2.92901	3.90255
Q8N8E3	CEP112	DAMGO	3	2.33087e-06	0.0198706	1.4314	0.360846	0.295121	0.348655	0.388096	1.79224
O95070	YIF1A	DAMGO	3	2.34108e-06	0.0199553	0.674125	3.23192	3.12116	3.10925	3.5636	3.90604
O60826	CCDC22	FNZ	3	2.38314e-06	0.0199564	2.74359	1.45557	1.42183	1.87639	3.36276	4.19917
P50607	TUB	DAMGO	3	2.39374e-06	0.0204019	-1.19803	3.12241	3.21824	3.10263	2.86532	1.92438
Q641Q2	WASHC2A	D-Fnz	3	2.397e-06	0.0200366	2.05405	0	0	0	0.345424	2.05405
Q12768	WASHC5	FNZ	3	2.476e-06	0.0207316	2.00402	2.30872	2.27934	2.81929	3.99175	4.31274
Q63HQ0	AP1AR	DAMGO	3	2.48842e-06	0.0212063	1.55977	3.02342	3.05801	3.42161	4.4582	4.5832
Q6AI12	ANKRD40	DAMGO	3	2.49685e-06	0.0212757	1.04427	1.23685	1.18804	1.26097	1.77319	2.28112
O60826	CCDC22	D-Fnz	3	2.5121e-06	0.0209961	1.69186	1.44859	1.42988	1.19044	1.60828	3.14045
P29323	EPHB2	FNZ	3	2.57049e-06	0.0215201	-1.07135	2.65065	2.64784	2.21878	1.88595	1.57931
Q9NUN5	LMBRD1	D-Fnz	3	2.62682e-06	0.0219523	1.63982	0	0	0	0	1.63982
Q99767	APBA2	DAMGO	3	2.7379e-06	0.0233269	0.673932	0.225639	0.228101	0.280055	0.429789	0.89957
A0JNW5	BLTP3B	DAMGO	3	2.78022e-06	0.0236847	0.715384	1.52023	1.53738	1.66268	2.00897	2.23561
Q567U6	CCDC93	D-Fnz	3	2.82088e-06	0.0235712	1.56998	0.865947	0.855043	0.650209	0.967256	2.43592
O94855	SEC24D	DAMGO	3	2.87354e-06	0.0244768	0.935707	0.427331	0.427331	0.427331	0.703442	1.36304
O00559	EBAG9	D-Fnz	3	2.92558e-06	0.0244432	2.90306	0	0.391852	0.0641718	0.363715	2.90306
O14964	HGS	FNZ	3	3.0366e-06	0.0254194	2.94599	4.12722	4.02882	5.2627	6.15645	7.07321
Q13948	CUX1	DAMGO	3	3.06028e-06	0.0260644	2.9561	0	0	0.312239	1.21871	2.9561
Q96M27	PRRC1	DAMGO	3	3.13875e-06	0.0267296	1.0589	3.64884	3.3433	3.73375	4.32276	4.70775
Q8NC56	LEMD2	DAMGO	3	3.15424e-06	0.0268583	1.22098	1.26711	1.28126	1.51106	2.14653	2.48809
Q9NUM4	TMEM106B	FNZ	3	3.36939e-06	0.0282018	2.30053	3.05779	2.73797	3.78406	4.6813	5.35833
Q5T1M5	FKBP15	D-Fnz	3	3.38977e-06	0.0283181	2.22638	1.62662	1.60546	1.32112	2.02765	3.85301
Q4KMQ1	TPRN	FNZ	3	3.42531e-06	0.0286664	-0.800218	3.73039	3.45374	3.27139	3.07737	2.93017
Q9H3P7	ACBD3	FNZ	3	3.44719e-06	0.0288461	1.92377	2.11513	2.02231	2.22664	2.84577	4.0389
Q92870	APBB2	DAMGO	3	3.4672e-06	0.0295198	0.813153	1.98696	1.98943	2.20346	2.61766	2.80011
Q8TAD4	SLC30A5	DAMGO	3	3.47363e-06	0.029571	1.36973	1.36179	1.33247	1.46309	1.8496	2.73152
Q96BR1	SGK3	DAMGO	3	3.50855e-06	0.0298647	1.36111	0.135708	0.144252	0.379766	1.26813	1.49681
Q8N4L2	PIP4P2	DAMGO	3	3.67614e-06	0.0312876	2.40535	0	0	0	0.626157	2.40535
Q92558	WASF1	FNZ	3	3.78361e-06	0.0316575	-0.859546	3.76995	3.81911	3.36973	3.05418	2.9104
Q96L92	SNX27	DAMGO	3	3.90718e-06	0.0332501	1.00803	1.90909	1.90682	2.10663	2.91711	2.88434
C4AMC7;Q6VEQ5	WASH3P;WASH2P	D-Fnz	3	4.05762e-06	0.0338933	2.09993	1.21204	1.18564	0.882375	1.47419	3.31197
Q92783	STAM	DAMGO	3	4.05762e-06	0.0345263	2.07959	4.00542	4.15866	4.74864	5.72965	6.085
O43761	SYNGR3	DAMGO	3	4.18731e-06	0.0356257	3.58616	0	0	2.04137	3.58616	3.17067
Q15276	RABEP1	DAMGO	3	4.34386e-06	0.0369532	1.03624	3.24366	3.25538	3.55169	4.19522	4.2799
P32121	ARRB2	FNZ	3	4.39494e-06	0.036768	2.67201	1.42602	3.11412	4.09803	3.89001	3.05093
O75204	TMEM127	D-Fnz	3	4.4772e-06	0.0373936	1.60453	0.873155	0.849632	0.597791	1.13921	2.47768
O43493	TGOLN2	FNZ	3	4.60053e-06	0.0384834	3.59981	0.37444	0.216382	1.22454	2.94733	3.97425
Q5JRA6	MIA3	DAMGO	3	4.66855e-06	0.0397107	1.10787	2.70046	2.77908	2.75213	3.34207	3.80832
Q8N1F8	STK11IP	FNZ	3	4.72799e-06	0.0395449	0.588522	1.94649	1.95729	1.98132	2.16495	2.53501
P31641	SLC6A6	FNZ	3	4.77703e-06	0.0399503	-1.97966	2.78337	2.32639	1.96062	1.28568	0.803706
Q14457	BECN1	D-Fnz	3	4.83272e-06	0.040358	1.21171	0.0614745	0.0261426	0.019607	0.101678	1.27319
P02786	TFRC	FNZ	3	4.95715e-06	0.0414517	2.65237	4.42985	4.40634	5.79438	6.64014	7.08222
Q9NPJ6	MED4	DAMGO	3	4.9575e-06	0.0421635	1.3231	2.47593	2.40303	2.50235	3.0627	3.79903
Q07954	LRP1	DAMGO	3	4.97001e-06	0.0422649	1.2344	2.17159	2.04549	2.94712	3.40599	3.39646
O43760	SYNGR2	D-Fnz	3	5.00399e-06	0.0417833	2.29758	3.76084	3.69449	3.96264	4.98064	6.05842
O14653	GOSR2	DAMGO	3	5.02682e-06	0.042743	1.07457	1.75111	1.77463	1.79833	2.42763	2.82568
Q9UBI1	COMMD3	FNZ	3	5.181e-06	0.0433184	2.55626	3.98803	3.82786	4.37179	5.55244	6.54429
Q53GL0	PLEKHO1	DAMGO	3	5.28299e-06	0.044916	-0.941177	3.90068	3.87394	3.57945	3.45657	2.9595
Q9NVJ2	ARL8B	FNZ	3	5.32304e-06	0.0445006	0.813341	0.347058	0.364355	0.361354	0.563357	1.1604
Q9H269	VPS16	DAMGO	3	5.35882e-06	0.0455553	0.842394	2.58437	2.59036	2.65837	3.26549	3.42676
Q9BV73	CEP250	FNZ	3	5.52827e-06	0.0462108	1.74062	1.6272	1.63376	1.69313	2.28761	3.36782
Q96GS6	ABHD17A	DAMGO	3	5.56368e-06	0.0472913	1.22894	0	0	0.103368	0.677754	1.22894
Q49A88	CCDC14	FNZ	3	5.62393e-06	0.0470048	1.70512	2.93348	2.82843	2.98198	3.71939	4.6386
Q86Y82	STX12	D-Fnz	3	5.68432e-06	0.0474584	2.44066	3.08636	3.25162	3.46101	4.93287	5.52702
O43760	SYNGR2	DAMGO	3	5.72551e-06	0.0486611	2.32168	3.76481	4.17674	4.69423	5.91786	6.08649
Q5MNZ6	WDR45B	DAMGO	3	5.93637e-06	0.0504473	1.44717	1.02919	1.06895	1.31072	2.47636	2.36519
Q9HAC8	UBTD1	FNZ	3	5.99728e-06	0.0501193	-0.844084	3.80478	3.55783	3.21792	2.96069	2.99293
O75348	ATP6V1G1	DAMGO	3	6.01604e-06	0.0511183	1.56807	3.63736	3.50299	3.78707	4.92804	5.20543
Q9NXC2	GFOD1	DAMGO	3	6.08145e-06	0.051668	1.01308	1.10391	0.90416	1.07599	1.24963	2.11699
O95295	SNAPIN	DAMGO	3	6.10125e-06	0.0518301	1.24264	0	0	0.0704779	0.458898	1.24264
Q8TEA7	TBCK	D-Fnz	3	6.15376e-06	0.0513716	2.11004	0	0	0	0.456939	2.11004
Q9P209	CEP72	DAMGO	3	6.23138e-06	0.0529294	1.17434	1.93338	1.93133	2.01321	2.46766	3.10772
Q6P995	FAM171B	FNZ	3	6.26484e-06	0.052349	-0.884133	1.69214	1.62999	1.34579	1.10415	0.808004
Q5VT06	CEP350	FNZ	3	6.30395e-06	0.0526695	1.69013	2.41349	2.40396	2.46684	2.84616	4.10361
Q92581	SLC9A6	D-Fnz	3	6.34366e-06	0.0529505	1.23979	0	0	0	0.041538	1.23979
P20338	RAB4A	FNZ	3	6.3613e-06	0.0531423	1.57453	2.2366	2.25195	2.81657	3.81113	3.34607
Q9P2Y5	UVRAG	FNZ	3	6.49801e-06	0.0542779	2.12642	2.60179	2.64099	3.47605	4.17047	4.72821
Q7Z5N4	SDK1	FNZ	3	6.51696e-06	0.0544296	-1.66573	3.3331	3.0532	2.52736	2.38306	1.66736
Q9BQ24	ZFYVE21	FNZ	3	6.57038e-06	0.0548693	1.84975	2.25978	2.11757	2.81591	3.63112	4.10953
Q4V328	GRIPAP1	DAMGO	3	6.75159e-06	0.0573413	1.33232	1.6936	1.67736	1.84045	2.57355	3.02591
P43378	PTPN9	DAMGO	3	6.76372e-06	0.0574375	0.990887	0.95672	0.964468	0.96749	1.59255	1.94761
Q14789	GOLGB1	FNZ	3	6.78386e-06	0.0566452	2.22528	3.54171	3.45836	3.78701	4.78152	5.76699
Q14139	UBE4A	DAMGO	3	6.92972e-06	0.0588403	0.273414	2.97905	2.9793	2.97437	3.01371	3.25246
Q86X10	RALGAPB	DAMGO	3	7.18377e-06	0.0609902	0.40764	2.83884	2.85653	2.83773	2.91921	3.24648
Q68DH5	LMBRD2	DAMGO	3	7.20844e-06	0.0611924	1.4402	1.45293	1.509	2.06765	2.44649	2.89313
Q9UMY4	SNX12	DAMGO	3	7.52039e-06	0.0638331	2.11915	0	0	0.490576	2.11915	1.97811
P53801	PTTG1IP	DAMGO	3	7.6116e-06	0.0645997	2.32747	0.054089	0.126288	0.502906	1.95814	2.38156
Q6UXD5	SEZ6L2	DAMGO	3	7.68023e-06	0.0651745	2.13079	0	0	0.726844	2.13079	1.79575
O00559	EBAG9	FNZ	3	7.84554e-06	0.0655024	3.85633	0.131651	0.30826	0.394953	2.86309	3.98798
P61421	ATP6V0D1	FNZ	3	8.13927e-06	0.0679466	1.39936	3.54417	3.54746	3.87722	4.83767	4.94353
Q9Y4E1	WASHC2C	DAMGO	3	8.14037e-06	0.069071	2.0156	0	0	0.308861	1.7351	2.0156
Q96TA1	NIBAN2	FNZ	3	8.18475e-06	0.0683181	-0.738295	3.42931	3.19232	2.95487	2.8157	2.69102
Q9NZD8	SPG21	D-Fnz	3	8.19915e-06	0.0684301	1.42412	0.140882	0.118777	0.163653	0.24254	1.565
O43633	CHMP2A	FNZ	3	8.47548e-06	0.0707364	2.05072	4.04317	3.89867	4.18581	5.17185	6.09389
Q9NZZ3	CHMP5	FNZ	3	8.65568e-06	0.0722316	1.33449	3.5126	3.48606	3.69936	4.10254	4.84709
O75886	STAM2	D-Fnz	3	9.1211e-06	0.0761155	2.49254	3.47872	3.46405	3.67144	4.70231	5.97126
Q96L93	KIF16B	FNZ	3	9.30296e-06	0.0776239	2.23051	0	0	0.474444	1.9846	2.23051
Q9Y6G5	COMMD10	DAMGO	3	9.66573e-06	0.082004	2.83735	0	0	0.43385	1.46311	2.83735
O14964	HGS	D-Fnz	3	9.72201e-06	0.0811204	2.41218	4.02418	3.95608	4.10354	5.2056	6.43636
A1KXE4	FAM168B	FNZ	3	1.01624e-05	0.0847845	2.03861	1.56926	1.56926	1.86909	2.32352	3.60788
Q8NCG7	DAGLB	DAMGO	3	1.03394e-05	0.0877091	1.05501	2.34731	2.381	2.43584	3.06129	3.40233
O75145	PPFIA3	DAMGO	3	1.05331e-05	0.0893421	-0.434703	2.7813	2.83413	2.72658	2.64892	2.34659
Q8NCC5	SLC37A3	DAMGO	3	1.06428e-05	0.0902619	1.76973	0.743989	0.888059	0.874014	1.44266	2.51372
Q92567	FAM168A	DAMGO	3	1.07625e-05	0.0912661	1.48789	0.665525	0.577891	1.33896	2.15341	2.08331
Q9P2C4	TMEM181	DAMGO	3	1.10334e-05	0.0935522	1.87207	1.80953	1.83058	2.06171	2.96959	3.6816
O75976	CPD	DAMGO	3	1.11298e-05	0.0943587	1.21945	1.90114	1.90449	1.99265	2.6403	3.12059
O94979	SEC31A	DAMGO	3	1.12458e-05	0.0953305	1.20646	3.15929	3.26452	3.23125	3.8587	4.36575
Q9BXF6	RAB11FIP5	FNZ	3	1.13651e-05	0.0948077	2.24565	0.0398657	0.0309629	0.0464048	0.926634	2.28551
Q15768	EFNB3	FNZ	3	1.14481e-05	0.0954885	-1.63384	4.70284	4.62078	4.12864	3.54453	3.06901
P09496	CLTA	D-Fnz	3	1.15384e-05	0.0962646	1.31308	5.41429	5.25199	5.51392	5.85544	6.72737
P53990	IST1	FNZ	3	1.16168e-05	0.0968845	2.54199	4.39645	4.27357	5.13568	6.14885	6.93843
Q9UNK0	STX8	FNZ	3	1.17338e-05	0.0978484	3.19634	0.0408004	0.0408004	2.1671	3.23714	3.0078
Q93050	ATP6V0A1	DAMGO	3	1.18094e-05	0.100096	1.53971	3.62042	3.81163	4.16126	5.03326	5.16013
O15040	TECPR2	DAMGO	3	1.2083e-05	0.102403	0.894137	2.02039	2.16061	2.41542	2.79384	2.91453
Q9NZU0	FLRT3	FNZ	3	1.24039e-05	0.103424	-1.03341	3.45923	3.37576	3.09221	2.85681	2.42582
Q96GE4	CEP95	DAMGO	3	1.25826e-05	0.106625	1.28763	0	0	0	0.35487	1.28763
P40818	USP8	DAMGO	3	1.26578e-05	0.107249	0.720195	2.06173	2.07976	2.24957	2.70167	2.78193
O60279	SUSD5	FNZ	3	1.29532e-05	0.107991	-1.28683	2.94491	2.62088	2.2941	1.85795	1.65808
O95405	ZFYVE9	D-Fnz	3	1.35891e-05	0.11336	1.74626	1.60966	1.63501	1.33135	2.13289	3.35593
Q15075	EEA1	FNZ	3	1.38475e-05	0.115432	3.24278	3.32602	3.26318	5.01418	5.86818	6.5688
P09496	CLTA	FNZ	3	1.39331e-05	0.116133	1.81925	5.5764	5.68056	6.42305	6.75861	7.39565
Q8TEV9	SMCR8	DAMGO	3	1.39958e-05	0.118572	0.449341	2.86037	2.88327	2.87943	3.01487	3.30971
O75886	STAM2	FNZ	3	1.40874e-05	0.117404	2.85189	3.51591	3.46444	4.70642	5.96908	6.3678
P13164;Q01628;Q01629	IFITM1;IFITM3;IFITM2	FNZ	3	1.41751e-05	0.118121	2.08793	1.9717	1.55893	2.19756	4.05964	3.62099
Q9P253	VPS18	DAMGO	3	1.43205e-05	0.121309	1.23841	3.04631	3.20481	3.42923	4.28472	4.19638
P49281	SLC11A2	DAMGO	3	1.43587e-05	0.121618	1.43196	0.825262	0.825262	0.970803	1.6991	2.25722
Q99550	MPHOSPH9	DAMGO	3	1.43613e-05	0.121626	1.01576	2.45313	2.4943	2.57209	3.02262	3.46888
Q9P253	VPS18	FNZ	3	1.49034e-05	0.124175	1.60077	3.05821	3.03293	3.67919	4.58149	4.65898
P21281	ATP6V1B2	FNZ	3	1.52644e-05	0.127167	1.48722	2.33635	2.31101	2.77858	3.82357	3.56282
Q6NYC8	PPP1R18	DAMGO	3	1.53583e-05	0.130054	-0.517495	2.24265	2.65638	2.14504	2.03421	1.72516
O60637	TSPAN3	D-Fnz	3	1.54033e-05	0.128479	1.23609	3.35075	3.27246	3.4427	3.57549	4.58683
Q9HCK4	ROBO2	FNZ	3	1.57051e-05	0.130824	-0.672465	3.35257	3.25337	3.0276	2.84731	2.68011
Q9H6D7	HAUS4	DAMGO	3	1.58065e-05	0.133834	0.514988	2.27441	2.28039	2.30195	2.36237	2.7894
P61106	RAB14	FNZ	3	1.60403e-05	0.133599	2.32969	4.57629	4.54984	4.93623	6.11937	6.90598
Q96LT7	C9orf72	DAMGO	3	1.60478e-05	0.135861	0.509383	2.31707	2.33324	2.35807	2.42485	2.82645
Q7Z3J2	VPS35L	DAMGO	3	1.62521e-05	0.137574	1.20283	0.172158	0.127381	0.345709	0.79591	1.37499
Q16799	RTN1	DAMGO	3	1.65211e-05	0.139835	0.801708	1.98864	1.99654	2.0698	2.56287	2.79034
Q15438	CYTH1	FNZ	3	1.67847e-05	0.139783	-1.36717	3.41032	3.31922	3.25828	2.79787	2.04315
P82094	TMF1	FNZ	3	1.67945e-05	0.139848	1.72038	2.69932	2.67527	2.76055	3.41169	4.41969
O75781	PALM	DAMGO	3	1.68534e-05	0.14263	-1.05756	3.18191	3.34262	2.75382	2.54391	2.12434
O75110	ATP9A	DAMGO	3	1.69367e-05	0.143318	1.25577	2.96083	3.15916	3.36674	4.09825	4.2166
O95486	SEC24A	DAMGO	3	1.70448e-05	0.144216	0.883598	1.91533	1.92958	2.00933	2.25839	2.79893
Q96JI7	SPG11	DAMGO	3	1.71398e-05	0.145003	0.461266	0	0	0	0.0438752	0.461266
O14964	HGS	DAMGO	3	1.74081e-05	0.147255	1.77377	3.94918	4.24988	4.66851	5.53466	5.72295
Q96FH0	BORCS8	FNZ	3	1.74988e-05	0.145695	3.79444	0	0	0.548599	1.24235	3.79444
Q86VS8	HOOK3	DAMGO	3	1.76763e-05	0.149506	0.909694	2.73445	2.85268	3.03936	3.60102	3.64415
P38606	ATP6V1A	D-Fnz	3	1.78684e-05	0.149022	0.885042	2.99434	2.95486	2.98385	3.05634	3.87938
Q6EMB2	TTLL5	DAMGO	3	1.81559e-05	0.153544	1.21106	0.625124	0.625738	0.639233	1.13327	1.83618
P49810	PSEN2	FNZ	3	1.8365e-05	0.152889	1.78186	3.29678	3.29716	3.56456	4.21921	5.07863
Q92567	FAM168A	D-Fnz	3	1.93161e-05	0.161077	2.1722	0.651689	0.778304	0.349006	1.03587	2.82389
Q9H1Z4	WDR13	FNZ	3	1.94686e-05	0.162057	2.69077	1.4014	1.34553	1.69977	2.85876	4.09217
Q14457	BECN1	DAMGO	3	1.99246e-05	0.168483	1.14107	0.0261426	0.0261426	0.422396	0.850379	1.16722
Q8WWI5	SLC44A1	FNZ	3	2.00318e-05	0.166725	-1.0759	1.8019	1.89351	1.48992	1.19307	0.725996
P51809	VAMP7	FNZ	3	2.03369e-05	0.169244	1.65324	4.05418	3.80496	4.46569	5.33684	5.70742
P29320	EPHA3	FNZ	3	2.05788e-05	0.171236	-0.498281	2.14012	1.84819	1.71807	1.68277	1.64184
Q658Y4	FAM91A1	DAMGO	3	2.09106e-05	0.176799	0.646993	3.13944	3.20178	3.16755	3.45093	3.78643
A1KXE4	FAM168B	DAMGO	3	2.094e-05	0.177027	1.19779	1.54982	1.5714	1.72964	2.21984	2.74761
Q8N4S9	MARVELD2	FNZ	3	2.14248e-05	0.178254	-1.1403	3.33738	3.18859	2.96952	2.65607	2.19708
Q9P206	NHSL3	FNZ	3	2.17232e-05	0.180715	-0.982134	3.41968	3.31418	2.92384	2.57204	2.43754
Q4AC94	C2CD3	DAMGO	3	2.25128e-05	0.190301	1.21588	1.17182	1.21221	1.33765	1.89889	2.38769
Q96S90	LYSMD1	DAMGO	3	2.31709e-05	0.195841	2.38367	0	0	0.54098	1.89765	2.38367
A2RU67	FAM234B	D-Fnz	3	2.32741e-05	0.19406	1.60421	0.888854	0.85818	0.725132	1.44887	2.49307
Q7Z5N4	SDK1	DAMGO	3	2.36131e-05	0.199554	-1.45287	3.06365	3.20653	2.51189	2.222	1.61078
Q08379	GOLGA2	FNZ	3	2.36413e-05	0.196648	1.6834	2.8353	2.80791	2.95561	3.86891	4.5187
Q08378	GOLGA3	DAMGO	3	2.41801e-05	0.204322	1.21292	3.07775	3.16025	3.16201	3.76642	4.29067
Q70E73	RAPH1	FNZ	3	2.43069e-05	0.20216	-0.475716	3.47138	3.85136	3.5878	3.26244	2.99567
P01130	LDLR	FNZ	3	2.51787e-05	0.209386	2.07338	0	0	1.08315	2.07338	1.36457
O15063	GARRE1	DAMGO	3	2.55614e-05	0.215968	-0.0127083	1.83298	1.83362	1.83516	1.83516	1.82028
P54753	EPHB3	FNZ	3	2.63096e-05	0.218764	-1.69182	3.62707	3.18747	2.97105	2.60739	1.93524
O60637	TSPAN3	DAMGO	3	2.63533e-05	0.222633	1.20706	3.25279	3.24359	3.33565	3.95489	4.45985
Q9P206	NHSL3	DAMGO	3	2.6763e-05	0.226067	-1.14193	3.20635	3.53265	2.89153	2.62745	2.06442
Q14651	PLS1	DAMGO	3	2.68304e-05	0.22661	-1.21444	3.5436	3.64722	3.32747	3.01253	2.32916
Q9BTU6	PI4K2A	D-Fnz	3	2.73222e-05	0.227785	1.79671	2.22618	2.23724	1.87567	2.41712	4.0229
Q8IWB7	WDFY1	DAMGO	3	2.89958e-05	0.244869	0.753121	2.14747	2.13289	2.22728	2.88637	2.9006
Q14789	GOLGB1	D-Fnz	3	2.91998e-05	0.24341	1.40492	3.33802	3.30476	3.34427	3.85112	4.74294
Q9Y4E6	WDR7	DAMGO	3	3.01482e-05	0.254572	0.58125	2.20232	2.20227	2.20241	2.36794	2.78357
Q9Y2L5	TRAPPC8	DAMGO	3	3.09888e-05	0.261639	0.472165	2.65506	2.68488	2.71279	2.85927	3.12723
Q5TZA2	CROCC	DAMGO	3	3.10501e-05	0.262125	2.28717	0	0	0.194211	0.523577	2.28717
Q92796	DLG3	DAMGO	3	3.16657e-05	0.267291	-0.591895	1.74585	1.76282	1.65576	1.48	1.15395
P67809	YBX1	DAMGO	3	3.19967e-05	0.270052	0.459385	2.02334	2.03638	2.07358	2.2619	2.48272
Q15154	PCM1	D-Fnz	3	3.20749e-05	0.267344	1.22045	3.34863	3.24804	3.31171	3.68646	4.56908
O75204	TMEM127	DAMGO	3	3.37107e-05	0.284484	1.81428	0.97829	0.878651	1.91364	2.57002	2.79257
Q6RW13	AGTRAP	D-Fnz	3	3.38653e-05	0.282233	2.15076	1.97093	1.96923	2.1207	2.70474	4.12169
P49754	VPS41	FNZ	3	3.45122e-05	0.286935	1.4921	2.94366	2.94628	3.2165	4.12122	4.43575
P36543	ATP6V1E1	DAMGO	3	3.47926e-05	0.29358	1.72507	1.28353	1.28823	1.63885	2.47466	3.00861
O15400	STX7	DAMGO	3	3.48335e-05	0.29389	1.52759	3.99281	4.18856	4.65229	5.41369	5.5204
Q9HAC8	UBTD1	DAMGO	3	3.49097e-05	0.294498	-0.896967	3.40211	3.55238	3.08829	2.92277	2.50514
Q9UPV0	CEP164	DAMGO	3	3.57274e-05	0.301361	1.07094	0	0	0.0450161	0.431775	1.07094
O94979	SEC31A	FNZ	3	3.59932e-05	0.299211	1.74693	3.22154	3.10458	3.33536	4.28632	4.96847
P23508	MCC	FNZ	3	3.59937e-05	0.299211	-0.42866	3.4426	3.27001	3.14703	3.04227	3.01394
O95405	ZFYVE9	FNZ	3	3.66355e-05	0.304478	2.04642	1.66799	1.58743	2.74818	3.7144	3.42044
Q9HB90	RRAGC	DAMGO	3	3.68285e-05	0.310612	0.98349	3.23966	3.41101	3.32052	3.60197	4.22315
Q13439	GOLGA4	FNZ	3	3.70065e-05	0.307524	2.12647	1.03437	1.03162	1.13896	1.94687	3.16084
Q9UBI1	COMMD3	DAMGO	3	3.72944e-05	0.314504	1.59917	3.93939	3.96534	4.18791	5.16806	5.53856
O15400	STX7	FNZ	3	3.73874e-05	0.310652	1.95617	4.0847	4.14158	4.95754	5.66076	6.04087
Q9Y2D8	SSX2IP	DAMGO	3	3.75396e-05	0.316534	1.25045	1.57204	1.56591	1.57079	2.16379	2.82249
P52429	DGKE	DAMGO	3	3.76827e-05	0.317702	0.437581	2.71766	2.74309	2.7197	2.80761	3.15525
O14828	SCAMP3	FNZ	3	3.8087e-05	0.316426	2.10559	5.48501	5.48913	5.96506	6.85607	7.59061
Q8N131	TMEM123	FNZ	3	3.89513e-05	0.323568	4.39947	2.13655	1.41552	3.56165	5.34563	6.53602
Q9Y487	ATP6V0A2	D-Fnz	3	3.9136e-05	0.32612	1.08187	2.05177	2.05092	2.04084	2.21177	3.13363
P56199	ITGA1	FNZ	3	4.01645e-05	0.333606	-1.85728	3.87078	3.76286	3.38078	2.89312	2.0135
Q5T0N5	FNBP1L	FNZ	3	4.05724e-05	0.336953	-0.635318	1.63604	1.80351	1.52339	1.24423	1.00072
P40818	USP8	FNZ	3	4.06955e-05	0.337936	1.8812	2.0938	2.08625	2.34499	3.03189	3.975
Q8NCC5	SLC37A3	FNZ	3	4.08263e-05	0.338981	2.10743	0.898867	0.870019	0.911621	1.23745	3.0063
Q9P2D6	FAM135A	D-Fnz	3	4.12278e-05	0.34351	1.76664	1.29052	1.39525	1.01174	1.80938	3.05716
A4D1U4	DENND11	D-Fnz	3	4.13e-05	0.344071	2.10262	1.6194	1.59839	1.21097	2.01123	3.72202
Q9Y3C0	WASHC3	DAMGO	3	4.15144e-05	0.349966	3.27633	0	0	1.54812	2.74385	3.27633
P32856	STX2	DAMGO	3	4.16226e-05	0.350837	-0.978393	4.06129	4.16175	3.6447	3.50867	3.08289
Q9NVJ2	ARL8B	DAMGO	3	4.26913e-05	0.359802	1.20644	0.324616	0.336962	0.401373	0.708479	1.53106
Q8IUW5	RELL1	FNZ	3	4.28572e-05	0.3558	-1.54492	2.66066	2.69076	2.30451	1.8967	1.11573
Q66GS9	CEP135	FNZ	3	4.32537e-05	0.359049	1.64092	2.55697	2.52843	2.62723	2.99024	4.19789
Q9Y3C5	RNF11	FNZ	3	4.34129e-05	0.360327	1.81677	0.128067	0.112127	1.11278	1.94484	1.39653
Q9C0E8	LNPK	DAMGO	3	4.34841e-05	0.366441	0.419521	3.18653	3.18513	3.13668	3.3428	3.60606
Q96QK1	VPS35	DAMGO	3	4.45662e-05	0.375515	1.68819	3.79404	3.92296	4.1253	5.13906	5.48223
Q9BXB4	OSBPL11	DAMGO	3	4.48506e-05	0.377867	0.395598	2.83557	2.84683	2.82175	2.89077	3.23117
Q53SF7	COBLL1	DAMGO	3	4.50008e-05	0.379087	-0.380399	1.85297	1.90775	1.78374	1.75006	1.47257
Q96SN8	CDK5RAP2	FNZ	3	4.5351e-05	0.376368	1.79471	3.16844	3.07518	3.24881	3.96893	4.96315
Q765P7	MTSS2	FNZ	3	4.54743e-05	0.377345	-1.21432	3.15001	3.03861	2.52235	2.23665	1.93569
P21283	ATP6V1C1	DAMGO	3	4.59053e-05	0.38666	0.43387	2.47157	2.47277	2.48138	2.66638	2.90544
Q08378	GOLGA3	FNZ	3	4.69301e-05	0.389379	1.95324	3.12625	3.05753	3.22113	4.03302	5.07948
Q9Y6R9	CCDC61	FNZ	3	4.76037e-05	0.39492	1.56255	4.28904	4.19995	4.42202	5.21347	5.85159
Q96KC8	DNAJC1	DAMGO	3	4.79828e-05	0.404111	0.78501	3.28254	3.20717	3.27235	3.75682	4.06755
Q9H7F0	ATP13A3	FNZ	3	4.80335e-05	0.398438	1.23015	2.92101	2.89769	3.29155	4.03833	4.15116
Q07954	LRP1	FNZ	3	4.83466e-05	0.400987	1.64728	2.16904	2.1943	3.19227	3.79354	3.81632
Q8NEZ2	VPS37A	FNZ	3	4.86429e-05	0.403395	2.0884	0.0266028	0.0519787	0.208627	1.30806	2.115
P50851	LRBA	FNZ	3	4.87455e-05	0.404197	1.26688	2.37167	2.29837	2.50889	3.2996	3.63856
Q9NQ66	PLCB1	FNZ	3	4.88792e-05	0.405258	-0.870723	2.84916	2.74497	2.50569	2.30211	1.97844
Q15437	SEC23B	FNZ	3	4.95195e-05	0.410517	1.27582	2.97417	2.84381	3.01893	3.7224	4.24999
O14863	SLC30A4	DAMGO	3	4.98839e-05	0.420073	2.81424	0	0	0.462503	1.77973	2.81424
Q8WXA3	RUFY2	D-Fnz	3	5.02272e-05	0.418393	1.92644	2.81415	2.76447	2.33109	3.14907	4.74059
Q9UPM8	AP4E1	DAMGO	3	5.13169e-05	0.432088	0.618945	0.598447	0.638243	0.676802	0.771665	1.21739
Q9Y2Q5	LAMTOR2	DAMGO	3	5.35186e-05	0.450573	2.10466	3.50571	3.79993	3.72673	4.75957	5.61037
Q6P995	FAM171B	DAMGO	3	5.36656e-05	0.451757	-0.557159	1.48847	1.53052	1.44004	1.23532	0.931314
Q15643	TRIP11	FNZ	3	5.40759e-05	0.448235	1.75138	0.00539976	0.00516466	0.010254	0.447762	1.75678
Q9BSQ5	CCM2	FNZ	3	5.50088e-05	0.455913	-1.22951	3.58619	3.63327	3.46373	3.13433	2.35669
Q15041	ARL6IP1	DAMGO	3	5.51303e-05	0.464032	2.11278	0.602919	0	0	0	2.7157
O00559	EBAG9	DAMGO	3	5.67468e-05	0.477581	3.08012	0.131651	0.575141	1.09051	2.59069	3.21177
O75110	ATP9A	FNZ	3	5.72317e-05	0.474279	1.38105	3.04058	2.97381	3.58004	4.36304	4.42163
Q9GZQ3	COMMD5	DAMGO	3	5.8196e-05	0.489719	2.96062	0	0.183697	0.519528	1.84376	2.96062
Q92575	UBXN4	DAMGO	3	5.87933e-05	0.494687	0.474957	2.49809	2.41513	2.46456	2.6221	2.97304
Q99996	AKAP9	FNZ	3	5.88075e-05	0.487279	1.95479	2.90169	2.83588	3.00652	3.8676	4.85649
Q9UJF2	RASAL2	FNZ	3	6.32181e-05	0.523762	-0.626656	3.6405	3.32393	3.19432	3.03067	3.01385
O15127	SCAMP2	DAMGO	3	6.46808e-05	0.544159	1.51038	1.89065	2.37057	2.75882	3.30615	3.40103
O75379	VAMP4	D-Fnz	3	6.48073e-05	0.53978	1.67947	0.000550854	0.000275427	0.00041314	0.19143	1.68002
O60331	PIP5K1C	FNZ	3	6.7149e-05	0.556263	-0.39428	3.46793	3.49099	3.37024	3.15586	3.07365
O43303	CCP110	DAMGO	3	6.89312e-05	0.579849	0.959793	3.60215	3.66524	3.59453	4.00098	4.56195
O14972	VPS26C	DAMGO	3	6.91998e-05	0.58204	0.863279	1.91267	1.95137	2.00637	2.29557	2.77595
P15313	ATP6V1B1	FNZ	3	6.94052e-05	0.574883	1.60594	3.06306	2.88973	3.30702	4.669	4.33417
Q96M89	CCDC138	DAMGO	3	6.95325e-05	0.584769	1.26779	3.0173	3.17011	3.16091	3.82693	4.2851
Q9UI12	ATP6V1H	DAMGO	3	6.95675e-05	0.584993	0.695661	3.61733	3.63112	3.70544	4.101	4.31299
Q9Y2Q5	LAMTOR2	FNZ	3	7.04918e-05	0.583813	1.89031	3.60936	3.39763	3.94311	5.22343	5.49967
Q9BSR8	YIPF4	DAMGO	3	7.24357e-05	0.60904	1.73927	4.03699	4.46147	4.33098	5.32671	5.77626
O75348	ATP6V1G1	FNZ	3	7.24493e-05	0.599953	1.72379	3.72382	3.51322	4.01477	5.07964	5.44761
Q86XR8	CEP57	D-Fnz	3	7.26209e-05	0.604787	0.656998	1.26326	1.15697	0.923774	1.13819	1.92026
O60331	PIP5K1C	DAMGO	3	7.28737e-05	0.612649	-0.839519	3.39902	3.58897	3.2093	3.11397	2.5595
Q5SW79	CEP170	DAMGO	3	7.32311e-05	0.615581	0.467616	2.1975	2.29352	2.17303	2.37452	2.66512
Q49A88	CCDC14	DAMGO	3	7.36548e-05	0.619069	1.11746	2.97833	2.97253	2.91563	3.58347	4.0958
Q8IUH5	ZDHHC17	DAMGO	3	7.55677e-05	0.635071	0.784694	2.18706	2.18737	2.21112	2.43379	2.97175
P82094	TMF1	DAMGO	3	7.57838e-05	0.636811	1.07413	2.6769	2.70017	2.72236	3.32523	3.75103
P13612	ITGA4	FNZ	3	7.58303e-05	0.627875	-0.990974	2.21007	2.40797	1.94766	1.567	1.2191
Q96K37	SLC35E1	FNZ	3	7.65679e-05	0.633906	1.10379	4.33376	4.26089	4.32571	4.77343	5.43755
P56199	ITGA1	DAMGO	3	7.69758e-05	0.646751	-1.47346	3.66591	4.03301	3.21945	2.91879	2.19245
Q9H426	RIMS4	FNZ	3	7.91537e-05	0.655234	-0.572979	3.21572	3.18802	2.76339	2.64274	2.66848
Q8TBA6	GOLGA5	D-Fnz	3	7.9637e-05	0.663137	1.58743	1.5504	1.58149	1.23552	1.70229	3.13783
Q9H3P7	ACBD3	D-Fnz	3	8.03919e-05	0.669343	1.00002	2.10079	2.08222	2.13249	2.21265	3.10081
P05067	APP	D-Fnz	3	8.05097e-05	0.670244	1.91007	2.86123	2.78621	2.64685	3.57709	4.7713
Q96S90	LYSMD1	FNZ	3	8.06206e-05	0.667297	3.39421	0	0	0.654896	1.28828	3.39421
Q6V0I7	FAT4	FNZ	3	8.06785e-05	0.667696	-0.836156	2.7629	2.69886	2.39259	2.22267	1.92674
Q86UP2	KTN1	DAMGO	3	8.09291e-05	0.679885	1.16799	3.42677	3.58849	3.47353	4.26704	4.59476
Q9P2D6	FAM135A	FNZ	3	8.11982e-05	0.671915	1.89987	1.33375	1.24726	2.53292	3.23362	2.22265
Q9H3Q1	CDC42EP4	DAMGO	3	8.39354e-05	0.705057	-0.661137	1.04962	0.934516	0.894525	0.682497	0.388481
Q8TEW8	PARD3B	FNZ	3	8.44299e-05	0.698573	-1.0101	3.42141	3.27472	2.99325	2.67703	2.41131
O43861	ATP9B	DAMGO	3	8.45638e-05	0.710251	1.22225	0	0	0.185235	0.715627	1.22225
Q9H0E2	TOLLIP	FNZ	3	8.46371e-05	0.700203	2.03438	4.87303	4.65337	5.09043	5.81906	6.9074
Q9Y2G3	ATP11B	FNZ	3	8.47739e-05	0.70125	1.68491	1.5734	1.6454	2.45791	3.25831	3.04673
Q12981	BNIP1	FNZ	3	8.58804e-05	0.710317	1.55545	3.92641	3.86126	3.95346	4.63395	5.48185
Q96Q45	TMEM237	FNZ	3	8.71697e-05	0.720893	-0.678394	3.97034	4.04533	3.57822	3.3146	3.29195
Q13433	SLC39A6	DAMGO	3	8.7423e-05	0.734179	-1.59626	5.19513	5.43099	4.69411	4.41419	3.59887
Q96M89	CCDC138	FNZ	3	8.80034e-05	0.7277	1.64434	3.14339	3.01146	3.2357	3.90852	4.78773
Q15768	EFNB3	DAMGO	3	8.89111e-05	0.746587	-1.47628	4.39554	4.68264	3.95119	3.6417	2.91926
Q9UID3	VPS51	DAMGO	3	8.90765e-05	0.747886	0.663694	2.86273	2.85477	2.91367	3.33485	3.52643
Q9BWQ6	YIPF2	DAMGO	3	8.90884e-05	0.747897	2.04392	0.0801641	0	0.0283677	1.08456	2.12408
P02786	TFRC	D-Fnz	3	8.90936e-05	0.741616	1.87803	4.28999	4.30558	4.62727	5.48484	6.16802
Q8NEB9	PIK3C3	DAMGO	3	8.98747e-05	0.754408	0.490221	2.33582	2.33682	2.35986	2.63609	2.82604
O95208	EPN2	DAMGO	3	9.01571e-05	0.756689	1.22165	1.94417	2.20055	3.16582	3.0893	2.2145
Q4V328	GRIPAP1	FNZ	3	9.07839e-05	0.750601	2.0424	1.74453	1.65472	1.96236	2.95917	3.78693
Q96QD5	DEPDC7	FNZ	3	9.15533e-05	0.756872	-0.407802	3.12403	3.0685	2.9209	2.78153	2.71622
O43752	STX6	FNZ	3	9.40089e-05	0.777078	1.58106	3.51503	3.49734	4.33634	4.90265	5.0961
O75781	PALM	FNZ	3	9.44705e-05	0.780799	-1.03176	3.49578	3.14767	2.92302	2.5899	2.46402
Q12907	LMAN2	DAMGO	3	9.52328e-05	0.799194	1.19947	3.35637	3.59926	3.48202	4.13396	4.55585
Q8ND30	PPFIBP2	DAMGO	3	9.55695e-05	0.801923	-0.606853	1.06025	1.12341	0.874164	0.725369	0.453399
Q86UP2	KTN1	FNZ	3	9.62106e-05	0.795084	1.85778	3.47512	3.47087	3.67242	4.56324	5.3329
Q96Q45	TMEM237	DAMGO	3	9.70776e-05	0.814481	-1.02066	3.89075	4.01806	3.51416	3.39486	2.8701
Q9P2B4	CTTNBP2NL	DAMGO	3	9.87613e-05	0.828508	-0.271826	2.66798	2.708	2.62264	2.60922	2.39616
Q8N350	CBARP	FNZ	3	9.99876e-05	0.826198	-1.73447	2.32719	2.31917	1.92027	1.16797	0.592714
Q9Y2H6	FNDC3A	DAMGO	3	0.000100221	0.84065	0.679034	2.49513	2.51803	2.51901	2.97643	3.17417
Q9Y561	LRP12	DAMGO	3	0.000100526	0.843115	3.60971	0	0.84369	1.68149	3.60971	3.43005
Q9GZQ3	COMMD5	FNZ	3	0.000101617	0.839558	3.32083	0.0787114	0	0.713346	1.16289	3.39954
Q14849	STARD3	DAMGO	3	0.000102506	0.859613	1.31762	1.34406	1.50459	1.52497	2.1705	2.66168
Q9H3Q1	CDC42EP4	FNZ	3	0.000106242	0.877668	-0.655556	1.26137	1.04109	0.854216	0.686687	0.605814
O95772	STARD3NL	DAMGO	3	0.000106725	0.894891	1.39685	1.05697	1.05697	1.05697	1.5823	2.45382
Q3B820	FAM161A	DAMGO	3	0.000108736	0.911639	2.55937	0.19937	0.0918589	0.402411	0.684591	2.75874
Q8WU79	SMAP2	FNZ	3	0.000111683	0.922498	1.54725	3.71876	4.1234	5.20094	5.2244	5.266
Q96PC5	MIA2	FNZ	3	0.000111897	0.924161	1.61052	3.11593	3.01172	3.10936	3.97616	4.72645
Q9UQB8	BAIAP2	DAMGO	3	0.000111969	0.938637	-1.62813	6.03133	6.40173	5.59585	5.22766	4.4032
O14917	PCDH17	DAMGO	3	0.000113641	0.952535	-0.629188	2.30731	2.25513	2.0478	1.942	1.67813
P38606	ATP6V1A	FNZ	3	0.000114772	0.947783	1.20501	3.02979	3.00335	3.16985	4.07878	4.23479
Q9NRW7	VPS45	DAMGO	3	0.000114888	0.962879	1.00798	3.40755	3.53376	3.68438	4.41554	4.36227
O75165	DNAJC13	D-Fnz	3	0.000115378	0.960294	1.58866	2.4234	2.37819	2.13351	2.71668	4.01206
O14917	PCDH17	FNZ	3	0.00011601	0.957896	-0.474669	2.29706	2.46841	2.10656	1.93746	1.82239
Q8TAD4	SLC30A5	FNZ	3	0.000116429	0.961242	1.38802	1.38934	1.34495	1.46798	2.37427	2.77737
Q6RW13	AGTRAP	FNZ	3	0.000117226	0.967702	2.03465	2.02325	1.94474	2.75925	3.90579	4.0579
Q8IWW6	ARHGAP12	FNZ	3	0.000117967	0.973696	-0.621899	2.54111	2.55711	2.3956	2.1245	1.91921
Q9Y3C5	RNF11	DAMGO	3	0.000118272	0.991119	1.53194	0.131223	0.111917	0.943132	1.43966	1.66316
Q8N1F8	STK11IP	DAMGO	3	0.000118862	0.995941	0.599434	1.96217	1.92527	1.99667	2.09415	2.56161
Q6ZMI0	PPP1R21	FNZ	3	0.000119611	0.98715	3.36943	0	0	2.24307	3.36943	2.56628
P51795	CLCN5	FNZ	3	0.000121326	1	2.44648	0	0	0.757151	2.44648	2.07012
P46940	IQGAP1	DAMGO	3	0.000122957	1	-1.47011	5.11058	5.42161	4.78003	4.51803	3.64047
Q96T51	RUFY1	FNZ	3	0.000125511	1	1.32408	4.35303	4.1913	4.46834	5.15632	5.67711
Q4KMP7	TBC1D10B	FNZ	3	0.000126103	1	-0.781126	3.05842	2.96091	2.71473	2.50945	2.27729
P17301	ITGA2	FNZ	3	0.000126603	1	-1.25162	4.48071	4.2514	3.90682	3.74627	3.22909
Q15154	PCM1	DAMGO	3	0.000128484	1	1.49778	3.41633	3.63632	3.58691	4.35196	4.91411
P53992	SEC24C	D-Fnz	3	0.000130679	1	0.806705	3.30606	3.27212	3.33026	3.44534	4.11276
P38606	ATP6V1A	DAMGO	3	0.000130711	1	1.33557	2.99948	3.15902	3.16767	4.01696	4.33505
O75436	VPS26A	DAMGO	3	0.000130775	1	1.1132	3.35725	3.4792	3.50593	4.11437	4.47045
O43491	EPB41L2	DAMGO	3	0.000130957	1	-1.41648	6.21822	6.51444	5.7527	5.52069	4.80174
Q658Y4	FAM91A1	FNZ	3	0.00013554	1	0.892736	3.20963	3.19895	3.24685	3.59792	4.10237
Q9C0I3	CCSER1	FNZ	3	0.000136402	1	-0.69237	2.00961	1.67266	1.42799	1.3415	1.31724
Q9BSR8	YIPF4	FNZ	3	0.000137465	1	2.68316	4.06509	3.96967	4.56466	5.40115	6.74825
Q9P273	TENM3	FNZ	3	0.000137495	1	-1.11734	3.4532	3.21251	2.82843	2.70449	2.33587
Q15942	ZYX	DAMGO	3	0.000137814	1	-0.317155	2.54875	2.61984	2.50329	2.49672	2.23159
Q96JN8	NEURL4	DAMGO	3	0.000137861	1	0.498212	2.5292	2.50319	2.55116	2.80676	3.02741
Q92567	FAM168A	FNZ	3	0.00013795	1	2.65417	0.805874	0.534595	1.67653	2.12568	3.46005
Q9UP83	COG5	FNZ	3	0.000139098	1	0.575523	1.85983	1.8399	1.88412	1.98414	2.43535
Q9NZ52	GGA3	DAMGO	3	0.000139882	1	0.798753	1.54179	1.50059	1.67955	1.83519	2.34055
Q8NFT2	STEAP2	FNZ	3	0.00013999	1	-1.16545	1.83681	1.82447	1.78618	1.51908	0.671365
Q5SZL2	CEP85L	DAMGO	3	0.000140267	1	0.86077	2.4947	2.59736	2.53136	2.99324	3.35547
Q9Y5K8	ATP6V1D	DAMGO	3	0.000148153	1	1.61574	2.06341	2.03705	2.67641	3.25173	3.67914
Q9H329	EPB41L4B	FNZ	3	0.000148402	1	-0.721565	3.29846	3.17321	2.98795	2.86845	2.5769
P20645	M6PR	FNZ	3	0.000151006	1	3.67404	0	0	2.20357	3.67404	2.07225
P15151	PVR	DAMGO	3	0.000151788	1	-1.23463	5.3935	5.86715	5.10636	4.87876	4.15888
P37235	HPCAL1	FNZ	3	0.000154162	1	-0.52221	2.69439	2.89166	2.47764	2.17218	2.25185
Q8N4C8	MINK1	FNZ	3	0.0001572	1	-0.741982	3.01518	2.65069	2.57196	2.42236	2.2732
Q9HB90	RRAGC	FNZ	3	0.000157589	1	1.28014	3.33464	3.23667	3.38788	3.84886	4.61478
Q9NZ43	USE1	DAMGO	3	0.00015797	1	0.708013	2.531	2.3728	2.55038	2.79629	3.23902
Q96P53	WDFY2	DAMGO	3	0.00015823	1	2.03371	0	0	0.40885	1.01145	2.03371
Q8N612	FHIP1B	DAMGO	3	0.000159332	1	1.39806	0	0	0.361904	0.978316	1.39806
Q8NFP9	NBEA	DAMGO	3	0.000161335	1	0.958736	0	0	0.0525903	0.256837	0.958736
Q8ND30	PPFIBP2	FNZ	3	0.000163509	1	-0.831812	1.44964	1.1881	0.929756	0.747635	0.617824
O95249	GOSR1	DAMGO	3	0.000164189	1	0.853687	0	0	0	0.125394	0.853687
Q9H813	PACC1	D-Fnz	3	0.000165884	1	0.951545	0.586694	0.571877	0.495473	0.613577	1.53824
Q92734	TFG	FNZ	3	0.000168954	1	1.77811	2.76671	2.65134	3.52635	4.54482	4.50961
P49795	RGS19	FNZ	3	0.000169914	1	-1.0195	4.36431	3.95685	3.75376	3.34481	3.50657
P20338	RAB4A	D-Fnz	3	0.000170421	1	1.05288	2.25147	2.26088	2.02787	2.38206	3.30435
Q15678	PTPN14	FNZ	3	0.000170754	1	-0.492452	3.40538	3.28714	3.02839	2.91293	2.92924
Q9C0K7	STRADB	FNZ	3	0.000171294	1	-0.538683	2.43776	2.5628	2.28067	1.97013	1.89908
Q96NL6	SCLT1	DAMGO	3	0.000175119	1	0.781158	2.97697	2.96956	2.89908	3.30456	3.75813
Q16799	RTN1	FNZ	3	0.000175224	1	1.37309	2.07054	2.07149	2.12334	2.68862	3.44363
Q96KC8	DNAJC1	FNZ	3	0.0001801	1	1.04643	3.41582	3.42255	3.32273	3.90072	4.46226
Q6ZVM7	TOM1L2	D-Fnz	3	0.000180817	1	1.34561	1.08732	1.08612	1.08109	1.25691	2.43293
Q96A57	TMEM230	DAMGO	3	0.000184193	1	3.21568	2.0422	2.33703	3.34514	4.66073	5.25788
Q14677	CLINT1	FNZ	3	0.00018683	1	2.2775	4.29944	4.277	4.96448	5.80442	6.57695
Q86W33	TPRA1	FNZ	3	0.00018751	1	4.01834	0.473884	0	3.20311	4.49222	2.50751
P61421	ATP6V0D1	DAMGO	3	0.000188265	1	1.31088	3.4943	3.78566	3.76208	4.5305	4.80518
P43121	MCAM	DAMGO	3	0.000188983	1	-0.755699	2.36657	2.21335	2.03681	1.83147	1.61088
Q9UKE5	TNIK	FNZ	3	0.000189909	1	-0.317733	3.49863	3.35256	3.24514	3.22121	3.18089
A8MVW0	FAM171A2	FNZ	3	0.00019108	1	-1.0198	3.77885	3.70539	3.34996	3.1495	2.75905
Q7Z3C6	ATG9A	FNZ	3	0.000191277	1	0.97477	2.7383	2.66482	3.15743	3.71307	3.63473
O75962	TRIO	FNZ	3	0.000192084	1	-0.320947	2.6511	2.60193	2.4472	2.35143	2.33015
Q5VZM2	RRAGB	DAMGO	3	0.000192762	1	0.490778	1.54846	1.54846	1.54846	1.54846	2.03924
Q8WUH2	TGFBRAP1	FNZ	3	0.000194352	1	2.24018	0	0	1.28861	2.24018	1.64826
Q9HAV0	GNB4	DAMGO	3	0.000196349	1	-1.35593	4.76953	4.9891	4.14093	3.8683	3.41359
Q9Y3R0	GRIP1	FNZ	3	0.000197561	1	-0.509384	3.00611	2.8187	2.70149	2.49672	2.55322
P19634	SLC9A1	DAMGO	3	0.000197838	1	-0.750549	3.76938	3.95254	3.56179	3.20874	3.01883
O60279	SUSD5	DAMGO	3	0.000198256	1	-0.981583	2.58538	2.79043	2.28542	2.03984	1.6038
Q9ULF5	SLC39A10	DAMGO	3	0.000199381	1	-1.44948	5.11763	5.36219	4.64595	4.34456	3.66814
P51149	RAB7A	FNZ	3	0.000200506	1	1.57678	4.83993	4.84529	4.97014	5.97096	6.41671
Q9Y2I1	NISCH	FNZ	3	0.000201695	1	1.42008	3.91848	3.80439	4.01982	4.86126	5.33856
O15440	ABCC5	FNZ	3	0.000202777	1	-0.515624	3.09487	3.16429	3.08019	2.80036	2.57925
O60245	PCDH7	DAMGO	3	0.000202912	1	-1.26071	4.22824	4.42449	3.76791	3.57614	2.96753
Q9NZ09	UBAP1	DAMGO	3	0.000204885	1	0.88317	2.47223	2.51472	2.60817	2.76368	3.3554
Q6P6B1	ERICH5	FNZ	3	0.000208924	1	-1.23731	2.21106	1.9331	1.81277	1.45554	0.97375
Q8N131	TMEM123	DAMGO	3	0.000215524	1	3.46291	1.88119	2.04729	3.99637	4.82002	5.3441
Q8IZP0	ABI1	DAMGO	3	0.000218927	1	-1.3905	3.47916	3.92149	3.13132	2.84457	2.08866
Q8IY95	TMEM192	D-Fnz	3	0.000221005	1	0.349239	1.65277	1.61272	1.59545	1.6485	2.00201
Q9Y5Y0	FLVCR1	DAMGO	3	0.000222947	1	-1.55475	6.46577	6.60988	5.88447	5.71607	4.91102
Q96RV3	PCNX1	FNZ	3	0.000224447	1	-0.67553	3.47768	3.30185	3.13704	2.98105	2.80215
Q9HD42	CHMP1A	FNZ	3	0.000224874	1	2.08772	4.65193	4.30442	4.6659	5.55088	6.73965
Q9UGH3	SLC23A2	FNZ	3	0.000226863	1	-1.50364	3.94063	3.71205	3.47194	3.22946	2.43699
Q96PY5	FMNL2	DAMGO	3	0.000226953	1	-1.26072	4.37553	4.56932	3.92317	3.60329	3.11481
O95486	SEC24A	FNZ	3	0.000229387	1	1.29251	1.92064	1.87124	2.07763	2.70544	3.21315
P48029	SLC6A8	DAMGO	3	0.00022997	1	-1.42784	4.8439	5.15095	4.27711	3.99687	3.41606
Q92581	SLC9A6	FNZ	3	0.000230037	1	2.25968	0	0	0.643204	2.25968	1.67324
Q562E7	WDR81	FNZ	3	0.000231787	1	1.35494	2.28693	2.26179	2.96037	3.64186	3.63772
Q15276	RABEP1	FNZ	3	0.000232736	1	1.88061	3.27854	3.21955	3.82216	4.60092	5.15915
Q86T03	PIP4P1	FNZ	3	0.000232926	1	2.09503	2.12042	2.06943	2.37826	3.58142	4.21546
Q8IZN3	ZDHHC14	FNZ	3	0.000233183	1	-0.648287	3.32775	3.22143	3.04707	2.67946	2.7022
Q8NEZ2	VPS37A	DAMGO	3	0.000235901	1	1.27997	0.0270293	0.046175	0.214064	0.634163	1.307
Q2KHM9	KIAA0753	DAMGO	3	0.000235997	1	1.46161	1.39812	1.4183	1.50638	2.2501	2.85972
P23634	ATP2B4	DAMGO	3	0.000237201	1	-1.25096	4.65287	4.93503	4.32862	3.98739	3.40191
Q16760	DGKD	DAMGO	3	0.00024028	1	-0.551131	2.27553	2.2618	2.10267	1.98651	1.7244
P17301	ITGA2	DAMGO	3	0.00024197	1	-1.32533	4.24868	4.52844	3.80446	3.48761	2.92335
P52799	EFNB2	DAMGO	3	0.000242635	1	-1.37276	5.50278	5.79354	5.05589	4.81776	4.13002
Q9NQC3	RTN4	DAMGO	3	0.00024362	1	0.74557	2.30284	2.37384	2.40905	2.89723	3.04841
Q8N3E9	PLCD3	DAMGO	3	0.000244048	1	-1.22815	4.07608	4.22034	3.61528	3.36107	2.84793
Q13795	ARFRP1	DAMGO	3	0.000244872	1	0.819635	2.72428	2.94923	2.94761	3.24045	3.54392
P08648	ITGA5	DAMGO	3	0.000245735	1	-1.18198	4.55278	4.96918	4.25877	3.9035	3.3708
Q86UE4	MTDH	DAMGO	3	0.000247775	1	0.92091	3.12161	2.94695	3.0073	3.49003	4.04252
P60033	CD81	DAMGO	3	0.000248151	1	-1.56424	4.93247	5.16289	4.37338	4.09785	3.36823
Q96DN5	TBC1D31	D-Fnz	3	0.000248672	1	0.833392	1.26711	1.23551	1.10786	1.34791	2.1005
Q15797	SMAD1	DAMGO	3	0.000250216	1	-0.899262	3.85485	3.95199	3.52687	3.25408	2.95559
P55196	AFDN	DAMGO	3	0.000251318	1	-1.31117	5.51324	5.90061	5.21588	4.93648	4.20207
Q6NUK4	REEP3	DAMGO	3	0.000252634	1	0.999634	2.23357	2.33254	2.42322	2.84215	3.2332
P36543	ATP6V1E1	D-Fnz	3	0.000253004	1	1.14525	1.27126	1.32437	1.32755	1.32755	2.41651
O94910	ADGRL1	FNZ	3	0.000253043	1	-0.840493	3.79882	3.63125	3.36853	3.22241	2.95833
A6NI79	CCDC69	FNZ	3	0.000253729	1	-2.19384	2.34724	1.71937	2.11613	0.993727	0.153406
Q70E73	RAPH1	DAMGO	3	0.00025384	1	-0.747394	3.4034	3.92606	3.4988	3.2551	2.65601
Q13480	GAB1	FNZ	3	0.000255314	1	-0.779745	3.9669	3.80954	3.70494	3.4403	3.18716
Q92796	DLG3	FNZ	3	0.000255332	1	-0.612988	1.94647	1.95066	1.65461	1.54509	1.33348
O95279	KCNK5	DAMGO	3	0.000258499	1	1.37609	0	0	0.0334085	0.103101	1.37609
P23229	ITGA6	DAMGO	3	0.000259516	1	-1.13555	3.80905	4.10424	3.45096	3.23493	2.6735
Q96FS4	SIPA1	FNZ	3	0.000259792	1	-0.498224	1.75762	1.65854	1.41254	1.31534	1.2594
Q12907	LMAN2	FNZ	3	0.000260694	1	1.18977	3.55135	3.46376	3.63904	4.41658	4.74112
Q13439	GOLGA4	D-Fnz	3	0.000264894	1	1.03336	1.03303	1.02779	0.774748	1.05609	2.06639
Q14651	PLS1	FNZ	3	0.000266374	1	-1.00961	3.49255	3.51873	3.35001	3.12447	2.48294
Q96F07	CYFIP2	DAMGO	3	0.000267368	1	-1.2393	4.18297	4.4838	3.79691	3.40237	2.94367
Q9UPN4	CEP131	D-Fnz	3	0.000270208	1	1.0306	2.83969	2.7558	2.60733	2.94676	3.87028
P16435	POR	DAMGO	3	0.000271808	1	0.592762	3.02975	2.91236	3.01113	3.45433	3.62252
Q9P0T7	TMEM9	D-Fnz	3	0.000274129	1	2.34955	2.32071	2.51009	2.3413	2.51166	4.67026
O14713	ITGB1BP1	FNZ	3	0.000276923	1	-1.64522	3.70637	3.68446	3.38948	3.05308	2.06115
O60347	TBC1D12	DAMGO	3	0.00027747	1	1.36163	0.16888	0.00203243	0.275603	0.957933	1.53051
Q9C0B5	ZDHHC5	DAMGO	3	0.000279506	1	-1.37506	5.5813	5.87841	5.13888	4.96564	4.20624
Q9BXK5	BCL2L13	DAMGO	3	0.000280224	1	1.24762	0.368158	0.322208	0.407102	0.941101	1.61578
Q9H2K8	TAOK3	DAMGO	3	0.000280409	1	-0.283956	2.43832	2.46431	2.29462	2.27263	2.15436
P09496	CLTA	DAMGO	3	0.00028099	1	1.1714	5.62581	5.80211	6.0197	6.7074	6.79721
Q92558	WASF1	DAMGO	3	0.000281491	1	-0.874419	3.54491	3.98582	3.3769	3.04105	2.67049
Q9NSY1	BMP2K	DAMGO	3	0.000281819	1	0.870553	2.25733	2.44041	3.12788	3.00466	2.35476
P35221	CTNNA1	DAMGO	3	0.000281919	1	-1.30575	4.66819	5.02706	4.24599	4.00099	3.36244
Q9ULC8	ZDHHC8	FNZ	3	0.000282721	1	-0.937638	3.37447	3.37318	2.97758	2.82471	2.43683
Q8N3E9	PLCD3	FNZ	3	0.000284381	1	-1.35159	4.1757	4.06762	3.68826	3.60871	2.82411
Q5T9S5	CCDC18	DAMGO	3	0.0002888	1	1.04247	0.392128	0.401897	0.402581	0.847774	1.4346
Q7L804	RAB11FIP2	FNZ	3	0.00029188	1	1.39769	0.812026	0.816039	0.80737	0.872713	2.20972
A2RRP1	NBAS	DAMGO	3	0.000292855	1	0.502196	2.63691	2.52201	2.51105	2.8184	3.13911
Q8NBJ9	SIDT2	D-Fnz	3	0.000294019	1	3.0129	1.83888	1.90367	1.55169	3.50994	4.85177
Q99550	MPHOSPH9	FNZ	3	0.000295334	1	1.57087	2.48048	2.4116	2.58473	3.1384	4.05136
Q9NUN5	LMBRD1	DAMGO	3	0.000295669	1	2.17437	0	0	0.0977325	1.68594	2.17437
Q8IUH4	ZDHHC13	DAMGO	3	0.000297001	1	0.593349	1.96841	1.98613	2.01681	2.27604	2.56176
Q6NXT4	SLC30A6	DAMGO	3	0.000298168	1	0.798043	1.85992	1.85942	1.85942	2.15817	2.65796
O00443	PIK3C2A	DAMGO	3	0.00030011	1	0.341514	3.08613	3.11108	3.38141	3.42764	3.31351
P19022	CDH2	DAMGO	3	0.000300779	1	-1.25527	5.52807	5.88787	5.09314	4.82546	4.2728
Q7Z7N9	TMEM179B	DAMGO	3	0.000300806	1	2.43055	0.365394	0	0.345835	0.834432	2.79594
P55011	SLC12A2	DAMGO	3	0.000302449	1	-1.41784	4.04855	4.2652	3.57897	3.3088	2.63071
P09497	CLTB	DAMGO	3	0.000302878	1	1.3925	5.33814	5.82658	6.12842	6.73064	6.72181
O43707	ACTN4	DAMGO	3	0.000303067	1	-1.46376	6.69559	7.07352	6.29612	6.0453	5.23182
Q58EX2	SDK2	FNZ	3	0.000303152	1	-0.927202	3.44772	3.26638	2.96507	2.83439	2.52051
Q9HAR2	ADGRL3	DAMGO	3	0.000303885	1	-1.12372	4.69501	4.98932	4.31235	4.07761	3.57128
P08069	IGF1R	FNZ	3	0.000306895	1	-1.39939	4.28971	4.10821	3.76112	3.62308	2.89032
P31751	AKT2	FNZ	3	0.000310814	1	-0.7614	3.6739	3.66603	3.44804	3.29953	2.9125
O60266	ADCY3	FNZ	3	0.000310913	1	-1.03654	3.70079	3.58266	3.0551	3.09255	2.66426
Q96G01	BICD1	DAMGO	3	0.000310962	1	0.678187	0	0	0.00243844	0.278235	0.678187
O43504	LAMTOR5	DAMGO	3	0.000311614	1	2.26046	1.5553	2.36993	1.9048	2.91297	3.81576
P29317	EPHA2	FNZ	3	0.00031519	1	-1.31431	4.56962	4.36388	4.10089	3.96072	3.2553
P43007	SLC1A4	FNZ	3	0.000317409	1	-1.29367	4.41343	4.14489	4.00992	3.83276	3.11976
Q9H6A9	PCNX3	FNZ	3	0.00031769	1	-1.00054	3.56351	3.41288	3.2389	3.04961	2.56297
P24588	AKAP5	FNZ	3	0.000318786	1	-0.789689	2.48315	2.23288	1.97332	1.81528	1.69347
Q12929	EPS8	DAMGO	3	0.000322956	1	-1.2568	4.5024	4.99754	4.20327	3.88785	3.24561
Q8NEU8	APPL2	FNZ	3	0.000323653	1	1.45475	2.82797	2.73579	3.30879	4.09893	4.28273
O43747	AP1G1	DAMGO	3	0.000328586	1	0.454088	3.06184	3.1723	3.12928	3.27513	3.51592
O95613	PCNT	FNZ	3	0.000329092	1	1.42416	3.94174	3.85633	3.9612	4.63371	5.3659
Q9P0T7	TMEM9	FNZ	3	0.000329278	1	3.08662	2.5358	2.48752	3.40746	4.58382	5.62242
Q99570	PIK3R4	DAMGO	3	0.000333155	1	0.55353	3.28156	3.35871	3.37307	3.70116	3.83509
Q9HD26	GOPC	DAMGO	3	0.000335704	1	0.608464	3.89686	3.97223	3.87535	4.16244	4.50532
Q9Y6W5	WASF2	DAMGO	3	0.000335933	1	-1.28974	4.97809	5.40074	4.71973	4.41293	3.68835
O75436	VPS26A	FNZ	3	0.000337219	1	1.83528	3.44972	3.37158	3.63037	4.4355	5.285
Q8IZ21	PHACTR4	FNZ	3	0.000338262	1	-0.380782	3.25986	3.4418	3.16607	2.96	2.87908
Q08379	GOLGA2	D-Fnz	3	0.000343793	1	0.912229	2.74752	2.6876	2.60481	2.8199	3.65975
Q13576	IQGAP2	DAMGO	3	0.000345068	1	-1.31814	4.64668	4.82618	4.2928	3.97718	3.32855
Q8WU20	FRS2	FNZ	3	0.000346841	1	-1.09097	4.66877	4.46939	4.18783	4.07195	3.57779
Q9Y6D6	ARFGEF1	DAMGO	3	0.000350415	1	1.00655	0.9821	1.04045	1.13124	1.38461	1.98865
O14907	TAX1BP3	DAMGO	3	0.000353571	1	-0.662503	1.36864	1.66428	0.986235	0.810587	0.706134
Q8IZK6	MCOLN2	D-Fnz	3	0.000354848	1	0.932544	0	0	0	0	0.932544
Q15599	NHERF2	DAMGO	3	0.000356184	1	-0.782013	3.50498	3.79704	3.13695	3.00689	2.72296
P52788	SMS	FNZ	3	0.000356646	1	-0.586458	2.87227	2.56219	2.57188	2.55045	2.28581
O95415	BRI3	DAMGO	3	0.000361976	1	-1.43339	2.7155	1.2821	2.81705	3.3991	4.0658
Q01973	ROR1	DAMGO	3	0.000364053	1	-1.35877	4.25784	4.51265	3.71961	3.54193	2.89907
Q9UHN6	CEMIP2	DAMGO	3	0.00036495	1	0.255547	2.4094	2.37515	2.4073	2.43261	2.66495
Q15043	SLC39A14	FNZ	3	0.000366431	1	-1.30807	4.42485	4.18229	4.00887	3.83272	3.11677
Q9NRS6	SNX15	DAMGO	3	0.000371211	1	3.18681	0	0	0	1.8055	3.18681
P49281	SLC11A2	D-Fnz	3	0.000374801	1	0.984243	0.825262	0.825262	0.618947	0.843587	1.80951
Q9UIW2	PLXNA1	DAMGO	3	0.000377332	1	-1.28222	4.35149	4.62449	3.93802	3.70031	3.06926
P39880	CUX1	DAMGO	3	0.000377351	1	0.745181	1.69501	1.70115	1.74491	1.91773	2.4402
Q8N5W9	RFLNB	FNZ	3	0.000379599	1	-0.838751	3.55778	3.31027	3.09962	2.85554	2.71903
Q8NEW0	SLC30A7	DAMGO	3	0.000381137	1	1.08879	1.57411	1.54199	1.62278	2.08301	2.6629
Q9BXP2	SLC12A9	D-Fnz	3	0.000385608	1	1.16712	0.831735	0.831735	0.623801	0.831735	1.99885
Q8NFA0	USP32	DAMGO	3	0.000387591	1	0.639435	0.431374	0.503177	0.50167	0.601409	1.07081
Q8NHP6	MOSPD2	DAMGO	3	0.000389919	1	0.380765	2.1934	2.25429	2.25476	2.31333	2.57417
O75044	SRGAP2	FNZ	3	0.000390085	1	-0.499992	3.74623	3.52904	3.38017	3.24623	3.25554
Q9H4G0	EPB41L1	FNZ	3	0.0003913	1	-0.680592	2.97367	2.90177	2.47117	2.29553	2.29308
P20020	ATP2B1	DAMGO	3	0.000395075	1	-1.39116	5.42453	5.66206	4.88708	4.68778	4.03337
Q765P7	MTSS2	DAMGO	3	0.000395135	1	-1.18482	2.96004	3.19184	2.47376	2.24135	1.77522
Q13133	NR1H3	FNZ	3	0.00039667	1	-4.51833	4.51833	1.61037	3.78578	4.2765	0
Q9Y2A7	NCKAP1	DAMGO	3	0.000396844	1	-1.19952	4.39612	4.73217	4.02039	3.69492	3.1966
Q8WXF7	ATL1	DAMGO	3	0.000400526	1	0.469155	1.52972	1.6343	1.48565	1.50238	1.99888
O95487	SEC24B	FNZ	3	0.000401452	1	1.40863	3.3091	3.2242	3.4027	4.12686	4.71774
P35670	ATP7B	FNZ	3	0.00040273	1	1.22424	2.79589	2.75682	3.11232	3.84409	4.02013
P98172	EFNB1	DAMGO	3	0.000403484	1	-1.4555	3.50612	3.72837	3.04246	2.82173	2.05062
P29317	EPHA2	DAMGO	3	0.000406321	1	-1.1563	4.36292	4.53882	3.92423	3.7027	3.20662
Q7Z4G1	COMMD6	FNZ	3	0.00040664	1	1.6264	3.30673	3.30382	3.39238	4.3436	4.93313
Q9H0V9	LMAN2L	DAMGO	3	0.000406931	1	0.699489	0	0	0	0.252817	0.699489
Q9H269	VPS16	FNZ	3	0.000414623	1	1.1967	2.58944	2.55601	2.72517	3.60436	3.78614
Q6UXD5	SEZ6L2	FNZ	3	0.000416798	1	2.47294	0	0	1.23004	2.47294	1.12403
Q86XR8	CEP57	DAMGO	3	0.000421234	1	1.11299	1.20044	1.50007	1.52139	1.9153	2.31343
Q8IY95	TMEM192	DAMGO	3	0.000422244	1	0.775676	1.65831	1.65904	1.65905	1.96197	2.43399
Q9P0K1	ADAM22	DAMGO	3	0.000423444	1	-0.600549	1.70937	2.08983	1.47584	1.34255	1.10882
O14715	RGPD8	FNZ	3	0.000425138	1	0.828288	3.368	3.33399	3.42334	3.86118	4.19629
O43633	CHMP2A	DAMGO	3	0.000426627	1	0.830626	3.91557	3.93199	4.07159	4.74619	4.73869
Q99666	RGPD5; RGPD6	DAMGO	3	0.00042811	1	0.609497	1.85205	1.80285	1.90382	2.22696	2.46155
Q96PY5	FMNL2	FNZ	3	0.000440995	1	-0.955983	4.54046	4.32716	3.97447	3.65693	3.58447
Q13596	SNX1	DAMGO	3	0.000442822	1	1.0461	3.60056	3.79996	3.78907	4.58773	4.64666
P13612	ITGA4	DAMGO	3	0.000445762	1	-1.17734	2.37157	2.36154	1.95179	1.66328	1.19423
Q9P244	LRFN1	FNZ	3	0.00044582	1	-0.882588	4.11267	3.9718	3.61066	3.54514	3.23008
P12830	CDH1	FNZ	3	0.000452956	1	-0.950182	2.97946	2.80749	2.47212	2.28809	2.02927
Q86T03	PIP4P1	D-Fnz	3	0.000453916	1	2.12702	1.91751	2.06271	1.68668	2.27971	4.04453
Q16825	PTPN21	FNZ	3	0.000455047	1	-0.649079	2.59475	2.29058	2.08003	2.01644	1.94567
Q99523	SORT1	FNZ	3	0.000461439	1	2.24997	0	0	0.801563	2.24997	1.71414
Q9Y2G0	EFR3B	FNZ	3	0.000463061	1	-1.10161	4.06407	3.89255	3.58084	3.55343	2.96245
A8MVW0	FAM171A2	DAMGO	3	0.000464493	1	-1.28179	3.69954	3.88525	3.16347	2.94125	2.41774
Q13190	STX5	FNZ	3	0.000464697	1	1.48691	4.61572	4.62032	4.70345	5.37409	6.10263
Q9UBQ0	VPS29	FNZ	3	0.000465122	1	2.06115	2.43981	2.35309	2.79337	3.93958	4.50096
O60308	CEP104	DAMGO	3	0.000467196	1	0.889442	0	0	0	0.0134994	0.889442
Q8N8S7	ENAH	FNZ	3	0.000469121	1	-0.547155	3.49632	3.40626	3.28521	3.0489	2.94916
Q8N6V9	TEX9	DAMGO	3	0.000484756	1	1.18384	0	0	0	0	1.18384
Q9Y487	ATP6V0A2	FNZ	3	0.000485534	1	1.51813	2.08524	2.06043	2.51831	3.60336	3.45306
Q99551	MTERF1	FNZ	3	0.000485755	1	-2.1103	3.50178	3.55761	3.59282	3.3566	1.39147
Q8N8Q9	NIPA2	DAMGO	3	0.000490739	1	1.59325	0	0	0	0	1.59325
Q6WKZ4	RAB11FIP1	D-Fnz	3	0.000493151	1	0.83231	0.270119	0.273583	0.257476	0.283356	1.10243
Q9Y2J2	EPB41L3	DAMGO	3	0.000493195	1	-1.36424	5.10235	5.3971	4.66427	4.42065	3.73811
Q14160	SCRIB	DAMGO	3	0.000496187	1	-1.26352	5.4187	5.67353	5.00066	4.76627	4.15519
Q16625	OCLN	DAMGO	3	0.000497262	1	-1.32169	5.92239	6.05248	5.38269	5.11634	4.6007
Q9NYB9	ABI2	DAMGO	3	0.000500089	1	-1.09532	3.64122	3.9889	3.45492	3.13126	2.5459
B2RTY4	MYO9A	DAMGO	3	0.000501942	1	-0.0793294	2.07556	2.08231	2.06831	2.05927	1.99623
Q9HC77	CPAP	DAMGO	3	0.000505909	1	0.616145	1.33188	1.34878	1.34027	1.51529	1.94802
P53794	SLC5A3	DAMGO	3	0.000511775	1	-1.36328	4.88943	5.14971	4.40797	4.08731	3.52616
P12814	ACTN1	DAMGO	3	0.000512194	1	-1.20485	4.97646	5.39589	4.72629	4.50223	3.77161
Q6ZVM7	TOM1L2	DAMGO	3	0.000512355	1	1.04297	1.08885	1.08442	1.35148	1.93237	2.13182
O75154	RAB11FIP3	DAMGO	3	0.000514029	1	1.71833	0	0	0	0	1.71833
P00533	EGFR	FNZ	3	0.000517208	1	-0.886638	4.28654	4.18029	3.88157	3.70374	3.3999
Q9NRY5	FAM114A2	DAMGO	3	0.000523618	1	0.36236	1.99603	2.0029	1.99822	2.10309	2.35839
A1KXE4	FAM168B	D-Fnz	3	0.000523995	1	1.5381	1.55115	1.47117	1.18761	1.74636	3.08925
Q9P0K1	ADAM22	FNZ	3	0.000524172	1	-0.90708	1.85989	1.57739	1.54483	1.34223	0.952815
Q9H813	PACC1	DAMGO	3	0.00053025	1	1.18914	0.586694	0.586694	0.621757	1.67766	1.77583
Q96BM9	ARL8A	DAMGO	3	0.000530694	1	1.09431	1.63985	1.89884	1.78568	2.03795	2.73416
Q7Z3U7	MON2	DAMGO	3	0.000532749	1	0.463615	3.11435	3.11924	3.13951	3.33751	3.57797
Q9NQW6	ANLN	FNZ	3	0.000536859	1	-0.331042	3.46183	3.27829	3.22974	3.17903	3.13079
Q9UBC0	ONECUT1	FNZ	3	0.000538375	1	2.30258	6.69099	6.44892	6.86211	7.73243	8.99357
Q9UBQ0	VPS29	DAMGO	3	0.000539246	1	1.53911	2.3801	2.45922	2.70329	3.2005	3.91921
Q9NQA3	WASH6P	DAMGO	3	0.00054651	1	2.7072	1.96225	2.08806	2.87429	4.46166	4.66945
P21283	ATP6V1C1	D-Fnz	3	0.000549963	1	0.192877	2.46928	2.46153	2.45671	2.47102	2.66215
Q63ZY3	KANK2	FNZ	3	0.00055583	1	-0.463322	3.73127	3.6574	3.39517	3.27487	3.26795
Q13596	SNX1	FNZ	3	0.000557969	1	2.14253	3.65829	3.63713	4.00355	4.80141	5.80081
Q96JC1	VPS39	DAMGO	3	0.000558311	1	0.547596	1.81568	1.81568	1.81568	2.11572	2.36327
Q96BY9	SARAF	DAMGO	3	0.000562887	1	0.971126	1.23894	1.3057	1.68702	2.04415	2.21006
Q9Y6M7	SLC4A7	FNZ	3	0.000563128	1	-0.943206	4.11434	3.96678	3.67167	3.47026	3.17113
Q8IXS8	HYCC2	FNZ	3	0.000569248	1	-1.05253	1.66959	1.83436	1.9159	1.26616	0.617059
P18433	PTPRA	FNZ	3	0.000571791	1	-1.18281	3.67843	3.51685	3.14929	3.15415	2.49562
P35916	FLT4	FNZ	3	0.000582808	1	-0.624403	2.77419	2.62424	2.3485	2.14978	2.20715
Q9UHR4	BAIAP2L1	DAMGO	3	0.000584241	1	-1.3429	4.81794	5.19173	4.42057	4.15828	3.47503
Q9HAR2	ADGRL3	FNZ	3	0.00058611	1	-1.4399	4.99236	4.78336	4.42912	4.28968	3.55246
Q01973	ROR1	FNZ	3	0.00058644	1	-1.36931	4.48388	4.17136	3.83864	3.72104	3.11457
Q92692	NECTIN2	DAMGO	3	0.000605265	1	-1.4106	5.0719	5.34901	4.58893	4.39018	3.6613
Q96GI7	FAM89A	FNZ	3	0.000609215	1	-0.930095	2.54069	2.50748	2.19206	1.70016	1.61059
Q86T90	KIAA1328	DAMGO	3	0.000611386	1	1.00435	0	0	0.166131	0.617146	1.00435
Q8N7R7	CCNYL1	DAMGO	3	0.000611843	1	-1.12389	2.77646	3.04699	2.35781	2.00658	1.65258
Q13459	MYO9B	DAMGO	3	0.000615444	1	-0.161018	2.26684	2.40325	2.28129	2.1984	2.10583
Q96RT1	ERBIN	DAMGO	3	0.000616127	1	-1.25744	4.80871	5.11253	4.3923	4.18385	3.55127
Q8IVF5	TIAM2	DAMGO	3	0.000619033	1	0.449154	0	0	0	0	0.449154
P07093	SERPINE2	MPH	3	0.000621256	1	-1.10334	2.79747	2.93498	3.04704	2.70469	1.69413
Q9H3U5	MFSD1	DAMGO	3	0.000626207	1	1.53092	0	0	0.0348943	0	1.53092
P19634	SLC9A1	FNZ	3	0.000627492	1	-0.537183	3.84216	3.9613	3.53152	3.30498	3.31254
P29323	EPHB2	DAMGO	3	0.000631157	1	-0.936018	2.41863	2.77186	2.2491	1.89118	1.48261
O14828	SCAMP3	D-Fnz	3	0.000634118	1	1.42938	5.30292	5.35011	5.70339	6.18243	6.73229
P15311	EZR	DAMGO	3	0.000634188	1	-1.17327	5.3042	5.79869	5.08018	4.86577	4.13093
Q9NQ11	ATP13A2	DAMGO	3	0.000636838	1	1.29597	0	0	0	0	1.29597
O43306	ADCY6	FNZ	3	0.000638198	1	-0.720708	2.46881	2.36375	2.02527	1.81142	1.7481
Q9UKM7	MAN1B1	DAMGO	3	0.000641117	1	0.664783	1.4896	1.46919	1.47415	1.75005	2.15438
O95070	YIF1A	D-Fnz	3	0.000646499	1	0.619595	3.1793	3.21694	3.24664	3.26415	3.7989
Q9NRW7	VPS45	FNZ	3	0.00064915	1	1.8566	3.43417	3.39015	4.04601	4.86448	5.29077
Q96TA1	NIBAN2	DAMGO	3	0.000649789	1	-0.997997	3.35996	3.42773	2.95028	2.71175	2.36196
Q8IUD2	ERC1	DAMGO	3	0.000654591	1	-0.127398	3.03466	3.13386	3.09993	3.07967	2.90726
Q86T90	KIAA1328	D-Fnz	3	0.000654711	1	0.579983	0	0	0	0	0.579983
O43504	LAMTOR5	D-Fnz	3	0.000656098	1	1.89147	1.41666	1.73922	1.58468	1.67229	3.30813
Q8WXE0	CASKIN2	DAMGO	3	0.000656504	1	-0.986344	3.84377	4.23541	3.70583	3.37504	2.85742
Q7L7X3	TAOK1	FNZ	3	0.000659118	1	-0.567587	3.74763	3.58762	3.33835	3.24298	3.18004
Q5MNZ6	WDR45B	FNZ	3	0.000659222	1	1.61797	1.01032	0.932489	1.26556	2.62829	1.77564
P11532	DMD	FNZ	3	0.000659992	1	-0.490653	3.53161	3.33004	3.14073	3.04096	3.07327
P50993	ATP1A2	DAMGO	3	0.000667895	1	-1.36665	7.16025	7.4258	6.63302	6.43294	5.7936
Q7Z4F1	LRP10	FNZ	3	0.000668021	1	0.97462	2.49849	2.14045	2.49833	3.00079	3.47311
Q155Q3	DIXDC1	FNZ	3	0.00066855	1	-0.833348	3.59844	3.45629	3.20587	3.02363	2.76509
Q9NZU0	FLRT3	DAMGO	3	0.000673639	1	-0.866173	3.20627	3.7187	3.02478	2.8306	2.3401
O00213	APBB1	FNZ	3	0.000675363	1	0.995383	2.99055	2.98073	3.28466	3.98593	3.97834
Q99523	SORT1	D-Fnz	3	0.000679777	1	1.55546	0	0	0	0.0897741	1.55546
Q9H9C1	VIPAS39	DAMGO	3	0.000680029	1	0.588677	0	0	0	0.140455	0.588677
Q9Y4J8	DTNA	DAMGO	3	0.000694656	1	-1.1565	4.15274	4.45661	3.69118	3.48739	2.99624
Q92569	PIK3R3	FNZ	3	0.000694884	1	-0.487681	2.72001	2.53958	2.3791	2.23233	2.23433
P60033	CD81	FNZ	3	0.000695879	1	-1.66786	5.21431	4.93823	4.57658	4.47474	3.54644
Q04721	NOTCH2	FNZ	3	0.000701413	1	-1.05825	4.19687	3.99617	3.61006	3.55564	3.13862
Q8WXW3	PIBF1	D-Fnz	3	0.00070326	1	1.46867	2.10957	2.09608	1.55845	2.12478	3.57824
Q9NVM1	EVA1B	FNZ	3	0.000705695	1	-1.71084	3.21306	3.27605	2.83157	1.90254	1.50222
Q96L92	SNX27	D-Fnz	3	0.000705858	1	0.838076	1.90715	1.88641	1.88662	2.03001	2.74523
O15078	CEP290	D-Fnz	3	0.000720562	1	1.34536	1.88166	1.83214	1.42668	1.90123	3.22702
P08069	IGF1R	DAMGO	3	0.000722823	1	-1.26644	4.02173	4.40055	3.64181	3.3523	2.75529
Q13586	STIM1	DAMGO	3	0.000725613	1	0.369373	2.79632	2.8374	2.76568	3.10704	3.1657
Q9NWQ8	PAG1	DAMGO	3	0.000729316	1	-1.16293	4.36534	4.73645	3.9598	3.71483	3.20241
Q9BQQ3	GORASP1	FNZ	3	0.000741144	1	1.48866	3.54118	3.49327	3.55944	4.60992	5.02984
Q8IUW5	RELL1	DAMGO	3	0.000749334	1	-1.37429	2.47704	2.585	2.36083	1.84214	1.10275
Q13425	SNTB2	DAMGO	3	0.000750677	1	-1.27631	6.26321	6.62219	5.82344	5.54583	4.9869
Q8N4T4	ARHGEF39	DAMGO	3	0.000751739	1	-0.710682	2.56335	2.2637	2.11818	2.02827	1.85266
Q96PD2	DCBLD2	DAMGO	3	0.000753746	1	-1.13275	4.41203	4.62513	3.91881	3.70723	3.27928
Q96B96	LDAF1	DAMGO	3	0.000754117	1	0.812684	2.12633	2.13172	2.12205	2.20008	2.93902
Q8TDW7	FAT3	DAMGO	3	0.000758138	1	-0.929157	3.65312	3.88635	3.2879	3.15747	2.72396
Q9NZW5	PALS2	DAMGO	3	0.000759971	1	-1.28692	5.08946	5.42046	4.67054	4.41892	3.80254
P51809	VAMP7	DAMGO	3	0.000763734	1	1.45488	3.88277	4.04957	4.14171	4.88062	5.33765
Q9NYI0	PSD3	FNZ	3	0.000767246	1	-0.739829	2.24898	2.2499	1.95382	1.72916	1.50915
Q8NCG7	DAGLB	FNZ	3	0.000768918	1	1.06444	2.39166	2.38541	2.50862	3.16343	3.45609
P35222	CTNNB1	DAMGO	3	0.000769562	1	-1.39214	5.94758	6.25943	5.51124	5.23774	4.55543
Q9P260	RELCH	DAMGO	3	0.000773182	1	1.2572	0.735747	0.738065	0.939743	1.26889	1.99295
Q4KWH8	PLCH1	FNZ	3	0.000775017	1	-0.550275	3.66955	3.42644	3.14499	3.12044	3.11928
P54753	EPHB3	DAMGO	3	0.000775157	1	-1.41515	3.32931	3.22808	3.0725	2.52344	1.91417
Q9NYI0	PSD3	DAMGO	3	0.000786387	1	-0.406528	1.93369	1.93447	1.90252	1.70633	1.52716
Q5VZK9	CARMIL1	FNZ	3	0.000789042	1	-0.273757	3.00901	3.12381	2.99444	2.83652	2.73526
O15027	SEC16A	FNZ	3	0.000790304	1	1.38381	4.14246	4.08678	4.22439	4.8782	5.52628
P07947	YES1	DAMGO	3	0.000797843	1	-1.18053	4.61129	4.84528	4.21957	3.94282	3.43076
P11717	IGF2R	FNZ	3	0.000802221	1	1.56416	2.82036	2.78277	3.08268	4.38452	4.32505
Q9Y385	UBE2J1	DAMGO	3	0.000802273	1	0.743478	0	0	0.00065641	0	0.743478
Q6UX15	LAYN	DAMGO	3	0.00080302	1	-1.63178	3.16654	2.9065	2.7042	2.39946	1.53476
O95159	ZFPL1	DAMGO	3	0.000808323	1	1.34968	0.0519941	0.0519941	0.0519941	0.548446	1.40168
Q96JQ2	CLMN	DAMGO	3	0.000809456	1	0.524588	0	0	0	0.036633	0.524588
Q9UNK9	ANGEL1	DAMGO	3	0.000809509	1	0.45996	0.195192	0.194367	0.307641	0.367023	0.655152
Q14677	CLINT1	DAMGO	3	0.000811758	1	1.37644	4.27328	4.63327	4.72938	5.52259	5.64972
O00522	KRIT1	FNZ	3	0.000812411	1	-0.526821	3.57271	3.596	3.18203	3.04589	3.0481
Q12959	DLG1	DAMGO	3	0.000816766	1	-1.20881	4.44646	4.6947	4.04688	3.83648	3.23765
Q9NXW2	DNAJB12	DAMGO	3	0.000816911	1	0.592516	2.98202	3.02208	2.99207	3.45436	3.57453
P54760	EPHB4	FNZ	3	0.000818381	1	-1.03293	5.25012	4.96754	4.65981	4.55288	4.21719
P53365	ARFIP2	DAMGO	3	0.000821198	1	0.674329	0	0	0	0.180078	0.674329
Q8TCG2	PI4K2B	FNZ	3	0.000834472	1	1.05434	3.45579	3.35163	3.53059	3.95956	4.51013
O95208	EPN2	FNZ	3	0.000834557	1	1.90251	1.7442	2.72318	3.64671	3.27857	2.70324
Q04721	NOTCH2	DAMGO	3	0.000836791	1	-0.927635	3.81003	4.13938	3.48734	3.30498	2.8824
O75348	ATP6V1G1	D-Fnz	3	0.000838066	1	1.30626	3.54342	3.46995	3.60671	4.2643	4.84968
Q8N350	CBARP	DAMGO	3	0.000843233	1	-1.1436	2.09289	2.46862	1.95104	1.31007	0.949295
P98155	VLDLR	DAMGO	3	0.000848113	1	1.53781	0	0	0.581528	1.53781	1.20917
O75976	CPD	D-Fnz	3	0.000849728	1	1.01513	1.90686	1.89808	1.60846	1.91395	2.92199
Q86VR2	RETREG3	FNZ	3	0.000855514	1	1.63038	4.65355	4.6906	4.71981	5.28538	6.28393
Q14BN4	SLMAP	DAMGO	3	0.000856583	1	0.380332	1.47092	1.55372	1.49351	1.64837	1.85125
Q9UKG1	APPL1	DAMGO	3	0.00086152	1	0.389071	2.69816	2.71412	2.85327	3.08723	2.97476
O75695	RP2	DAMGO	3	0.000862889	1	-0.894358	3.33252	3.58578	3.05232	2.82426	2.43817
Q9HCJ1	ANKH	DAMGO	3	0.000869747	1	1.46082	0	0	0	0.215332	1.46082
Q8NEZ2	VPS37A	D-Fnz	3	0.00087085	1	0.885816	0.141407	0.0275257	0.0203863	0.129464	1.02722
Q12929	EPS8	FNZ	3	0.000872632	1	-1.04855	4.75013	4.76274	4.25939	4.03972	3.70158
P23634	ATP2B4	FNZ	3	0.000877334	1	-1.05477	4.8028	4.79735	4.43058	4.24319	3.74803
Q8WVT3	TRAPPC12	FNZ	3	0.00088363	1	1.47105	2.7986	2.77611	3.06084	3.66718	4.26965
Q15334	LLGL1	DAMGO	3	0.000887182	1	-1.22967	5.2014	5.48791	4.81653	4.54263	3.97173
Q63HQ0	AP1AR	FNZ	3	0.000889143	1	2.32373	2.95933	3.00028	3.64172	4.45435	5.28305
Q9ULJ7	ANKRD50	FNZ	3	0.000890719	1	-0.305699	3.11207	2.89273	2.8912	2.85121	2.80637
Q9H3N1	TMX1	FNZ	3	0.000902013	1	1.59777	5.70612	5.52743	5.63648	6.45683	7.30389
Q9BXI6	TBC1D10A	DAMGO	3	0.000905597	1	-1.18381	4.09116	4.31809	3.73826	3.61311	2.90735
Q9UMZ2	SYNRG	DAMGO	3	0.000906279	1	0.777039	0.14659	0.238302	0.29658	0.492234	0.923629
Q96NL6	SCLT1	FNZ	3	0.000906707	1	1.28045	2.97706	2.83151	3.06642	3.35728	4.25751
P09497	CLTB	FNZ	3	0.000907468	1	2.33152	5.43783	5.80178	6.54355	6.97022	7.76935
Q9UHA4	LAMTOR3	DAMGO	3	0.000907703	1	0.790432	0	0	0	0.00528737	0.790432
Q7L523	RRAGA	FNZ	3	0.000908535	1	0.978064	2.59831	2.6836	2.72094	2.95913	3.57637
Q5TYW2	ANKRD20A1	FNZ	3	0.000911653	1	-1.57653	3.14877	2.84499	2.8913	2.58724	1.57225
Q02952	AKAP12	DAMGO	3	0.000913501	1	-0.877433	4.18198	4.41856	3.90993	3.77867	3.30454
Q9C0H5	ARHGAP39	DAMGO	3	0.000914432	1	-0.930742	4.38389	4.64328	4.04981	3.80589	3.45315
P11117	ACP2	FNZ	3	0.000916644	1	1.9729	1.384	1.39269	1.44216	2.72305	3.35691
Q9Y5W7	SNX14	DAMGO	3	0.000916764	1	0.584315	0	0	0	0	0.584315
Q8NHH9	ATL2	DAMGO	3	0.000917437	1	0.335667	3.20723	3.12768	3.15429	3.35035	3.54289
Q8N511	TMEM199	DAMGO	3	0.000921336	1	3.35092	1.03905	4.38997	3.87092	4.31125	4.23613
O00161	SNAP23	DAMGO	3	0.000936869	1	-1.33211	5.23462	5.5761	4.77939	4.58723	3.90251
Q9UID3	VPS51	FNZ	3	0.000938796	1	1.17447	2.88912	2.83126	3.0157	3.57787	4.06359
Q9P244	LRFN1	DAMGO	3	0.000939262	1	-1.07129	4.10117	4.17598	3.60034	3.38944	3.02988
Q8NHQ1	CEP70	DAMGO	3	0.000953735	1	2.04209	0.438242	0.365352	0.0571479	1.18167	2.48033
Q9UIW2	PLXNA1	FNZ	3	0.000955012	1	-0.928176	4.57677	4.39852	4.0504	3.88473	3.6486
Q6UXD5	SEZ6L2	D-Fnz	3	0.000957982	1	1.37911	0	0	0	0	1.37911
P53675	CLTCL1	FNZ	3	0.000958628	1	1.02564	3.01843	3.05539	3.64593	4.04407	3.69324
Q13426	XRCC4	FNZ	3	0.000959295	1	1.15384	0.616842	0.537887	0.625017	0.516143	1.77068
P05556	ITGB1	DAMGO	3	0.000963292	1	-1.07945	3.88763	4.13376	3.45675	3.24892	2.80818
Q13873	BMPR2	FNZ	3	0.000967202	1	-0.755657	3.3428	3.05703	2.96664	2.94468	2.58715
Q9Y4G2	PLEKHM1	DAMGO	3	0.00096863	1	1.032	0	0	0	0.178468	1.032
Q9H3E2	SNX25	DAMGO	3	0.000968774	1	0.978728	0	0	0	0	0.978728
P46939	UTRN	DAMGO	3	0.000969618	1	-1.13094	4.89771	5.19123	4.47011	4.23733	3.76677
P57105	SYNJ2BP	DAMGO	3	0.000970677	1	0.829829	0	0	0.0385539	0.136661	0.829829
P26038	MSN	DAMGO	3	0.000975319	1	-1.34876	5.19438	5.39765	4.72465	4.57243	3.84562
Q5T1Q4	SLC35F1	DAMGO	3	0.00097966	1	1.381	0.369948	0.576389	0.755295	1.4043	1.75094
Q6NYC8	PPP1R18	FNZ	3	0.000982768	1	-0.877065	2.60237	2.33168	2.2535	2.02765	1.72531
Q9BXP2	SLC12A9	FNZ	3	0.000985673	1	1.9553	0.831735	0.831735	0.944263	2.61398	2.78704
P06213	INSR	DAMGO	3	0.000986724	1	-1.15886	4.13258	4.36705	3.72288	3.49986	2.97372
Q8WU20	FRS2	DAMGO	3	0.000988453	1	-1.26246	4.48942	4.72128	3.97458	3.83083	3.22696
Q9P273	TENM3	DAMGO	3	0.00098866	1	-1.12408	3.21849	3.51015	2.78272	2.52594	2.09441
P04920	SLC4A2	FNZ	3	0.000989024	1	-0.986408	4.40453	4.21909	3.89276	3.85557	3.41813
A4D1S0	KLRG2	DAMGO	3	0.000989126	1	-1.28637	5.31052	5.6875	4.95781	4.70731	4.02415
P27448	MARK3	FNZ	3	0.00099152	1	-0.546482	4.08878	3.84967	3.72494	3.59953	3.5423
O14662	STX16	FNZ	3	0.000993236	1	1.76725	2.89026	2.91034	3.48076	4.23359	4.65751
P06213	INSR	FNZ	3	0.000995046	1	-1.19401	4.25711	4.14531	3.833	3.79053	3.0631
Q2KHM9	KIAA0753	D-Fnz	3	0.00100443	1	0.999388	1.35587	1.34745	1.10075	1.40525	2.35526
Q8IWU2	LMTK2	FNZ	3	0.0010106	1	1.18249	2.87183	2.85682	3.21323	3.59507	4.05432
Q9NXN4	GDAP2	FNZ	3	0.00101374	1	1.78438	2.10495	2.07524	2.12594	3.11106	3.88933
Q9Y2H6	FNDC3A	FNZ	3	0.00101758	1	0.749788	2.53165	2.51542	2.54969	3.09525	3.28144
Q96AX1	VPS33A	DAMGO	3	0.00101862	1	0.464468	2.91403	2.94342	2.98134	3.3785	3.31298
Q5VU43	PDE4DIP	DAMGO	3	0.00102164	1	0.63529	2.13946	2.17559	2.26701	2.49454	2.77475
O14828	SCAMP3	DAMGO	3	0.00102213	1	1.50122	5.32687	5.79992	5.73187	6.51717	6.82809
P30040	ERP29	FNZ	3	0.00102371	1	0.725556	3.99954	3.88785	3.62204	3.94062	4.72509
P55347	PKNOX1	DAMGO	3	0.00102665	1	-1.72142	1.72142	0	0	0.480525	0.926175
Q2PPJ7	RALGAPA2	DAMGO	3	0.00103083	1	0.315934	2.00434	2.00954	2.00552	2.0675	2.32027
Q92609	TBC1D5	FNZ	3	0.0010326	1	1.72459	0	0	0.307501	1.43179	1.72459
Q9P2R3	ANKFY1	FNZ	3	0.00103562	1	1.11773	2.70431	2.65796	3.11699	3.82205	3.48393
Q05682	CALD1	DAMGO	3	0.00103766	1	-0.506888	2.97545	3.16375	2.94456	2.81495	2.46856
Q86W33	TPRA1	DAMGO	3	0.00104	1	2.3696	0.79643	0.493856	2.52828	3.055	3.16603
P19086	GNAZ	DAMGO	3	0.00105002	1	-0.792077	4.52546	4.73314	4.19659	3.97487	3.73339
P05023	ATP1A1	DAMGO	3	0.00105003	1	-1.23098	6.57966	6.91143	6.19363	5.94966	5.34868
Q06481	APLP2	FNZ	3	0.00105007	1	0.903952	3.86648	3.61559	3.88124	4.57659	4.77043
P04626	ERBB2	DAMGO	3	0.00105462	1	-1.03291	4.12971	4.41565	3.75623	3.51351	3.09679
O00264	PGRMC1	FNZ	3	0.0010547	1	1.88865	4.62604	4.66308	4.68546	5.52485	6.51469
Q6GQQ9	OTUD7B	DAMGO	3	0.00105639	1	-0.283014	2.69864	2.7228	2.62455	2.56586	2.41562
Q5JRA6	MIA3	FNZ	3	0.00105718	1	1.1984	2.8713	2.73814	2.82173	3.65806	4.0697
P40818	USP8	D-Fnz	3	0.00106047	1	1.32022	2.09532	2.06919	1.70676	2.39894	3.41554
Q8N0Z3	SPICE1	DAMGO	3	0.00106085	1	0.904613	0.676374	0.611046	0.631401	0.830445	1.58099
P54709	ATP1B3	DAMGO	3	0.00106308	1	-1.45243	6.09125	6.3764	5.61846	5.35307	4.63882
Q5TZA2	CROCC	FNZ	3	0.00107003	1	2.00197	0	0	0	0	2.00197
Q15043	SLC39A14	DAMGO	3	0.00107864	1	-1.07715	4.15453	4.53685	3.85209	3.53392	3.07738
Q96BJ3	AIDA	FNZ	3	0.00108006	1	-0.649236	2.45338	2.21455	2.11695	1.97881	1.80414
Q9C0C4	SEMA4C	FNZ	3	0.00108067	1	1.09984	2.34551	2.12676	2.64373	3.09251	3.44534
Q86W92	PPFIBP1	DAMGO	3	0.00108296	1	-0.846302	3.58891	3.98431	3.51186	3.31766	2.74261
O15031	PLXNB2	DAMGO	3	0.00108581	1	-0.989462	4.1422	4.40199	3.81666	3.54834	3.15273
Q76N32	CEP68	DAMGO	3	0.00108872	1	1.44884	0.108633	0	0.101116	0.778481	1.55747
Q6N075	MFSD5	DAMGO	3	0.00109595	1	0.941463	0.320511	0.402411	0.363017	0.509919	1.26197
Q9NSY1	BMP2K	FNZ	3	0.00109764	1	1.26938	2.17251	2.80323	3.4419	3.25909	2.57744
P55011	SLC12A2	FNZ	3	0.00110448	1	-0.929438	4.1456	4.07633	3.74628	3.57387	3.21616
Q86VS8	HOOK3	FNZ	3	0.00110625	1	1.60675	2.89754	2.84099	3.24466	3.90703	4.5043
Q68DH5	LMBRD2	FNZ	3	0.00110793	1	1.57753	1.57942	1.55766	2.3331	2.92507	3.15695
Q14542	SLC29A2	FNZ	3	0.00110824	1	-2.17617	2.17617	2.54785	2.94475	2.79498	0
Q9H0E2	TOLLIP	D-Fnz	3	0.00111228	1	1.33394	4.67749	4.62193	4.76338	5.41453	6.01143
Q8IWJ2	GCC2	FNZ	3	0.00111231	1	1.56444	2.39641	2.36181	2.44938	2.91094	3.96085
Q9UI12	ATP6V1H	FNZ	3	0.00111788	1	0.775048	3.69749	3.63633	3.78136	4.25362	4.47254
P50443	SLC26A2	FNZ	3	0.00112702	1	-0.929915	3.61316	3.33871	2.94077	3.08042	2.68325
O60637	TSPAN3	FNZ	3	0.00113021	1	1.06869	3.27693	3.23135	3.52894	4.09395	4.34562
P59665;P59666	DEFA1; DEFA1B;DEFA3	DAMGO	3	0.00113576	1	2.54016	0.405458	0	0	0	2.94562
Q9H8T0	AKTIP	DAMGO	3	0.00114996	1	1.6574	0	0.321089	0.892696	1.32206	1.6574
Q13585	GPR50	FNZ	3	0.00116566	1	-1.41353	4.36858	4.11307	3.76964	3.71094	2.95505
Q8TCU4	ALMS1	DAMGO	3	0.00117156	1	0.42141	2.48573	2.5138	2.50268	2.75712	2.90714
Q9H270	VPS11	D-Fnz	3	0.00117377	1	1.36822	1.9118	1.87377	1.4372	2.03584	3.28002
Q9HCK4	ROBO2	DAMGO	3	0.00117665	1	-0.937371	3.21079	3.34342	2.92539	2.76434	2.27342
Q13884	SNTB1	DAMGO	3	0.00117812	1	-1.11976	3.17633	3.41309	2.75478	2.56736	2.05657
Q99570	PIK3R4	FNZ	3	0.00118074	1	0.862457	3.31246	3.24904	3.56065	4.09438	4.17491
P54760	EPHB4	DAMGO	3	0.00119396	1	-1.24781	5.01987	5.29302	4.54403	4.29749	3.77207
Q9NW68	BSDC1	DAMGO	3	0.00119772	1	0.283397	2.94658	2.97309	2.96331	3.00415	3.22998
Q8TD43	TRPM4	FNZ	3	0.00119774	1	-0.850603	1.96221	1.84604	1.76016	1.51681	1.1116
Q8WV83	SLC35F5	DAMGO	3	0.00119822	1	2.31489	0	0	0	1.84017	2.31489
Q8WUW1	BRK1	DAMGO	3	0.00119883	1	-0.984947	4.40494	4.74502	4.12561	3.86732	3.41999
Q86UU1	PHLDB1	FNZ	3	0.00120156	1	-0.328408	2.50504	2.6188	2.30013	2.21115	2.17663
P35241	RDX	DAMGO	3	0.00121182	1	-1.27732	4.97637	5.30776	4.5407	4.38478	3.69905
Q9H246	C1orf21	DAMGO	3	0.0012153	1	-1.19159	3.73711	3.99317	3.29984	3.07063	2.54552
Q5T3F8	TMEM63B	DAMGO	3	0.00121758	1	0.961309	0.946578	0.946578	1.04914	1.78266	1.90789
P42684	ABL2	DAMGO	3	0.00122211	1	-0.428849	3.80827	3.84424	3.70151	3.57107	3.37942
Q92738	USP6NL	DAMGO	3	0.00122642	1	-1.12367	4.48534	4.7548	4.0706	3.96888	3.36167
P14209	CD99	FNZ	3	0.00123517	1	-2.43495	2.80526	3.01123	2.26531	2.26483	0.370302
Q96SU4	OSBPL9	DAMGO	3	0.00124494	1	0.415473	2.21203	2.21596	2.20715	2.25866	2.6275
Q9Y289	SLC5A6	DAMGO	3	0.00124968	1	-1.11466	5.23302	5.58808	4.77799	4.57898	4.11835
Q9HCE7	SMURF1	DAMGO	3	0.00125047	1	-0.640822	3.15337	3.05442	2.72293	2.63384	2.51254
P08648	ITGA5	FNZ	3	0.00125049	1	-1.52148	4.83099	4.74655	4.36179	4.10244	3.30951
Q9Y6R1	SLC4A4	FNZ	3	0.00126795	1	-0.65736	2.19968	1.9991	1.70451	1.54232	1.60643
Q5T2T1	MPP7	DAMGO	3	0.00126972	1	-0.957831	4.34847	4.64293	4.02094	3.83402	3.39064
Q4KMP7	TBC1D10B	DAMGO	3	0.00128	1	-0.845386	2.95265	3.25527	2.71535	2.49632	2.10726
Q16760	DGKD	FNZ	3	0.00128883	1	-0.747968	2.48225	2.25847	2.2039	1.73428	1.81576
Q5VT25	CDC42BPA	DAMGO	3	0.00129328	1	-1.00751	4.32772	4.57826	4.02846	3.82529	3.32022
Q96B45	BORCS7	DAMGO	3	0.00129532	1	0.582845	0	0	0	0.021123	0.582845
Q9ULK5	VANGL2	DAMGO	3	0.00130011	1	-1.15871	4.05582	4.36511	3.63078	3.40419	2.89711
Q5SYE7	NHSL1	DAMGO	3	0.00131824	1	-1.10623	4.24518	4.50401	3.75671	3.56602	3.13895
Q8TAA9	VANGL1	DAMGO	3	0.00131944	1	-1.30705	4.82529	5.09881	4.36796	4.1319	3.51824
Q13492	PICALM	DAMGO	3	0.00132101	1	1.15667	3.85939	4.40884	5.01607	4.89535	4.10558
P60604	UBE2G2	DAMGO	3	0.00132225	1	1.22435	1.81243	2.12464	2.61118	2.81126	3.03678
Q15032	R3HDM1	DAMGO	3	0.00132453	1	0.153305	1.50406	1.61217	1.53428	1.57622	1.65736
Q9Y3C0	WASHC3	FNZ	3	0.00133372	1	2.92462	0.542359	0.412969	2.41678	3.46698	3.07665
O75665	OFD1	D-Fnz	3	0.00133607	1	1.26601	1.94343	1.91003	1.43704	1.95803	3.20943
Q8TAF3	WDR48	FNZ	3	0.00133858	1	-0.551367	3.43556	3.37949	3.17784	3.0358	2.88419
Q7L099	RUFY3	FNZ	3	0.00134852	1	1.57284	4.27351	4.09234	4.29004	4.59418	5.84636
Q9HCG7	GBA2	DAMGO	3	0.00135165	1	0.296138	0	0	0	0	0.296138
Q15758	SLC1A5	DAMGO	3	0.00135223	1	-1.18211	3.98041	4.24762	3.58705	3.36139	2.7983
O94826	TOMM70	FNZ	3	0.00135841	1	0.723443	3.13492	3.05662	3.09809	3.61578	3.85836
Q13480	GAB1	DAMGO	3	0.00136091	1	-0.923787	3.59112	3.9177	3.50797	3.31413	2.66734
Q96JB5	CDK5RAP3	DAMGO	3	0.00136135	1	0.477449	0	0	0	0.157026	0.477449
O15155	BET1	FNZ	3	0.0013618	1	1.85721	4.84272	4.66888	4.80177	5.9759	6.69993
Q14157	UBAP2L	D-Fnz	3	0.00136384	1	0.414449	3.01556	2.97372	3.00858	3.14832	3.43001
P32121	ARRB2	D-Fnz	3	0.00136546	1	1.3594	1.42951	1.4729	1.99095	2.7889	2.78324
Q15599	NHERF2	FNZ	3	0.00136653	1	-0.602668	3.52992	3.53543	3.08507	2.92725	3.01998
Q4V328	GRIPAP1	D-Fnz	3	0.00137004	1	1.01895	1.78309	1.6923	1.28951	1.7771	2.80204
Q8N7X2	STPG3	DAMGO	3	0.00138167	1	-1.47324	6.68901	7.2137	6.41611	5.69177	5.21577
Q5VV42	CDKAL1	DAMGO	3	0.00138168	1	0.323967	3.47389	3.41673	3.38883	3.66636	3.79786
Q92622	RUBCN	FNZ	3	0.00138377	1	1.9407	0	0	1.22121	1.9407	1.1437
O14492	SH2B2	FNZ	3	0.00138944	1	-1.36489	1.74208	1.55294	1.35212	0.897181	0.377195
Q969M3	YIPF5	FNZ	3	0.00139625	1	1.95904	6.83102	6.78963	6.96232	7.63525	8.79005
Q15904	ATP6AP1	FNZ	3	0.00139845	1	0.886173	4.21296	4.15698	4.48411	4.65808	5.09913
Q9HCM3	KIAA1549	DAMGO	3	0.00140812	1	0.684433	2.91763	3.08288	2.92884	3.31265	3.60206
O60503	ADCY9	FNZ	3	0.00140829	1	-0.528955	3.86151	3.61339	3.38388	3.33255	3.3339
O94927	HAUS5	DAMGO	3	0.00141599	1	0.209806	2.79303	2.79126	2.79374	2.7994	3.00284
Q8IVF7	FMNL3	FNZ	3	0.00142552	1	-0.938301	2.90267	2.74715	2.59874	2.31524	1.96437
O14745	NHERF1	FNZ	3	0.00143103	1	-0.695054	4.34479	4.35816	3.95828	3.76066	3.64973
Q14142	TRIM14	FNZ	3	0.00143204	1	3.74568	0	0	1.65613	3.74568	1.79404
Q8WU79	SMAP2	DAMGO	3	0.00144159	1	1.30233	3.63666	4.24824	4.85337	4.93899	4.65218
Q9Y5X2	SNX8	FNZ	3	0.00145665	1	1.18129	3.57301	3.374	3.61674	4.41059	4.7543
Q13424	SNTA1	FNZ	3	0.00146107	1	-1.14896	2.80741	2.7632	2.58062	2.29784	1.65845
O95297	MPZL1	DAMGO	3	0.0014735	1	-1.17142	5.79595	6.08354	5.35625	5.199	4.62453
P18433	PTPRA	DAMGO	3	0.00147613	1	-1.04302	3.5279	3.74028	3.09536	2.82557	2.48487
Q8WY07	SLC7A3	DAMGO	3	0.00147977	1	-2.64094	3.10899	3.46214	2.15387	1.71415	0.468048
Q9NQS3	NECTIN3	FNZ	3	0.00148396	1	-1.30483	4.88006	4.60817	4.32743	4.06427	3.57523
Q76I76	SSH2	FNZ	3	0.0014938	1	-0.30749	2.56851	2.554	2.51559	2.48314	2.26102
Q14168	MPP2	DAMGO	3	0.00149849	1	-1.121	5.51792	5.83283	5.14201	4.91953	4.39692
O43633	CHMP2A	D-Fnz	3	0.0014988	1	1.566	3.87363	3.81718	4.06866	4.32904	5.43963
Q12767	TMEM94	FNZ	3	0.00149905	1	-1.33071	3.4625	3.4561	3.20729	3.20423	2.1318
O15173	PGRMC2	FNZ	3	0.00151542	1	1.30784	4.56943	4.69271	4.69759	5.37211	5.87727
Q96DN5	TBC1D31	DAMGO	3	0.00151697	1	1.30137	1.26401	1.56538	1.38038	2.00327	2.56539
P46531	NOTCH1	FNZ	3	0.0015251	1	-0.748947	3.3505	3.24471	2.96833	2.75443	2.60155
P01116	KRAS	DAMGO	3	0.00152797	1	-0.736844	0.887896	1.57555	0.792307	0.373085	0.151052
Q00610	CLTC	FNZ	3	0.00153485	1	1.31702	4.78467	4.91504	5.61231	6.1017	5.99483
Q2M1P5	KIF7	FNZ	3	0.00153564	1	0.76195	3.56273	3.42523	3.587	4.05522	4.32468
P00533	EGFR	DAMGO	3	0.00153582	1	-1.05145	4.08031	4.32389	3.66566	3.4561	3.02887
O60941	DTNB	FNZ	3	0.00153876	1	-1.13267	2.76728	2.48688	2.13328	2.25154	1.63461
P27449	ATP6V0C	FNZ	3	0.00154064	1	1.70965	2.76016	2.72027	3.07525	4.27313	4.46981
P04920	SLC4A2	DAMGO	3	0.00154149	1	-1.04954	4.24343	4.50698	3.88861	3.6938	3.19389
P14406	COX7A2	FNZ	3	0.00154416	1	0.368659	4.50282	4.58191	4.43845	4.45798	4.87148
P23468	PTPRD	FNZ	3	0.00154825	1	-0.309117	1.37884	1.38099	1.15741	1.07576	1.06973
Q8N4S9	MARVELD2	DAMGO	3	0.00155245	1	-0.858332	3.11184	3.13988	2.89526	2.60827	2.25351
P46531	NOTCH1	DAMGO	3	0.00156441	1	-0.689097	3.02106	3.46262	2.85397	2.60942	2.33197
Q8NHX9	TPCN2	DAMGO	3	0.00157203	1	1.27563	0	0	0	0	1.27563
Q14141	SEPTIN6	FNZ	3	0.00157543	1	-0.643991	3.59009	3.42983	3.24748	2.9792	2.9461
Q8IZ41	RASEF	DAMGO	3	0.00158022	1	0.649527	0	0	0	0	0.649527
Q86X10	RALGAPB	FNZ	3	0.00158615	1	0.746422	2.85895	2.84375	2.86022	3.14627	3.60537
O15027	SEC16A	DAMGO	3	0.0015882	1	0.931945	4.00211	4.16098	4.09738	4.48147	4.93406
O75071	EFCAB14	DAMGO	3	0.00159255	1	2.01175	0	0	0.252697	2.01175	1.86274
Q12846	STX4	DAMGO	3	0.00159336	1	-1.07778	2.81424	3.08142	2.46557	2.31007	1.73646
Q7Z3E2	CCDC186	DAMGO	3	0.00159567	1	0.419602	0.303413	0.293369	0.263362	0.405118	0.723015
Q4KMG0	CDON	FNZ	3	0.0015964	1	-0.335056	2.64264	2.68463	2.47855	2.39889	2.30759
P05976	MYL1	DAMGO	3	0.00159672	1	-1.05015	7.00308	7.1751	6.66906	6.5319	5.95293
Q9HC56	PCDH9	FNZ	3	0.00160438	1	-0.883853	4.02958	3.89189	3.54067	3.47092	3.14572
Q8IZ21	PHACTR4	DAMGO	3	0.00161421	1	-0.591743	3.1501	3.50462	3.06121	2.94574	2.55835
Q1MSJ5	CSPP1	D-Fnz	3	0.00162117	1	0.801195	0	0	0	0	0.801195
P14649	MYL6B	DAMGO	3	0.00162652	1	-0.566197	5.42904	5.76604	5.20435	5.05206	4.86284
P21281	ATP6V1B2	D-Fnz	3	0.00162957	1	1.28763	2.27729	2.26899	1.92418	2.43986	3.56491
Q9P0L0	VAPA	DAMGO	3	0.00162978	1	0.431856	2.49145	2.41293	2.32509	2.70017	2.9233
Q9H0V1	TMEM168	DAMGO	3	0.00163289	1	0.830361	1.31729	1.36346	1.38572	1.52985	2.14765
Q13370	PDE3B	DAMGO	3	0.0016335	1	0.300217	2.63399	2.5593	2.54587	2.75757	2.93421
P13797	PLS3	DAMGO	3	0.00163654	1	-1.14496	5.1925	5.5431	4.99074	4.81804	4.04754
Q8N137	CNTROB	FNZ	3	0.00164303	1	1.93313	0	0	0	1.2491	1.93313
Q96SN8	CDK5RAP2	DAMGO	3	0.00164761	1	1.03092	3.17966	3.359	3.20605	3.7816	4.21057
O60716	CTNND1	DAMGO	3	0.00165173	1	-1.02365	5.12438	5.4729	4.84316	4.621	4.10073
O94804	STK10	FNZ	3	0.00165256	1	-0.342155	2.69502	2.76551	2.52687	2.3904	2.35287
P52803	EFNA5	FNZ	3	0.0016549	1	-1.7545	2.93442	2.52069	2.41073	2.16349	1.17991
Q9HAS0	C17orf75	DAMGO	3	0.00165688	1	0.298053	2.05546	2.09234	2.07893	2.18365	2.35352
Q9Y6Y8	SEC23IP	FNZ	3	0.0016572	1	1.37231	4.02377	3.9487	4.0401	4.53872	5.39607
P08754	GNAI3	DAMGO	3	0.00166932	1	-1.0108	4.58951	4.80631	4.41797	4.0363	3.5787
Q9P2S5	WRAP73	DAMGO	3	0.00167402	1	0.731697	2.77194	2.79175	2.78826	2.96797	3.50363
Q9UMY4	SNX12	FNZ	3	0.00167436	1	2.62454	0	0	0.722239	2.62454	2.47574
Q9NYG2	ZDHHC3	FNZ	3	0.00168476	1	0.722656	0	0	0	0	0.722656
P24588	AKAP5	DAMGO	3	0.00169356	1	0.349831	1.94662	2.29645	1.83019	1.77362	1.60763
Q9UNH7	SNX6	FNZ	3	0.00170216	1	1.68648	3.53214	3.46055	3.85158	4.59129	5.21862
Q2M2Z5	KIZ	DAMGO	3	0.00171011	1	0.84563	0.0879254	0	0.201276	0.289294	0.933555
Q53SF7	COBLL1	FNZ	3	0.00171307	1	-0.553454	1.97594	1.96694	1.81618	1.68798	1.42248
Q2M389	WASHC4	D-Fnz	3	0.00171419	1	0.992095	1.86595	1.77809	1.35684	1.86011	2.85805
O94832	MYO1D	DAMGO	3	0.00171531	1	-0.727137	5.07871	5.31769	4.73356	4.53174	4.35158
Q13884	SNTB1	FNZ	3	0.00172434	1	-1.11188	3.39916	3.02078	2.8233	2.79375	2.28728
Q96C19	EFHD2	DAMGO	3	0.00172941	1	-0.770834	4.08633	4.31922	4.00923	3.92064	3.3155
Q13433	SLC39A6	FNZ	3	0.00173175	1	-1.66757	5.42112	5.25454	4.91063	4.62413	3.75355
P60660	MYL6	DAMGO	3	0.00173425	1	-0.706865	6.96708	7.31796	6.74457	6.52561	6.26021
Q8IZ07	ANKRD13A	DAMGO	3	0.00174722	1	0.20398	1.06053	1.06042	1.06059	1.12139	1.26451
Q9HD67	MYO10	DAMGO	3	0.00175098	1	-1.03	4.10902	4.48046	3.85495	3.53444	3.07902
Q86YQ8	CPNE8	DAMGO	3	0.0017516	1	-0.944835	4.84375	5.1937	4.3906	4.20318	3.89891
Q8N960	CEP120	FNZ	3	0.00175218	1	2.21542	0	0	0	1.05344	2.21542
Q86X83	COMMD2	DAMGO	3	0.00175961	1	0.967037	1.50949	1.45257	1.50796	1.97495	2.47653
Q9Y6Q2	STON1	FNZ	3	0.00178321	1	-0.254253	2.63019	2.84771	2.74066	2.44947	2.37594
P05556	ITGB1	FNZ	3	0.0017972	1	-0.973167	4.05987	3.97764	3.59199	3.52204	3.0867
Q92614	MYO18A	DAMGO	3	0.00181135	1	-0.570108	3.31269	3.46092	3.02205	2.8219	2.74258
Q8IZK6	MCOLN2	DAMGO	3	0.00181574	1	1.43821	0	0	0.0579143	0.365804	1.43821
Q9BX67	JAM3	DAMGO	3	0.00181666	1	-1.00154	3.02314	3.43235	2.68916	2.32417	2.0216
Q6V0I7	FAT4	DAMGO	3	0.00184174	1	-0.746182	2.67739	2.81123	2.38207	2.20988	1.93121
P53794	SLC5A3	FNZ	3	0.00184283	1	-1.17067	5.12347	4.90439	4.57353	4.4575	3.9528
O95219	SNX4	DAMGO	3	0.00184736	1	0.657874	1.92785	1.92014	2.10132	2.58572	2.55985
O95292	VAPB	FNZ	3	0.00185735	1	0.888619	3.89385	3.89488	3.83584	4.18123	4.78247
P32856	STX2	FNZ	3	0.00186922	1	-0.831618	4.17216	4.09028	3.73364	3.52165	3.34055
Q52LW3	ARHGAP29	FNZ	3	0.00187629	1	-0.171486	2.73213	2.76577	2.65996	2.56065	2.56387
Q92537	SUSD6	DAMGO	3	0.00188039	1	2.59728	1.38855	1.34897	2.46697	3.86635	3.98582
Q8NC54	KCT2	FNZ	3	0.00189166	1	1.72079	4.75143	4.34043	4.49826	5.43337	6.47223
Q9HB20	PLEKHA3	DAMGO	3	0.00189314	1	1.53069	1.54937	1.43054	1.9721	2.77285	3.08007
Q16864	ATP6V1F	DAMGO	3	0.00189886	1	0.972562	0.200995	0.165614	0.459903	0.865443	1.17356
P23458	JAK1	DAMGO	3	0.00191236	1	-1.017	4.47093	4.76666	4.07031	3.87576	3.45393
P55735	SEC13	DAMGO	3	0.0019146	1	1.05031	3.52284	3.73036	3.57455	4.12176	4.57314
Q9Y6Q2	STON1	DAMGO	3	0.00191967	1	-0.301062	2.62642	2.6847	2.5402	2.45371	2.32536
O75145	PPFIA3	FNZ	3	0.00192078	1	-0.389095	2.92831	2.96957	2.77743	2.55296	2.53921
Q9NZD8	SPG21	FNZ	3	0.00192949	1	1.97436	0.0799048	0.11851	0.50861	2.05427	1.80688
O43570	CA12	FNZ	3	0.00193233	1	1.73091	0.0739751	1.80488	0.931606	0	0
Q9UNH7	SNX6	DAMGO	3	0.00196251	1	0.821258	3.43644	3.53391	3.57777	4.06532	4.2577
O75379	VAMP4	DAMGO	3	0.00196868	1	1.84568	0.0557662	0.00041314	0.645457	1.23342	1.90144
Q9NQA3	WASH6P	D-Fnz	3	0.00197006	1	1.78551	2.36649	1.73703	1.32193	2.46392	4.15201
Q02833	RASSF7	DAMGO	3	0.00198624	1	-0.541792	4.37852	4.77576	4.23441	4.02842	3.83673
Q00610	CLTC	DAMGO	3	0.00198761	1	1.02871	4.75423	5.09036	5.45645	5.67537	5.78293
Q9BZ29	DOCK9	DAMGO	3	0.00198848	1	-0.75792	3.99211	4.27863	3.69049	3.48814	3.23419
O43303	CCP110	FNZ	3	0.00199176	1	0.963705	3.68855	3.627	3.62886	4.10686	4.65225
P27701	CD82	FNZ	3	0.00199187	1	-1.69381	4.18297	3.69552	3.2893	2.87113	2.48916
Q8NEN9	PDZD8	DAMGO	3	0.00200311	1	0.463984	1.36219	1.34355	1.33337	1.47293	1.82617
Q562E7	WDR81	D-Fnz	3	0.0020091	1	1.41379	2.2781	2.25836	1.85951	2.77377	3.69189
O75128	COBL	FNZ	3	0.00201065	1	-0.587539	4.01312	3.84624	3.62837	3.46313	3.42558
Q15006	EMC2	DAMGO	3	0.00201079	1	0.583544	0.610527	0.591058	0.610697	0.853785	1.19407
O60941	DTNB	DAMGO	3	0.00201799	1	-0.685057	2.41848	2.8252	2.07964	1.87423	1.73343
Q7L576	CYFIP1	DAMGO	3	0.00201851	1	-1.07841	4.79885	5.10543	4.4492	4.22697	3.72043
Q9Y624	F11R	DAMGO	3	0.00202491	1	-1.03125	3.93871	4.22606	3.63343	3.4977	2.90746
Q96EP0	RNF31	DAMGO	3	0.0020279	1	0.166825	0.106022	0.123619	0.108301	0.120186	0.272847
Q15262	PTPRK	FNZ	3	0.00202959	1	-1.42441	4.45992	4.23858	3.88569	3.85083	3.03551
Q9NQS3	NECTIN3	DAMGO	3	0.00203697	1	-1.21353	4.52773	4.80317	4.08648	3.88098	3.31419
Q13948	CUX1	D-Fnz	3	0.00204093	1	1.15957	0	0	0	0	1.15957
O60909	B4GALT2	D-Fnz	3	0.00204168	1	-0.412058	0.412058	0	0.0088481	0	0
Q9NUQ9	CYRIB	DAMGO	3	0.00205148	1	-0.309526	2.02158	1.96554	1.9254	1.89891	1.71205
Q8N960	CEP120	D-Fnz	3	0.00205249	1	1.01015	0	0	0	0	1.01015
Q6P1N0	CC2D1A	FNZ	3	0.0020658	1	1.1857	3.68239	3.66633	3.79165	4.41946	4.86809
Q6PJF5	RHBDF2	DAMGO	3	0.00206605	1	-1.04323	3.72186	4.01277	3.29805	3.06526	2.67863
P60484	PTEN	DAMGO	3	0.00207038	1	-0.677205	2.68772	2.76413	2.74127	2.57067	2.01052
P10586	PTPRF	DAMGO	3	0.00208233	1	-0.950114	4.25779	4.51759	4.01231	3.79003	3.30767
P51151	RAB9A	FNZ	3	0.00209759	1	0.74813	3.59451	3.57235	3.64615	4.1329	4.34264
Q86VI3	IQGAP3	DAMGO	3	0.00210463	1	-0.996511	5.03288	5.35736	4.63842	4.45625	4.03637
Q15311	RALBP1	FNZ	3	0.00211003	1	0.443177	3.50562	3.7718	3.94879	3.76764	3.1266
Q9BYG5	PARD6B	DAMGO	3	0.00212693	1	-0.961725	3.62096	3.93689	3.26647	2.92106	2.65923
A6NDB9	PALM3	FNZ	3	0.00213033	1	-1.24914	1.24914	0.845959	0.139671	0.024779	0
P50443	SLC26A2	DAMGO	3	0.00213449	1	-0.925365	3.43812	3.60114	3.0526	2.78345	2.51275
O60763	USO1	FNZ	3	0.00213981	1	1.22427	4.113	3.94845	4.07966	4.52861	5.33727
P08247	SYP	FNZ	3	0.00214345	1	1.23648	7.01166	6.99204	7.20778	7.59445	8.24814
O95490	ADGRL2	FNZ	3	0.00214622	1	-0.892175	3.99224	3.8343	3.50643	3.44723	3.10006
Q00610	CLTC	D-Fnz	3	0.00214736	1	1.0175	4.6114	4.59419	4.70852	5.27678	5.62891
Q9Y2I1	NISCH	DAMGO	3	0.00215006	1	1.0058	3.81395	4.09374	3.87421	4.3241	4.81975
Q6P4Q7	CNNM4	DAMGO	3	0.00215047	1	-1.05212	3.54666	3.83015	3.2682	2.9728	2.49454
O14863	SLC30A4	D-Fnz	3	0.00215151	1	1.77526	0	0	0	0	1.77526
O60763	USO1	DAMGO	3	0.00215384	1	0.608325	4.00268	4.15795	4.00043	4.26653	4.61101
P21802	FGFR2	DAMGO	3	0.00215466	1	-0.911021	3.48084	3.63002	3.11216	2.90297	2.56982
P27986	PIK3R1	DAMGO	3	0.00215842	1	-1.0123	5.28209	5.56323	4.8847	4.69812	4.26979
Q92692	NECTIN2	FNZ	3	0.00216211	1	-1.09746	5.19099	5.12223	4.71318	4.70957	4.09353
Q99755	PIP5K1A	DAMGO	3	0.0021636	1	-1.05098	3.91306	4.25387	3.53741	3.38127	2.86208
Q13153	PAK1	DAMGO	3	0.00216806	1	-0.345556	3.15921	3.13621	3.10148	3.02917	2.81365
Q9P209	CEP72	FNZ	3	0.0021764	1	1.01732	1.85534	1.85249	1.91617	2.28637	2.87265
Q96QD5	DEPDC7	DAMGO	3	0.0021913	1	-0.602744	3.22395	3.34965	2.90735	2.77564	2.6212
Q96FH0	BORCS8	D-Fnz	3	0.00219998	1	2.26546	0	0	0	0.463942	2.26546
Q12756	KIF1A	DAMGO	3	0.00220753	1	0.0760582	0.770779	0.755701	0.756006	0.814797	0.846837
O96011	PEX11B	DAMGO	3	0.00221331	1	0.492556	2.33138	2.52405	2.54072	2.43915	2.82393
Q9UGK3	STAP2	FNZ	3	0.00222359	1	-1.45918	1.45918	0.43493	0.25676	0	0.764378
Q9BXI6	TBC1D10A	FNZ	3	0.00223273	1	-1.09697	4.32617	4.06677	3.76283	3.78105	3.22919
Q86W33	TPRA1	D-Fnz	3	0.00223291	1	3.08112	0	0.503771	0.883405	2.70594	3.08112
P49757	NUMB	DAMGO	3	0.00225224	1	0.692157	3.71446	4.02112	4.40661	4.05551	3.56473
Q9BTT6	LRRC1	DAMGO	3	0.00225407	1	-0.908578	3.26841	3.46979	2.97408	2.75438	2.35983
Q8N612	FHIP1B	FNZ	3	0.00226736	1	1.79635	0	0	0.32854	1.79635	0.603251
P62491	RAB11A	FNZ	3	0.00226882	1	1.36099	4.23975	4.22914	4.16229	4.81693	5.60075
P07196	NEFL	D-Fnz	3	0.00226914	1	0.570176	2.82717	2.7297	2.89982	2.92898	3.39734
Q86UP2	KTN1	D-Fnz	3	0.00228048	1	1.01074	3.33438	3.34228	3.34777	3.86123	4.34512
P61106	RAB14	DAMGO	3	0.00229564	1	1.32086	4.57807	4.86101	4.67103	5.57779	5.89894
Q9NVM1	EVA1B	DAMGO	3	0.0022991	1	-1.19889	2.91076	3.18277	2.544	2.32589	1.71187
Q9HB21	PLEKHA1	FNZ	3	0.00230369	1	-0.489329	3.48009	3.49079	3.18635	3.0252	2.99076
P31751	AKT2	DAMGO	3	0.00231752	1	-0.726755	3.41272	3.65672	3.27917	3.05298	2.68597
Q9HBH0	RHOF	DAMGO	3	0.00232447	1	-1.39396	3.17746	3.24074	2.6555	2.40448	1.7835
Q7Z6B7	SRGAP1	FNZ	3	0.00232532	1	-0.346884	2.80191	2.86497	2.66239	2.56987	2.45503
Q9Y289	SLC5A6	FNZ	3	0.00232599	1	-0.969359	5.41406	5.2389	4.87683	4.77959	4.4447
Q13585	GPR50	DAMGO	3	0.00234023	1	-1.13958	4.04263	4.34389	3.59831	3.43673	2.90305
Q9UBT7	CTNNAL1	DAMGO	3	0.00234198	1	-0.970124	3.05596	3.15241	2.70759	2.52526	2.08583
P43121	MCAM	FNZ	3	0.00235015	1	-1.03475	2.51341	2.45083	2.14746	2.05228	1.47866
Q99571	P2RX4	DAMGO	3	0.00235214	1	1.64859	0	0	0	0.798411	1.64859
P12931	SRC	FNZ	3	0.00236524	1	-0.39712	2.74241	2.60918	2.37772	2.34529	2.40198
O00186	STXBP3	DAMGO	3	0.00236898	1	-1.05494	5.54821	5.79369	5.08332	4.92903	4.49327
Q8TAF3	WDR48	DAMGO	3	0.00238838	1	-0.572069	3.3379	3.59205	3.12102	3.08358	2.76583
Q13563	PKD2	DAMGO	3	0.0023892	1	0.188141	0.0659364	0.0816711	0.0979799	0.0805824	0.254078
O00459	PIK3R2	DAMGO	3	0.00240321	1	-0.90843	4.4701	4.84673	4.14839	3.95112	3.56167
Q9H1C4	UNC93B1	FNZ	3	0.00241792	1	1.35832	2.60074	1.7802	1.81772	3.69137	3.95906
O15031	PLXNB2	FNZ	3	0.00242103	1	-0.943629	4.36171	4.21183	3.84531	3.84347	3.41808
O95295	SNAPIN	D-Fnz	3	0.0024301	1	0.755836	0.00561372	0	0	0	0.76145
Q14644	RASA3	FNZ	3	0.00243248	1	-0.455919	1.45573	1.52256	1.20698	1.11404	0.999814
Q93050	ATP6V0A1	D-Fnz	3	0.00243912	1	1.47244	3.59338	3.53521	3.48861	4.28742	5.06581
Q8NEB9	PIK3C3	FNZ	3	0.00244176	1	1.07616	2.33605	2.33629	2.42263	2.9141	3.41221
Q9BZ67	FRMD8	FNZ	3	0.00246542	1	-1.09501	3.8512	3.73538	3.43818	3.18855	2.75618
Q9Y597	KCTD3	FNZ	3	0.0024656	1	-0.370939	4.21385	4.00238	3.96135	3.91405	3.84291
Q9Y5W8	SNX13	DAMGO	3	0.00249157	1	0.68045	0	0	0.0713445	0.128758	0.68045
P16298	PPP3CB	FNZ	3	0.00249368	1	-0.552909	3.13128	3.02089	3.10889	2.86399	2.57837
Q9UGH3	SLC23A2	DAMGO	3	0.00249864	1	-1.28089	3.70032	3.96086	3.34237	3.17907	2.41943
Q9BSQ5	CCM2	DAMGO	3	0.00250367	1	-1.15047	3.54697	3.95981	3.29893	2.98887	2.3965
P60484	PTEN	FNZ	3	0.00250866	1	-0.954604	2.83296	2.82203	2.86322	2.52205	1.87835
P29992	GNA11	DAMGO	3	0.00251348	1	-1.01983	5.03473	5.29493	4.64949	4.45269	4.0149
P41221	WNT5A	MPH	3	0.00252147	1	-0.94876	2.41415	2.32579	1.77872	1.89488	1.46539
O00192	ARVCF	DAMGO	3	0.00252484	1	-1.14703	4.44242	4.63453	3.95989	3.72972	3.29539
Q9Y6M7	SLC4A7	DAMGO	3	0.00253183	1	-1.1279	3.94598	4.25451	3.61277	3.36268	2.81808
P52799	EFNB2	FNZ	3	0.00254156	1	-1.07533	5.7948	5.50815	5.17235	5.04875	4.71948
Q9Y4G6	TLN2	DAMGO	3	0.00254923	1	-0.266832	1.45861	1.55111	1.58317	1.37573	1.19178
Q13670	PMS2P11	DAMGO	3	0.00254944	1	-1.61955	5.16879	5.23818	4.1195	4.17686	3.54924
P50148	GNAQ	DAMGO	3	0.0025498	1	-1.08305	3.59185	3.93472	3.20489	3.01817	2.5088
Q9P2S5	WRAP73	FNZ	3	0.00256061	1	0.74653	2.75252	2.73299	2.77005	2.92783	3.49905
Q9H3U5	MFSD1	FNZ	3	0.00258796	1	1.52614	0	0	0	0.267789	1.52614
Q9Y6G5	COMMD10	FNZ	3	0.00259165	1	2.7089	0	0	0.385335	1.74678	2.7089
Q13190	STX5	DAMGO	3	0.00259826	1	0.874335	4.57662	4.82903	4.52918	5.04689	5.45095
Q8NE01	CNNM3	DAMGO	3	0.00260658	1	-1.06692	5.1063	5.38778	4.75015	4.49256	4.03938
Q9C0D2	CEP295	DAMGO	3	0.00261759	1	0.53462	0.999871	1.00255	0.998775	1.19307	1.53449
Q96A57	TMEM230	FNZ	3	0.002618	1	2.66533	2.66613	2.1496	2.7698	5.33146	4.06731
Q5TB80	CEP162	FNZ	3	0.00262731	1	2.12059	0	0	0	0.193703	2.12059
P32121	ARRB2	DAMGO	3	0.00264727	1	2.00738	1.70561	2.82078	3.71299	3.44418	2.46331
O96013	PAK4	DAMGO	3	0.00264855	1	-1.05593	4.84338	5.16915	4.54791	4.35051	3.78745
O94855	SEC24D	D-Fnz	3	0.00266014	1	0.442642	0.427331	0.427331	0.352513	0.427331	0.869974
Q96N96	SPATA13	FNZ	3	0.00267968	1	-1.63877	2.62246	2.20581	1.87743	0.98369	1.37013
Q9P2E7	PCDH10	DAMGO	3	0.00269425	1	-0.818404	3.66855	3.95243	3.38244	3.15055	2.85014
Q8NC56	LEMD2	FNZ	3	0.00270911	1	1.23221	1.32353	1.46286	1.48122	1.97935	2.55574
Q7Z699	SPRED1	FNZ	3	0.00271534	1	-1.16475	1.16475	1.58756	0.71425	0.419911	0
P51991	HNRNPA3	FNZ	3	0.00272792	1	0.317734	2.71952	2.75982	2.66713	2.74209	3.03726
Q86X29	LSR	DAMGO	3	0.00274508	1	-1.20964	5.83506	6.16731	5.39394	5.27834	4.62542
Q9NUM4	TMEM106B	D-Fnz	3	0.00274974	1	1.96837	2.76886	2.79809	2.64985	3.82364	4.73724
Q8NFZ4	NLGN2	FNZ	3	0.00275079	1	-0.32479	1.76047	1.92536	1.68623	1.46988	1.43568
Q12768	WASHC5	D-Fnz	3	0.00275199	1	1.26312	2.33203	2.29334	1.7941	2.48675	3.59515
Q15262	PTPRK	DAMGO	3	0.00275765	1	-1.00459	4.22353	4.48327	3.76316	3.58587	3.21894
Q9Y2G3	ATP11B	D-Fnz	3	0.00278503	1	1.30455	1.51396	1.5555	1.27367	2.02477	2.81851
O60245	PCDH7	FNZ	3	0.00281728	1	-0.869575	4.38632	4.2804	3.90207	3.78994	3.51675
O43169	CYB5B	FNZ	3	0.00282275	1	0.804392	1.98833	1.8952	2.27382	2.79272	2.42994
Q8NEW0	SLC30A7	D-Fnz	3	0.00282453	1	0.843533	1.50723	1.32052	1.24326	1.68394	2.35076
Q9NQ66	PLCB1	DAMGO	3	0.00282883	1	-1.02282	2.73777	3.11271	2.49664	2.382	1.71495
O95772	STARD3NL	FNZ	3	0.00283577	1	1.50219	1.05697	1.05087	1.05697	1.40152	2.55916
Q8TDJ6	DMXL2	DAMGO	3	0.00284919	1	0.320989	1.06889	1.07159	1.07457	1.14039	1.38988
P14923	JUP	DAMGO	3	0.0028534	1	-1.03664	5.56697	5.90251	5.17096	4.99598	4.53033
P19544	WT1	DAMGO	3	0.00285567	1	0.933656	1.50606	2.41281	2.12954	1.84619	2.43972
Q8WX93	PALLD	DAMGO	3	0.00286711	1	-0.224516	2.77026	2.78663	2.66377	2.60369	2.54574
Q9H706	GAREM1	FNZ	3	0.00287321	1	-0.297756	1.53932	1.31935	1.30339	1.27304	1.24157
Q8IW50	FAM219A	DAMGO	3	0.00288103	1	1.03468	0	0	0	0.252204	1.03468
Q01970	PLCB3	DAMGO	3	0.00290871	1	-0.980057	4.28518	4.62713	4.00697	3.85732	3.30512
Q9BR77	CCDC77	D-Fnz	3	0.00291311	1	0.877849	1.80351	1.70902	1.23296	1.79497	2.68136
Q14847	LASP1	DAMGO	3	0.00292585	1	-0.715618	3.13319	3.40985	2.91609	2.79545	2.41757
Q9H6D3	XKR8	FNZ	3	0.00293191	1	-3.59417	4.45278	3.58605	3.88575	1.5493	0.858604
P15529	CD46	DAMGO	3	0.00293865	1	-0.185554	2.51748	2.49194	2.48587	2.48862	2.33193
Q4KMG0	CDON	DAMGO	3	0.00295284	1	-0.421831	2.54605	2.78707	2.48225	2.35526	2.12422
Q9Y561	LRP12	D-Fnz	3	0.00296282	1	2.68695	1.05517	0.543243	1.68698	2.0888	3.74212
Q9ULQ1	TPCN1	D-Fnz	3	0.00296419	1	2.00719	0	0	0	0	2.00719
Q9ULC8	ZDHHC8	DAMGO	3	0.00297811	1	-0.680761	3.26208	3.51336	3.07017	2.9058	2.58132
Q7Z5H3	ARHGAP22	FNZ	3	0.00299246	1	-0.96676	4.11482	3.8531	3.53457	3.60376	3.14806
Q9NXC2	GFOD1	D-Fnz	3	0.00299725	1	0.813096	0.825918	0.824196	0.567183	0.769606	1.63901
Q9NQ89	FERRY3	DAMGO	3	0.00300035	1	1.62817	0	0	0.723622	1.53582	1.62817
P63218	GNG5	FNZ	3	0.00300396	1	-1.38685	3.4933	3.10708	2.49742	2.6081	2.10645
Q5VUB5	FAM171A1	DAMGO	3	0.0030056	1	-0.890685	3.95619	4.20695	3.62315	3.42766	3.0655
Q8IWW6	ARHGAP12	DAMGO	3	0.00301168	1	-0.61491	2.53258	2.86532	2.33222	2.15691	1.91767
Q9HB09	BCL2L12	DAMGO	3	0.00301182	1	-1.04725	5.00603	5.31571	4.57502	4.48058	3.95878
Q9BX70	BTBD2	DAMGO	3	0.00302852	1	0.688634	2.32335	2.35979	2.23715	2.50748	3.01198
Q5W111	SPRYD7	DAMGO	3	0.00303953	1	0.666352	0.779465	0.787219	0.873783	1.22599	1.44582
Q86W54	SPATA24	DAMGO	3	0.00304588	1	3.24934	0.0106338	0	0.577171	1.16121	3.25997
Q9NVA4	TMEM184C	FNZ	3	0.00305847	1	2.38374	2.48356	2.53671	2.79647	3.58122	4.8673
Q8NG11	TSPAN14	DAMGO	3	0.00306063	1	-0.986825	4.31772	4.71133	3.853	3.59522	3.33089
P49754	VPS41	D-Fnz	3	0.00306492	1	1.10033	2.9372	2.91445	2.46331	2.98872	4.03753
Q9BUP0	EFHD1	DAMGO	3	0.00307042	1	-0.632856	4.2666	4.50368	4.05759	3.89699	3.63375
Q9NP61	ARFGAP3	FNZ	3	0.0030756	1	0.635317	2.9827	2.95607	2.97278	3.15058	3.61802
Q9H425	C1orf198	DAMGO	3	0.00308473	1	-0.363894	2.78758	2.90502	2.73344	2.57177	2.42369
Q9HCM4	EPB41L5	DAMGO	3	0.00309376	1	-1.03379	4.42079	4.7051	4.0465	3.8754	3.387
Q9Y624	F11R	FNZ	3	0.00309381	1	-1.0991	4.29104	4.04264	3.88502	3.71221	3.19195
P78348	ASIC1	DAMGO	3	0.00309693	1	-0.827276	3.18814	3.29581	2.75913	2.48523	2.36086
Q96M27	PRRC1	FNZ	3	0.00313574	1	1.54827	3.65676	3.47448	3.77751	4.32196	5.20503
Q9H4B0	OSGEPL1	FNZ	3	0.00314181	1	-0.288115	1.35126	1.41828	1.37278	1.2794	1.06315
Q8TDW7	FAT3	FNZ	3	0.00314257	1	-0.715949	3.89387	3.71281	3.41382	3.36242	3.17792
Q5JTC6	AMER1	DAMGO	3	0.00314658	1	-0.845102	4.07444	4.35593	3.6844	3.56717	3.22934
Q7Z3F1	GPR155	DAMGO	3	0.00315394	1	1.18437	0.0847035	0	0	0	1.26907
O75204	TMEM127	FNZ	3	0.0031575	1	1.39787	1.00364	0.938673	2.03508	2.40151	1.49774
Q9P2B2	PTGFRN	DAMGO	3	0.00315993	1	-1.19175	4.92998	5.16365	4.49625	4.36859	3.73823
Q9NXR1	NDE1	FNZ	3	0.00316722	1	-0.250363	1.75163	1.58438	1.50126	1.50126	1.50126
Q9NWB7	IFT57	DAMGO	3	0.00317819	1	0.655892	1.68763	1.76947	1.99151	1.99117	2.34352
P63092;Q5JWF2	GNAS;GNAS	DAMGO	3	0.00319479	1	-0.920202	5.76377	6.08477	5.44132	5.25658	4.84357
Q12907	LMAN2	D-Fnz	3	0.00319581	1	0.976917	3.39746	3.41845	3.36016	3.85153	4.37437
P98194	ATP2C1	DAMGO	3	0.00321209	1	0.551168	1.05756	1.11073	1.07692	1.22844	1.60873
P09497	CLTB	D-Fnz	3	0.00322867	1	1.48898	5.29869	5.05272	5.28819	6.10418	6.78767
O43741	PRKAB2	FNZ	3	0.00323463	1	-0.286397	2.36355	2.18542	2.1539	2.13741	2.07716
Q13948	CUX1	FNZ	3	0.0032376	1	2.41961	0	0	0.0980623	0.852525	2.41961
Q6IAA8	LAMTOR1	FNZ	3	0.0032391	1	1.95555	2.22705	2.23838	2.39462	3.55133	4.1826
Q9UIL1	SCOC	DAMGO	3	0.00325387	1	1.17712	0.563961	0.553295	0.421587	1.26723	1.74108
Q7Z4F1	LRP10	DAMGO	3	0.00325396	1	0.663072	2.29778	2.29807	2.47003	2.90105	2.96085
Q96T51	RUFY1	D-Fnz	3	0.00326464	1	0.950272	4.20524	4.07825	4.2456	4.56281	5.15552
Q9UJY4	GGA2	DAMGO	3	0.00328519	1	0.702912	2.75361	2.78795	2.7937	3.04121	3.45652
P48029	SLC6A8	FNZ	3	0.00330277	1	-1.72014	5.05371	4.86107	4.42866	4.01982	3.33357
P11117	ACP2	D-Fnz	3	0.0033031	1	1.2173	1.39269	1.46747	1.37482	1.41134	2.61
Q9HCP0	CSNK1G1	DAMGO	3	0.00330565	1	-0.779646	4.01605	4.31087	3.6341	3.51556	3.23641
P21333	FLNA	DAMGO	3	0.00331508	1	-0.785865	5.16336	5.49453	4.98189	4.84834	4.3775
O15431	SLC31A1	DAMGO	3	0.0033551	1	0.452457	3.62796	4.08042	3.68372	3.45558	3.34559
P42336	PIK3CA	DAMGO	3	0.0033733	1	-0.707921	3.5549	3.86754	3.33597	3.121	2.84697
Q8N6T3	ARFGAP1	FNZ	3	0.00337783	1	1.03254	3.96265	3.86558	3.99888	4.37289	4.99519
Q6NZ63	STEAP1B	FNZ	3	0.00338198	1	-2.08065	2.08065	2.23683	2.3226	0.655542	0
Q8N131	TMEM123	D-Fnz	3	0.0033934	1	1.98542	2.81895	1.62032	1.06836	4.15273	4.80437
P42338	PIK3CB	DAMGO	3	0.00339994	1	-0.502651	2.08589	2.46097	2.04852	1.84739	1.58324
P63261	ACTG1	FNZ	3	0.00341447	1	-1.41605	3.21035	3.12561	2.78367	2.79172	1.7943
P15559	NQO1	MPH	3	0.00342066	1	-2.49711	2.49711	1.64726	0.753488	0	0
Q86SQ7	SDCCAG8	DAMGO	3	0.00342599	1	1.13533	0	0	0.00782065	0.134835	1.13533
Q8IVF7	FMNL3	DAMGO	3	0.00343457	1	-0.833166	2.78346	2.85969	2.54847	2.30931	1.9503
Q9UBQ0	VPS29	D-Fnz	3	0.00344975	1	0.935719	2.45714	2.41268	2.32176	2.69755	3.39286
Q96L92	SNX27	FNZ	3	0.00346168	1	1.49486	1.92136	1.91366	2.24042	3.25073	3.41622
P78310	CXADR	DAMGO	3	0.00347061	1	-1.27382	5.30253	5.65078	4.83181	4.67918	4.02871
O14713	ITGB1BP1	DAMGO	3	0.00347153	1	-0.981968	3.74092	3.28844	3.51567	3.0874	2.75896
A0MZ66	SHTN1	DAMGO	3	0.00347429	1	0.126095	2.97716	3.10326	3.02338	2.99129	2.86784
Q15283	RASA2	DAMGO	3	0.00347963	1	-0.841499	3.48282	3.68645	3.25744	3.09859	2.64132
O14757	CHEK1	DAMGO	3	0.00348097	1	-0.130561	3.32653	3.34978	3.28372	3.19596	3.27718
Q92536	SLC7A6	FNZ	3	0.00352848	1	-0.789032	1.01247	0.585531	0.642974	0.27397	0.22344
Q96SB3	PPP1R9B	FNZ	3	0.0035307	1	-0.919939	4.62725	4.40491	4.15778	4.1099	3.70731
Q01082	SPTBN1	DAMGO	3	0.00354168	1	-0.849676	5.13726	5.45833	4.82717	4.65379	4.28759
Q9HC56	PCDH9	DAMGO	3	0.00354213	1	-0.942573	3.79325	3.99182	3.43308	3.25498	2.85068
Q5HYJ3	FAM76B	D-Fnz	3	0.00354227	1	1.4761	0	0.162076	0	0	1.4761
Q9NZ72	STMN3	FNZ	3	0.00355017	1	1.01148	0.273542	0	0	0.203663	1.28502
Q9Y4G6	TLN2	FNZ	3	0.00355716	1	-0.269895	1.52225	1.65861	1.61859	1.39751	1.25235
Q15375	EPHA7	DAMGO	3	0.00356372	1	-0.862626	3.69703	3.87965	3.30962	3.19798	2.83441
O94910	ADGRL1	DAMGO	3	0.00356507	1	-0.679622	3.51469	3.80322	3.27346	3.10494	2.83506
Q9BV73	CEP250	D-Fnz	3	0.00358097	1	0.821177	1.56823	1.4561	1.22761	1.60539	2.3894
Q8WXE0	CASKIN2	FNZ	3	0.00358544	1	-0.685025	3.97698	4.1619	3.80313	3.69157	3.29196
Q96B45	BORCS7	D-Fnz	3	0.00359338	1	0.43408	0	0	0	0	0.43408
Q12767	TMEM94	DAMGO	3	0.00359617	1	-1.03468	3.44659	3.73401	3.15757	2.89735	2.4119
P19256	CD58	DAMGO	3	0.0036409	1	-0.449145	2.92568	3.3019	2.97647	2.92926	2.47654
Q6UWU4	C6orf89	DAMGO	3	0.00365726	1	0.999021	0	0	0.0957196	0.137369	0.999021
Q96HY6	DDRGK1	DAMGO	3	0.00366411	1	0.872313	0	0	0.236081	0.421502	0.872313
Q9Y6N7	ROBO1	FNZ	3	0.0036751	1	-0.717492	4.49793	4.37748	4.16551	4.10464	3.78044
Q7Z698	SPRED2	DAMGO	3	0.00370896	1	-1.20808	2.50049	2.84517	1.94288	1.63838	1.29241
Q5JRA6	MIA3	D-Fnz	3	0.00371179	1	0.913558	2.67023	2.55952	2.54378	3.04039	3.58378
Q99459	CDC5L	FNZ	3	0.00371942	1	0.576608	2.96938	3.23155	2.79064	3.01777	3.54598
O95490	ADGRL2	DAMGO	3	0.00372461	1	-0.996419	3.80462	3.98167	3.40317	3.29201	2.8082
P98172	EFNB1	FNZ	3	0.00374177	1	-0.829106	3.63477	3.50441	3.10836	2.87233	2.80566
Q8N1I0	DOCK4	FNZ	3	0.00374447	1	-0.181363	2.55459	2.57887	2.48826	2.39373	2.37322
Q9UJF2	RASAL2	DAMGO	3	0.00374561	1	-0.676175	3.40706	3.35634	3.05743	2.9896	2.73089
P53801	PTTG1IP	FNZ	3	0.00374872	1	2.18239	0	0	0.663251	1.6683	2.18239
A6NKW6	SHISAL2B	DAMGO	3	0.0037892	1	0.573058	3.28765	3.8607	3.45022	3.21936	2.81775
P56557	TMEM50B	FNZ	3	0.00379156	1	3.26671	0	0	1.10617	3.26671	2.01945
Q92485	SMPDL3B	FNZ	3	0.00379915	1	-1.34458	3.69523	3.5292	3.42562	3.11101	2.35065
O94854	MACF1	DAMGO	3	0.00380321	1	-0.809454	3.8053	4.10835	3.55065	3.24284	2.99585
Q8IWA5	SLC44A2	DAMGO	3	0.00381411	1	-1.3653	2.68447	2.82248	2.1474	1.81695	1.31917
Q76I76	SSH2	DAMGO	3	0.00382609	1	-0.210244	2.55991	2.62295	2.58016	2.48337	2.34967
O75436	VPS26A	D-Fnz	3	0.00382865	1	1.15821	3.40048	3.3183	3.1002	3.80542	4.5587
Q6UW02	CYP20A1	DAMGO	3	0.00382987	1	0.194257	1.52246	1.52034	1.55764	1.5697	1.71672
Q9P0T7	TMEM9	DAMGO	3	0.00383921	1	2.06674	2.51838	3.38722	3.33049	4.43697	4.58512
O75330	HMMR	DAMGO	3	0.00384925	1	0.226809	2.5078	2.56707	2.54223	2.6188	2.73461
Q96JC1	VPS39	FNZ	3	0.00386343	1	0.525548	1.81518	1.81568	1.81568	2.06507	2.34073
P06241	FYN	DAMGO	3	0.00386851	1	-0.751522	3.82895	4.00841	3.63002	3.42102	3.07743
Q9Y6I3	EPN1	DAMGO	3	0.00389236	1	0.945719	2.36596	2.66669	3.31168	2.81406	2.44457
P30519	HMOX2	FNZ	3	0.00389962	1	0.69637	3.98875	3.9091	4.05263	4.63769	4.68512
Q99755	PIP5K1A	FNZ	3	0.00390261	1	-0.737077	4.16871	4.10491	3.69716	3.58287	3.43163
Q9Y3C5	RNF11	D-Fnz	3	0.0039184	1	1.10706	0.0649944	0.0702322	0.0998946	0.392252	1.17205
Q96QE2	SLC2A13	DAMGO	3	0.0039202	1	1.07174	0	0	0	0.292718	1.07174
Q8IZP0	ABI1	FNZ	3	0.00392038	1	-0.929375	3.62214	3.53767	3.23474	2.9779	2.69277
Q5SQN1	SNAP47	DAMGO	3	0.00392515	1	0.307945	3.11029	2.95922	2.9493	3.20716	3.41824
Q99417	MYCBP	DAMGO	3	0.00394812	1	1.61355	0	0	0	0.455531	1.61355
Q9HCE7	SMURF1	FNZ	3	0.00395153	1	-0.543207	3.18953	2.98875	2.81203	2.64632	2.68203
Q5VZK9	CARMIL1	DAMGO	3	0.00396086	1	-0.412885	2.91231	3.21815	2.97365	2.84056	2.49942
Q15375	EPHA7	FNZ	3	0.00396384	1	-0.550508	3.8348	3.73932	3.4291	3.34118	3.28429
O75431	MTX2	MPH	3	0.00396518	1	-0.481705	1.37158	1.03739	1.18046	1.84108	0.88988
O75340	PDCD6	FNZ	3	0.00401264	1	1.08798	2.30966	2.30141	2.33326	2.74772	3.39764
Q9C0K7	STRADB	DAMGO	3	0.00401978	1	-0.640264	2.49744	2.60972	2.28133	1.98282	1.85718
P43007	SLC1A4	DAMGO	3	0.00402798	1	-1.2246	4.18671	4.44846	3.76683	3.5217	2.9621
Q8NBJ4	GOLM1	DAMGO	3	0.00403025	1	1.93613	0	0	0	0.830488	1.93613
Q53HC9	EIPR1	DAMGO	3	0.00403739	1	0.415374	0.0112509	0.0112509	0.0112509	0.0201625	0.426625
O15440	ABCC5	DAMGO	3	0.00404566	1	-0.697662	3.12999	3.27249	2.94505	2.75776	2.43233
Q13136	PPFIA1	DAMGO	3	0.00405286	1	-0.782558	4.27114	4.46595	4.04181	3.9543	3.48858
Q13459	MYO9B	FNZ	3	0.00409592	1	-0.153999	2.28712	2.30266	2.27868	2.19788	2.13312
Q9UP83	COG5	DAMGO	3	0.00410456	1	0.416292	1.84888	1.85815	1.93071	2.01869	2.26518
O75716	STK16	FNZ	3	0.00411793	1	-1.52429	2.72964	2.118	2.70193	3.34629	1.20535
Q58EX2	SDK2	DAMGO	3	0.0041303	1	-1.02127	3.30523	3.48629	2.85165	2.66827	2.28396
Q96NW4	ANKRD27	FNZ	3	0.00413078	1	0.988268	1.50409	1.4976	1.70474	1.98003	2.49235
P51149	RAB7A	D-Fnz	3	0.00413907	1	1.07038	4.70906	4.66592	4.84659	5.27907	5.77944
Q9Y3Q3	TMED3	FNZ	3	0.00415415	1	-1.48064	3.90065	3.74893	3.55743	3.51719	2.42001
Q8IWU6	SULF1	MPH	3	0.00418011	1	-0.724113	2.48893	2.44753	2.11685	1.76481	1.81111
Q63ZY3	KANK2	DAMGO	3	0.00419121	1	-0.532176	3.6491	3.80888	3.3981	3.28784	3.11692
Q7Z4G1	COMMD6	DAMGO	3	0.00419284	1	2.30003	2.47739	3.29688	3.53057	4.21943	4.77742
Q9Y6W5	WASF2	FNZ	3	0.00420301	1	-1.1556	5.28318	5.10122	4.80174	4.5584	4.12758
Q96AE7	TTC17	DAMGO	3	0.00420628	1	0.311978	1.33215	1.37267	1.3606	1.32076	1.64412
Q14457	BECN1	FNZ	3	0.00421375	1	1.29506	0.0261426	0.0261426	0.686509	1.3212	1.14207
P46821	MAP1B	D-Fnz	3	0.00422631	1	0.381531	2.50215	2.42557	2.43348	2.53322	2.88368
Q9NVA4	TMEM184C	D-Fnz	3	0.00422835	1	2.3111	2.36409	2.51334	1.74447	3.32457	4.67518
O15173	PGRMC2	D-Fnz	3	0.00424086	1	0.750851	4.52578	4.51207	4.52105	4.91064	5.27663
P07948	LYN	DAMGO	3	0.00425825	1	-0.901715	3.95602	4.20653	3.66091	3.42182	3.05431
Q14161	GIT2	FNZ	3	0.00425948	1	-0.391663	2.93493	2.82736	2.82661	2.62739	2.54326
Q8N8Z6	DCBLD1	DAMGO	3	0.00426118	1	-0.723013	2.92723	3.39368	2.75163	2.64764	2.20422
Q6P9H4	CNKSR3	DAMGO	3	0.00427481	1	-0.812584	3.93579	4.07834	3.39955	3.25316	3.1232
Q6ZTW0	TPGS1	DAMGO	3	0.00428255	1	1.93766	0	0	0	0.582178	1.93766
Q8IX90	SKA3	FNZ	3	0.00429791	1	0.617067	3.79342	3.46898	3.71594	3.76709	4.41048
Q8N4C6	NIN	D-Fnz	3	0.0043096	1	1.07737	2.33124	2.30559	1.81803	2.36648	3.40861
O14639	ABLIM1	DAMGO	3	0.00431969	1	-0.0465671	2.18838	2.18996	2.16604	2.16496	2.14182
Q6ZNA4	RNF111	DAMGO	3	0.00434839	1	-1.04673	3.66468	3.26567	2.9592	2.66723	2.61795
Q9NQ89	FERRY3	FNZ	3	0.00435928	1	2.41485	0	0	0.888965	2.41485	0.757651
O14521	SDHD	DAMGO	3	0.0043857	1	-1.70698	1.91931	0.622173	0.369318	0.212325	2.91568
Q8TEQ8	PIGO	DAMGO	3	0.00439132	1	1.17949	0.29351	0.321192	0.687827	1.04726	1.473
Q86YS7	C2CD5	DAMGO	3	0.00439177	1	-0.930339	4.71934	4.97363	4.34193	4.19752	3.789
Q96RU3	FNBP1	FNZ	3	0.00441076	1	-0.420948	3.10718	3.00026	2.74666	2.68624	2.85712
P62491	RAB11A	DAMGO	3	0.00441816	1	0.954688	4.03924	4.34248	4.09873	4.48768	4.99392
O15400	STX7	D-Fnz	3	0.00443916	1	1.59913	3.93369	3.94197	4.16154	5.07654	5.53281
Q9P2E7	PCDH10	FNZ	3	0.00444569	1	-0.596882	3.73554	3.55577	3.3931	3.17789	3.13866
Q92859	NEO1	DAMGO	3	0.00444608	1	-0.587665	2.99747	3.1788	2.86475	2.69543	2.4098
Q9Y2E4	DIP2C	DAMGO	3	0.00446768	1	-0.949809	3.71247	3.98142	3.23426	3.12694	2.76266
Q9UKG1	APPL1	FNZ	3	0.00446973	1	0.936977	2.74916	2.70849	2.98936	3.33813	3.68613
Q96MT3	PRICKLE1	DAMGO	3	0.00447691	1	-0.898725	3.60595	3.84298	3.2807	3.13707	2.70722
Q9H1Z4	WDR13	D-Fnz	3	0.00447962	1	1.17595	1.44154	1.38031	1.06941	1.55754	2.6175
Q9UET6	FTSJ1	DAMGO	3	0.00448272	1	-0.888268	5.22082	5.55576	4.86345	4.63067	4.33255
P50402	EMD	FNZ	3	0.00449705	1	1.12089	5.83563	5.56854	5.51917	6.39232	6.95652
Q7Z2K8	GPRIN1	DAMGO	3	0.00454828	1	-0.987215	5.07037	5.33159	4.69811	4.57877	4.08316
Q9NTJ5	SACM1L	FNZ	3	0.00455848	1	0.910772	3.73454	3.75394	3.7905	4.24187	4.64531
Q9BZL4	PPP1R12C	DAMGO	3	0.00456411	1	-0.146971	2.60155	2.67547	2.55209	2.49273	2.45458
P51572	BCAP31	FNZ	3	0.00460675	1	0.832486	0	0	0	0.259359	0.832486
P42680	TEC	D-Fnz	3	0.004607	1	1.35955	0.11107	1.47062	0.19474	0	0.0780571
P18031	PTPN1	FNZ	3	0.0046111	1	0.92722	4.47014	4.43678	4.36385	4.77523	5.39736
Q9BYG4	PARD6G	DAMGO	3	0.00462433	1	-0.986685	4.78762	5.01966	4.27861	4.11531	3.80094
P11171	EPB41	DAMGO	3	0.00462623	1	-0.914034	4.48604	4.74259	4.10436	3.94094	3.572
A0JNW5	BLTP3B	FNZ	3	0.00462808	1	0.64714	1.53379	1.41853	1.69652	2.18093	1.86268
Q9UP95	SLC12A4	FNZ	3	0.00464261	1	0.712293	3.37575	3.31222	3.60763	4.0461	4.08804
Q66GS9	CEP135	DAMGO	3	0.00478094	1	1.18314	2.50344	2.89971	2.56086	3.0944	3.68658
Q9H2K8	TAOK3	FNZ	3	0.00478176	1	-0.34656	2.54602	2.42776	2.30564	2.24828	2.19946
Q9P2R3	ANKFY1	D-Fnz	3	0.00485767	1	0.704966	2.66498	2.65044	2.31476	2.7283	3.36995
Q5RL73	RBM48	MPH	3	0.00486425	1	1.05602	1.44584	2.1547	2.50187	2.31799	0.873378
P52594	AGFG1	FNZ	3	0.00486895	1	1.22843	1.81429	2.27192	3.04272	2.84505	2.36034
Q96GI7	FAM89A	DAMGO	3	0.004889	1	0.874657	2.22688	3.10153	1.98262	1.87994	1.62653
Q03113	GNA12	DAMGO	3	0.00489316	1	-0.428105	3.13817	3.48549	2.91474	2.71007	2.83682
Q9UJY4	GGA2	FNZ	3	0.00489743	1	1.13429	2.87547	2.80179	2.89101	3.15526	4.00976
O94855	SEC24D	FNZ	3	0.0049062	1	1.06002	0.427331	0.427331	0.473301	0.924108	1.48735
Q9HCP0	CSNK1G1	FNZ	3	0.00491727	1	-0.57507	4.08347	4.06218	3.75018	3.59896	3.5084
Q8TEP8	CEP192	FNZ	3	0.00491897	1	0.817095	3.06105	2.99959	3.18848	3.61931	3.87815
Q5VWQ8	DAB2IP	FNZ	3	0.00494431	1	-0.439235	2.69946	2.72229	2.50468	2.40125	2.26023
Q9NNW5	WDR6	DAMGO	3	0.0049807	1	-0.874756	5.16795	5.5356	4.90304	4.684	4.29319
Q9P0K7	RAI14	DAMGO	3	0.00498503	1	-0.724264	4.94364	5.13369	4.53901	4.38029	4.21938
Q96KN1	LRATD2	FNZ	3	0.00500105	1	-0.257545	2.73909	2.50909	2.50035	2.4823	2.48154
Q9UBC0	ONECUT1	DAMGO	3	0.00500197	1	1.28086	6.57417	6.68291	6.5958	7.54359	7.85502
O00401	WASL	DAMGO	3	0.00500793	1	-0.254388	2.71698	2.83	2.67993	2.60781	2.46259
P29966	MARCKS	DAMGO	3	0.00502169	1	-0.684371	4.90736	5.16568	4.75132	4.67598	4.22298
Q9H7F0	ATP13A3	DAMGO	3	0.00503611	1	0.736652	2.89387	3.1008	3.09215	3.63053	3.58162
P16435	POR	FNZ	3	0.00506019	1	0.689111	3.17649	3.03579	3.1052	3.8656	3.74396
Q9NX40	OCIAD1	FNZ	3	0.00506522	1	1.40757	1.85922	1.91061	1.97167	3.04017	3.26679
O15439	ABCC4	DAMGO	3	0.00508034	1	-0.849644	4.27799	4.62467	4.03492	3.81531	3.42834
P19086	GNAZ	FNZ	3	0.00508152	1	-0.487552	4.56608	4.61355	4.28041	4.07853	4.16469
O14908	GIPC1	FNZ	3	0.00509287	1	-0.217781	2.64047	2.62104	2.50532	2.49666	2.42269
P31942	HNRNPH3	FNZ	3	0.0050944	1	0.443976	3.34715	3.58378	3.3865	3.36705	3.79112
Q9Y4E1	WASHC2C	FNZ	3	0.00510325	1	2.14712	0	0	0.474955	2.14712	0.907797
Q14644	RASA3	DAMGO	3	0.00510468	1	-0.406914	1.20881	1.42065	1.16476	1.07316	0.801899
Q9H4G0	EPB41L1	DAMGO	3	0.00514185	1	-0.767168	2.73273	3.05001	2.47405	2.29153	1.96556
Q5JXC2	MIIP	DAMGO	3	0.00514511	1	0.664632	0	0	0	0.044192	0.664632
Q9P260	RELCH	FNZ	3	0.00516663	1	1.25353	0.737876	0.733757	0.933657	1.45689	1.9914
P78356	PIP4K2B	FNZ	3	0.00518108	1	-0.391137	3.50241	3.33483	3.26908	3.11127	3.15798
Q9UBT7	CTNNAL1	FNZ	3	0.00518353	1	-0.569253	3.07813	2.95437	2.64351	2.55981	2.50887
Q9Y320	TMX2	DAMGO	3	0.00518524	1	0.359642	0	0.0138653	0	0.0956082	0.359642
P78324	SIRPA	FNZ	3	0.00518659	1	-0.627286	4.01109	3.83137	3.69159	3.52215	3.3838
Q9UPY5	SLC7A11	DAMGO	3	0.00521265	1	-1.20437	2.54297	2.55918	2.15087	1.75606	1.3386
Q9BVN2	RUSC1	FNZ	3	0.00522947	1	1.01474	0.257966	0.343955	0.343955	0.35294	1.27271
Q8TEW8	PARD3B	DAMGO	3	0.00524319	1	-0.717234	3.20409	3.44019	2.95451	2.72092	2.48686
Q7Z3J2	VPS35L	FNZ	3	0.00525853	1	1.02665	0.117729	0.110832	0.300697	1.14438	0.76029
Q9Y5K8	ATP6V1D	FNZ	3	0.00526543	1	1.23838	2.09649	2.06903	2.53833	3.33487	3.10816
Q2KHM9	KIAA0753	FNZ	3	0.00527007	1	1.32797	1.39393	1.39503	1.47311	1.93382	2.7219
Q5VZI3	TMEM268	DAMGO	3	0.00528166	1	0.401675	0.0442941	0.0198264	0.0235667	0	0.445969
Q9NZM3	ITSN2	DAMGO	3	0.0053049	1	0.577801	3.04862	3.42664	3.62642	3.42268	3.13627
Q99569	PKP4	DAMGO	3	0.00530846	1	-0.846661	4.43653	4.74667	4.04821	3.91129	3.58987
P04156	PRNP	FNZ	3	0.00531005	1	-1.51933	2.48073	2.12967	1.99269	1.5895	0.961403
Q6NUQ4	TMEM214	DAMGO	3	0.00531381	1	0.383247	2.42934	2.39985	2.34958	2.56068	2.81259
Q16643	DBN1	DAMGO	3	0.00531988	1	-0.564303	4.63086	4.89086	4.28909	4.20166	4.06655
Q8NCC5	SLC37A3	D-Fnz	3	0.00532553	1	1.05911	0.925825	0.901887	0.769332	1.12316	1.98494
Q96D31	ORAI1	DAMGO	3	0.00535048	1	-1.03911	3.86098	4.04416	3.64151	3.29639	2.82187
Q9H0W5	CCDC8	DAMGO	3	0.00535864	1	-0.779567	3.78655	4.02663	3.45249	3.33005	3.00698
Q9H246	C1orf21	FNZ	3	0.00538313	1	-0.74419	3.81444	3.70752	3.41149	3.17557	3.07025
Q5JSL3	DOCK11	DAMGO	3	0.00538471	1	-0.812571	4.16956	4.46779	3.84569	3.66726	3.35699
Q86WG5	SBF2	FNZ	3	0.00539689	1	-0.39653	2.65747	2.64042	2.45267	2.33379	2.26094
O95714	HERC2	DAMGO	3	0.0054062	1	0.482317	3.11813	3.22867	3.10931	3.41981	3.60045
Q9BZ67	FRMD8	DAMGO	3	0.00542096	1	-0.982517	3.59503	3.73497	3.11924	2.95492	2.61251
B2RTY4	MYO9A	FNZ	3	0.00542689	1	-0.0603088	2.08479	2.07914	2.06563	2.06193	2.02448
Q14126	DSG2	DAMGO	3	0.00543105	1	-0.895857	5.45483	5.89154	5.2906	5.11982	4.55898
Q969J3	BORCS5	DAMGO	3	0.00544294	1	0.797478	0	0	0	0	0.797478
P62166	NCS1	FNZ	3	0.00545612	1	-0.88527	4.32244	4.11345	3.9031	3.76109	3.43717
Q12846	STX4	FNZ	3	0.00546763	1	-0.738388	2.95388	2.80215	2.49706	2.40628	2.21549
Q9Y2K6	USP20	DAMGO	3	0.00547999	1	0.652458	0	0.00202341	0	0.177902	0.652458
P49810	PSEN2	DAMGO	3	0.00548202	1	1.08325	3.32078	3.52552	3.16967	3.99219	4.40402
Q99717	SMAD5	FNZ	3	0.00550124	1	-0.413231	3.9483	3.73136	3.657	3.60556	3.53507
Q9Y2I7	PIKFYVE	D-Fnz	3	0.00552575	1	0.923933	0.981021	0.977346	0.776543	1.14537	1.90495
Q5JTV8	TOR1AIP1	FNZ	3	0.0055309	1	0.903273	2.16951	2.13344	2.13289	2.19763	3.07278
Q6P1M3	LLGL2	FNZ	3	0.00553848	1	-0.845649	2.15955	2.18161	2.20534	2.10798	1.3139
O94991	SLITRK5	DAMGO	3	0.00555373	1	-0.924805	4.9198	5.20249	4.59456	4.42938	3.995
O15085	ARHGEF11	FNZ	3	0.00556463	1	-0.373941	2.66957	2.73264	2.49465	2.38359	2.29563
Q9Y5S2	CDC42BPB	DAMGO	3	0.00557171	1	-0.8495	3.90362	4.26337	3.65125	3.4555	3.05412
Q96J84	KIRREL1	DAMGO	3	0.00557819	1	-0.923585	5.36705	5.66709	4.93717	4.82192	4.44347
Q6AI12	ANKRD40	FNZ	3	0.00559467	1	1.01568	1.18459	1.17507	1.30455	1.46331	2.20027
P13987	CD59	DAMGO	3	0.00564309	1	-0.819342	5.59318	6.00144	5.1677	4.95933	4.77384
Q6NSJ2	PHLDB3	FNZ	3	0.00564444	1	-0.636015	3.72365	3.61121	3.38794	3.26289	3.08764
O15394	NCAM2	D-Fnz	3	0.00564506	1	-1.29639	1.29639	0	0	0	0.200572
Q5SYE7	NHSL1	FNZ	3	0.0056543	1	-0.878862	4.33444	4.28844	3.91587	3.78143	3.45558
O95684	CEP43	FNZ	3	0.00565605	1	1.43949	1.39184	1.39632	1.40028	1.56946	2.83133
P12830	CDH1	DAMGO	3	0.00565731	1	-0.82467	2.69091	2.97931	2.3723	2.19747	1.86624
O43795	MYO1B	DAMGO	3	0.00567313	1	-0.771816	6.15894	6.42713	5.74123	5.56855	5.38713
Q8N335	GPD1L	FNZ	3	0.00569103	1	-0.956493	2.42002	2.31742	2.2404	2.48273	1.46353
P52569	SLC7A2	DAMGO	3	0.00569335	1	-0.981945	5.22074	5.42074	4.8626	4.71097	4.23879
Q96SB3	PPP1R9B	DAMGO	3	0.0056945	1	-0.908028	4.43324	4.5786	3.95765	3.88274	3.52521
H3BS89	TMEM178B	DAMGO	3	0.00570047	1	-1.92189	2.44176	3.82602	2.05076	1.32566	0.519861
Q9HDC9	APMAP	DAMGO	3	0.00571247	1	0.808032	0.151787	0	0.362225	0.959818	0.142628
Q96HJ3	CCDC34	DAMGO	3	0.00571469	1	0.813218	0.649121	0.911758	0.916132	0.984933	1.46234
Q9HBM0	VEZT	DAMGO	3	0.00571981	1	0.129433	1.44987	1.45365	1.44759	1.50457	1.5793
Q9NPJ6	MED4	FNZ	3	0.00573661	1	1.20605	2.63342	2.43436	2.54602	2.73653	3.83947
Q9NXW2	DNAJB12	FNZ	3	0.00574431	1	0.798825	3.12696	3.10337	3.09584	3.54132	3.92578
P48509	CD151	DAMGO	3	0.00575068	1	-0.981285	7.1805	7.48958	6.72832	6.63818	6.19922
P62070	RRAS2	DAMGO	3	0.00576373	1	-0.933327	4.38176	4.69278	4.11195	3.94302	3.44843
Q01970	PLCB3	FNZ	3	0.00576609	1	-0.633793	4.38881	4.40456	4.06881	3.98599	3.75502
Q8TCZ2	CD99L2	DAMGO	3	0.00576714	1	-1.14133	4.10578	4.30944	3.64513	3.46977	2.96446
Q9H4A6	GOLPH3	FNZ	3	0.00577003	1	0.136285	1.81617	1.81072	1.7988	1.8582	1.95246
O14654	IRS4	DAMGO	3	0.00577337	1	-0.907116	6.19649	6.54158	5.85713	5.68878	5.28938
P29597	TYK2	FNZ	3	0.0058216	1	-0.801328	4.41051	4.31253	4.02688	4.05023	3.60919
Q86UP0	CDH24	DAMGO	3	0.00584675	1	-1.24795	2.88954	2.53899	2.49369	2.04204	1.64159
Q6ZTU2	EP400P1	D-Fnz	3	0.00588843	1	-0.986224	0.986224	0	0.294646	1.77246	0.614876
Q15811	ITSN1	FNZ	3	0.00589718	1	0.718838	2.91717	3.14336	3.63601	3.44331	3.00588
O95807	TMEM50A	FNZ	3	0.00590543	1	2.31329	3.58474	3.78356	4.29411	4.54203	5.89803
Q8IW35	CEP97	DAMGO	3	0.00590624	1	0.637573	3.3673	3.53248	3.32264	3.50077	4.00488
P13473	LAMP2	DAMGO	3	0.00594978	1	1.44777	3.07254	3.24485	3.50281	3.91795	4.52031
Q9H792	PEAK1	DAMGO	3	0.00596949	1	-0.423237	3.40966	3.50146	3.20875	3.18188	2.98643
Q96PD2	DCBLD2	FNZ	3	0.00599244	1	-0.822336	4.5927	4.50322	4.16424	4.05275	3.77036
C9J7I0	UMAD1	FNZ	3	0.00601531	1	1.85971	2.55073	2.63871	2.63037	3.0659	4.41044
P53990	IST1	DAMGO	3	0.00603842	1	1.11804	4.4846	4.71665	4.62771	5.56494	5.60264
Q9NUQ7	UFSP2	DAMGO	3	0.00605914	1	0.445388	2.04287	2.03563	2.0462	2.13084	2.48826
Q8WZ64	ARAP2	DAMGO	3	0.00606458	1	-0.182305	0.478307	0.562568	0.457789	0.344265	0.296002
O95295	SNAPIN	FNZ	3	0.00607914	1	1.36627	0.0710003	0	0.0490742	0.733405	1.43727
P27701	CD82	DAMGO	3	0.00609805	1	-1.28208	3.58335	4.07516	3.33824	3.25501	2.30126
O43426	SYNJ1	DAMGO	3	0.0061168	1	0.384674	2.87662	3.12449	3.26129	3.10453	2.89349
P35222	CTNNB1	FNZ	3	0.00611924	1	-1.03515	6.18473	5.96114	5.62531	5.54601	5.14958
P54764	EPHA4	DAMGO	3	0.00612643	1	-0.809217	4.26589	4.37553	3.81983	3.81442	3.45668
P43250	GRK6	DAMGO	3	0.00613264	1	-0.724355	4.45919	4.78278	4.14008	4.01019	3.73484
Q9Y6D5	ARFGEF2	DAMGO	3	0.00615979	1	0.789653	0.230029	0.279398	0.340723	0.483511	1.01968
O60784	TOM1	FNZ	3	0.00621121	1	1.04633	2.10462	2.13951	2.15877	3.132	3.15095
Q76N32	CEP68	FNZ	3	0.0062129	1	1.4369	0.168626	0	0.326212	0.865838	1.60553
Q969T3	SNX21	FNZ	3	0.00622196	1	1.45258	0	0	0.309408	1.45258	0.299108
Q9Y547	IFT25	FNZ	3	0.00624185	1	-1.83857	3.53624	3.11782	3.26915	3.77282	1.69767
Q5TYW2	ANKRD20A1	DAMGO	3	0.00627832	1	-0.652601	3.06001	3.16141	2.65031	2.54891	2.40741
O75052	NOS1AP	DAMGO	3	0.00629725	1	-0.71231	4.35241	4.65397	4.27484	4.08777	3.6401
Q7L7X3	TAOK1	DAMGO	3	0.00630905	1	-0.748733	3.6505	3.88276	3.30061	3.17893	2.90177
P42684	ABL2	FNZ	3	0.00631205	1	-0.497127	4.04595	3.81696	3.72447	3.68386	3.54882
O60293	ZFC3H1	DAMGO	3	0.0063157	1	-0.00984218	0.375937	0.377031	0.37375	0.366095	0.374844
Q7Z4H7	HAUS6	DAMGO	3	0.00632922	1	0.337557	3.13	3.15445	3.11632	3.22918	3.46755
A6NI79	CCDC69	DAMGO	3	0.00634476	1	-1.109	2.14935	2.12631	1.39277	1.4624	1.04035
P53801	PTTG1IP	D-Fnz	3	0.00636178	1	1.6819	0	0.154326	0	0.47069	1.6819
O14936	CASK	DAMGO	3	0.00636863	1	-0.90478	4.87075	5.11806	4.47239	4.30604	3.96597
Q9ULL1	PLEKHG1	DAMGO	3	0.00638695	1	-0.279509	2.71222	2.76259	2.51086	2.50223	2.43271
Q0D2I5	IFFO1	DAMGO	3	0.00639187	1	0.624897	0.126534	0.112515	0.199491	0.51167	0.751431
Q8ND76	CCNY	DAMGO	3	0.00640704	1	-0.927201	4.27074	4.52804	4.05496	3.75469	3.34354
P16333	NCK1	FNZ	3	0.00640718	1	-0.714444	3.32855	3.35934	3.11691	2.9114	2.61411
Q9Y2B2	PIGL	DAMGO	3	0.00641132	1	-1.35915	1.35915	0	0	0	0.496729
Q96AC1	FERMT2	DAMGO	3	0.00643281	1	-0.646323	3.69345	3.94416	3.51234	3.34615	3.04713
Q14318	FKBP8	FNZ	3	0.00643378	1	0.796122	5.08314	4.98334	4.96374	5.48259	5.87926
Q86VX2	COMMD7	DAMGO	3	0.00643821	1	1.68978	0.193527	0.103573	0.453267	0.882958	1.8833
Q9BVN2	RUSC1	DAMGO	3	0.00645382	1	0.381044	0.410611	0.387856	0.459145	0.43164	0.791655
Q9ULK6	RNF150	FNZ	3	0.00645581	1	-1.00641	1.00641	0	0.233357	0	0
Q53GL0	PLEKHO1	FNZ	3	0.00646054	1	-0.712518	4.02375	3.90476	3.58343	3.52042	3.31123
Q99418	CYTH2	FNZ	3	0.00648333	1	-0.363263	2.92811	2.73728	2.70303	2.59782	2.56485
Q86YT6	MIB1	DAMGO	3	0.00649083	1	0.658541	3.64293	3.83113	3.5868	3.94306	4.30147
P55082	MFAP3	FNZ	3	0.00650117	1	-0.683354	3.76631	3.39308	3.36766	3.08295	3.19513
P41223	BUD31	MPH	3	0.00652068	1	-1.41148	1.41148	0	0.148634	0.582799	0.186321
Q13492	PICALM	FNZ	3	0.00654757	1	1.5206	3.90604	4.44346	5.42665	5.2529	5.04567
O00151	PDLIM1	DAMGO	3	0.00655575	1	-0.686835	5.34344	5.76281	5.19885	4.95975	4.65661
Q96NE9	FRMD6	DAMGO	3	0.00656987	1	-0.665169	3.15566	3.51969	2.79447	2.58241	2.49049
P63000	RAC1	DAMGO	3	0.00658476	1	-1.02324	6.35988	6.62214	5.9358	5.76325	5.33664
P01111	NRAS	DAMGO	3	0.0065947	1	-0.967501	5.0465	5.33293	4.61403	4.53645	4.079
P27448	MARK3	DAMGO	3	0.00659643	1	-0.807228	3.96853	4.09734	3.63935	3.58732	3.1613
Q8N2F6	ARMC10	DAMGO	3	0.00661138	1	0.518985	2.09058	2.33084	2.27968	2.51495	2.60956
Q8TC05	MDM1	DAMGO	3	0.00663149	1	1.53814	0	0	0	0	1.53814
P49792	RANBP2	FNZ	3	0.00663381	1	0.875222	4.63826	4.56422	4.64873	5.26272	5.51348
Q96NX9	DACH2	FNZ	3	0.00663882	1	-1.03748	4.97824	4.89257	4.29316	3.94076	5.63654
P35580	MYH10	DAMGO	3	0.00666275	1	-0.540135	5.36541	5.6553	5.1256	5.02364	4.82527
Q9NX14	NDUFB11	DAMGO	3	0.00669589	1	0.774855	0	0	0.0970956	0	0.774855
Q9C0C2	TNKS1BP1	DAMGO	3	0.00671865	1	-0.867466	5.17305	5.52219	4.85721	4.73578	4.30559
Q16774	GUK1	FNZ	3	0.00673575	1	-1.43711	2.50203	1.91546	1.8774	2.53701	1.06492
P20020	ATP2B1	FNZ	3	0.00675374	1	-0.956897	5.66514	5.4795	5.04066	4.88577	4.70824
Q15811	ITSN1	DAMGO	3	0.00675945	1	0.340486	2.92765	3.06215	3.26814	3.24863	2.93422
O14972	VPS26C	FNZ	3	0.00677299	1	0.920261	1.8946	1.86273	2.1515	2.81486	2.71134
Q9NZJ5	EIF2AK3	DAMGO	3	0.00678732	1	0.36064	2.43598	2.44888	2.39037	2.6158	2.79662
P59047	NLRP5	FNZ	3	0.00679702	1	-2.69828	5.48086	4.08676	5.20084	5.36882	2.78258
O95208	EPN2	D-Fnz	3	0.00680878	1	1.13159	1.68558	1.77495	1.75862	2.81717	2.64956
O43301	HSPA12A	DAMGO	3	0.00680953	1	-0.710124	3.83464	3.85107	3.48014	3.36897	3.12452
O75128	COBL	DAMGO	3	0.00688894	1	-0.831665	3.91516	4.18014	3.50646	3.46355	3.0835
Q13813	SPTAN1	DAMGO	3	0.0068902	1	-0.830359	5.16881	5.45968	4.82348	4.67184	4.33845
Q8TCE6	DENND10	DAMGO	3	0.00690598	1	0.815298	0.0638625	0	0.177891	0.579384	0.879161
Q96NW4	ANKRD27	D-Fnz	3	0.0069279	1	0.86073	1.49397	1.5114	1.18676	1.53512	2.3547
O43639	NCK2	FNZ	3	0.0069403	1	0.128592	0.916106	1.0447	0.901828	0.847869	0.825556
Q7Z5H3	ARHGAP22	DAMGO	3	0.00695	1	-0.916323	3.96084	4.09298	3.4948	3.43374	3.04452
P31749	AKT1	FNZ	3	0.00696278	1	-0.730061	3.48025	3.4795	3.23204	3.25398	2.75019
O75110	ATP9A	D-Fnz	3	0.00696882	1	1.2241	2.931	2.9562	2.85696	3.60558	4.1551
Q9UBF8	PI4KB	DAMGO	3	0.00699612	1	0.150244	2.63412	2.55923	2.56785	2.61173	2.78437
Q01814	ATP2B2	DAMGO	3	0.0070031	1	-0.961019	5.11374	5.06391	4.64065	4.37843	4.15272
Q07954	LRP1	D-Fnz	3	0.0070323	1	1.38279	2.13217	2.0587	1.54318	2.93223	3.51496
Q8TAD4	SLC30A5	D-Fnz	3	0.00703739	1	0.610427	1.31578	1.27162	1.29209	1.35784	1.9262
Q9NX08	COMMD8	FNZ	3	0.00705467	1	1.682	2.30685	2.31361	2.58714	3.98885	3.18362
Q8NC54	KCT2	DAMGO	3	0.00707345	1	1.00923	4.63656	4.47045	4.66182	5.31555	5.64579
Q9Y244	POMP	FNZ	3	0.00708031	1	-2.12912	2.12912	2.28248	1.55067	2.65245	0
Q9BVT8	TMUB1	DAMGO	3	0.00709067	1	3.09605	0	0.865333	0.657135	0	3.09605
Q9Y6N7	ROBO1	DAMGO	3	0.00710896	1	-0.920561	4.26752	4.4823	3.94832	3.86727	3.34696
P98155	VLDLR	FNZ	3	0.00713505	1	1.9786	0	0	0.989387	1.9786	0.665506
Q7L0J3	SV2A	DAMGO	3	0.0071362	1	1.87002	0	0	0	1.37421	1.87002
Q99835	SMO	DAMGO	3	0.0071645	1	0.481539	0	0	0.0938262	0.481539	0.315608
Q6PJF5	RHBDF2	FNZ	3	0.00716599	1	-0.971301	3.91177	3.85625	3.36433	3.34957	2.94047
Q9BR77	CCDC77	FNZ	3	0.00719148	1	1.00684	1.77714	1.74482	2.07881	2.35993	2.78398
Q9UKK6	NXT1	MPH	3	0.00722494	1	-1.26813	2.53557	1.56936	2.01378	1.77779	1.26744
O15438	ABCC3	D-Fnz	3	0.00722539	1	-0.247124	0.247124	0.0013026	0	0	0.0765297
Q92625	ANKS1A	DAMGO	3	0.00723843	1	-0.172295	2.78159	2.81173	2.85363	2.73361	2.60929
O95677	EYA4	DAMGO	3	0.00724826	1	0.495332	2.09197	2.40332	2.58731	2.39878	2.29547
Q6NUM9	RETSAT	DAMGO	3	0.00726791	1	0.459429	2.44028	2.33583	2.33699	2.46919	2.89971
P05026	ATP1B1	DAMGO	3	0.00734769	1	-1.10955	3.40677	3.57093	2.79448	2.70309	2.29722
O00159	MYO1C	DAMGO	3	0.00734895	1	-0.656412	4.97883	5.14718	4.64522	4.45249	4.32242
Q9Y6I3	EPN1	FNZ	3	0.00739032	1	1.05005	2.48815	2.72656	3.5382	3.201	2.42517
Q96A23	CPNE4	FNZ	3	0.00739047	1	-3.83179	4.69329	4.10547	3.59315	3.54622	0.861504
P29083	GTF2E1	MPH	3	0.00739843	1	1.11619	0.255329	0	0	1.37152	0.144311
Q92485	SMPDL3B	DAMGO	3	0.00740995	1	-0.684258	3.58593	3.57224	3.30972	3.10382	2.90167
Q5T3F8	TMEM63B	FNZ	3	0.00741458	1	1.22552	0.929561	0.941429	1.23465	2.15508	2.00036
Q9H0A8	COMMD4	FNZ	3	0.00743348	1	0.427052	1.96967	1.89856	2.03005	2.39672	2.39354
P52594	AGFG1	DAMGO	3	0.00743761	1	1.04269	1.82756	2.18947	2.87025	2.66891	2.23888
Q09666	AHNAK	DAMGO	3	0.0074732	1	-0.556005	4.16618	4.41281	3.88401	3.76772	3.61018
Q14149	MORC3	DAMGO	3	0.00747706	1	0.23169	3.1336	3.36529	3.1058	3.12288	3.06395
Q5TF39	MFSD4B	D-Fnz	3	0.00748479	1	3.45354	0.146948	0.859691	1.14454	1.64432	3.60049
P31641	SLC6A6	DAMGO	3	0.00749318	1	-1.13562	2.45389	2.46044	2.21006	1.96272	1.31827
Q13608	PEX6	DAMGO	3	0.00750085	1	0.0822298	0	0	0	0	0.0822298
Q9H813	PACC1	FNZ	3	0.00751396	1	1.6522	0.532034	0.580699	0.867957	1.67415	2.18423
Q9UJY5	GGA1	DAMGO	3	0.00753676	1	0.953511	0	0	0.0795233	0.610125	0.953511
O43761	SYNGR3	FNZ	3	0.00753946	1	3.17329	0	0.61774	2.13614	2.92739	3.17329
Q70CQ4	USP31	FNZ	3	0.00757878	1	-0.547644	1.57915	1.63161	1.34465	1.21127	1.0315
Q9Y2H0	DLGAP4	DAMGO	3	0.00762229	1	-0.01207	1.18956	1.19424	1.19131	1.18888	1.17749
Q14344	GNA13	DAMGO	3	0.00762541	1	-0.756874	5.05006	5.38596	4.71999	4.62508	4.29318
Q96KQ4	PPP1R13B	DAMGO	3	0.00765057	1	-0.641857	2.82519	3.19278	2.63234	2.46827	2.18333
Q9H0A8	COMMD4	DAMGO	3	0.00765956	1	0.738848	1.88417	2.01558	1.96903	2.42348	2.62302
Q04656	ATP7A	DAMGO	3	0.00766243	1	-0.664798	3.10711	3.3569	2.83624	2.66162	2.44231
P58335	ANTXR2	MPH	3	0.00767371	1	-0.387179	1.13057	1.39492	1.37581	0.970459	0.74339
Q9H0W5	CCDC8	FNZ	3	0.00767377	1	-0.704199	4.06452	3.89671	3.67362	3.49038	3.36032
P23229	ITGA6	FNZ	3	0.00767737	1	-0.830592	4.08439	3.78085	3.58761	3.46209	3.2538
P35579	MYH9	DAMGO	3	0.00769666	1	-0.468612	5.39444	5.71367	5.20752	5.08216	4.92583
Q9H8M5	CNNM2	DAMGO	3	0.00769828	1	-0.867033	5.07584	5.42446	4.70129	4.53822	4.20881
Q6WCQ1	MPRIP	DAMGO	3	0.0077033	1	-0.622052	4.83951	5.02651	4.48413	4.32401	4.21745
Q9NRA2	SLC17A5	DAMGO	3	0.00771811	1	0.354702	2.9338	2.70275	2.63892	2.62884	3.2885
Q8N5I2	ARRDC1	DAMGO	3	0.00772491	1	-1.09813	5.04893	5.25133	4.56817	4.441	3.9508
P51687	SUOX	MPH	3	0.00774819	1	-1.24029	1.79289	0.552604	1.38517	1.95786	1.30329
P04899	GNAI2	DAMGO	3	0.00776584	1	-0.789667	4.40711	4.68153	4.08895	3.90168	3.61744
P11234	RALB	DAMGO	3	0.0077742	1	-1.04417	5.2468	5.50953	4.92768	4.74048	4.20263
Q9Y2G0	EFR3B	DAMGO	3	0.00778337	1	-0.966637	3.8125	4.12403	3.39579	3.22846	2.84587
O15020	SPTBN2	DAMGO	3	0.00779605	1	-0.724099	4.49564	4.73858	4.11344	4.00433	3.77154
Q08AM6	VAC14	FNZ	3	0.00781798	1	0.689345	2.23837	2.2192	2.30213	2.92771	2.90513
Q9Y2D8	SSX2IP	D-Fnz	3	0.00782017	1	0.691625	1.5477	1.48571	1.25855	1.57219	2.23932
Q9H0A8	COMMD4	D-Fnz	3	0.00783458	1	0.485498	1.95398	1.89321	1.75892	1.98803	2.43947
O75954	TSPAN9	DAMGO	3	0.00785721	1	-1.04524	3.56516	3.8671	3.14259	3.0263	2.51993
Q16181	SEPTIN7	DAMGO	3	0.00786157	1	-0.462202	3.58805	3.77699	3.46335	3.41154	3.12584
P53992	SEC24C	FNZ	3	0.00786782	1	1.13542	3.40312	3.30682	3.50645	4.30764	4.53854
Q155Q3	DIXDC1	DAMGO	3	0.00787172	1	-0.900002	3.45003	3.63236	3.00197	2.94455	2.55003
Q86SQ0	PHLDB2	FNZ	3	0.007935	1	-0.5704	3.55657	3.48819	3.26923	3.19601	2.98617
O00522	KRIT1	DAMGO	3	0.00794089	1	-0.623819	3.40218	3.76731	3.18205	2.99978	2.77836
Q969M1	TOMM40L	DAMGO	3	0.00794163	1	-0.787118	4.44981	3.6627	3.71814	3.83459	3.68355
P49795	RGS19	DAMGO	3	0.00795351	1	-0.560198	3.91407	3.6817	3.55887	3.50131	3.35387
Q9Y5H2	PCDHGA11	DAMGO	3	0.00799638	1	-0.909717	4.47394	4.7907	4.09744	4.01384	3.56422
Q6NW29	RWDD4	MPH	3	0.0079979	1	-1.76919	2.19032	1.19019	0.673968	1.64725	0.421128
A2RRP1	NBAS	FNZ	3	0.00801095	1	0.628602	2.48792	2.46295	2.58973	3.03415	3.11653
Q9P2E9	RRBP1	FNZ	3	0.00801625	1	0.783782	4.09652	4.00685	4.01069	4.387	4.8803
O14786	NRP1	DAMGO	3	0.00803962	1	-0.87533	3.93618	4.08674	3.47915	3.30399	3.06085
Q9P2J3	KLHL9	D-Fnz	3	0.00810189	1	1.5853	2.56993	2.52276	1.93685	3.00221	4.15523
Q9NY35	CLDND1	DAMGO	3	0.0081144	1	-0.865226	4.86076	5.15662	4.51841	4.26068	3.99554
P51572	BCAP31	DAMGO	3	0.00812533	1	0.750343	0	0	0.00149181	0.369755	0.750343
Q8WY07	SLC7A3	FNZ	3	0.00816931	1	-2.12123	2.7783	3.41865	2.35692	0.887037	0.657065
Q6P3W7	SCYL2	FNZ	3	0.00817895	1	1.07754	2.46057	2.4225	2.56202	2.80129	3.53811
Q92569	PIK3R3	DAMGO	3	0.00821002	1	-0.668411	2.67359	2.89443	2.3511	2.17925	2.00517
Q00013	MPP1	DAMGO	3	0.00824304	1	-0.878517	4.33576	4.48801	3.94461	3.89796	3.45725
Q9NSV4	DIAPH3	FNZ	3	0.00827107	1	-0.0959249	3.32467	3.26597	3.22874	3.24262	3.22876
Q9H269	VPS16	D-Fnz	3	0.00832506	1	0.760833	2.58929	2.57817	2.27187	2.62714	3.35012
Q9NXU5	ARL15	DAMGO	3	0.00833143	1	-0.740826	4.17855	4.42848	3.80454	3.59698	3.43772
Q9NS93	TM7SF3	FNZ	3	0.00835095	1	1.00615	3.83888	3.96068	3.5698	3.64012	4.84503
P11233	RALA	DAMGO	3	0.00836081	1	-1.02434	6.89806	7.20911	6.41631	6.41556	5.87372
Q15125	EBP	FNZ	3	0.00838184	1	1.09891	4.35062	4.51313	4.42239	4.60877	5.44953
Q96T83	SLC9A7	DAMGO	3	0.0083889	1	1.79686	0	0	0.302661	0.809049	1.79686
Q9Y6M5	SLC30A1	DAMGO	3	0.0084134	1	-0.951851	4.93508	5.12571	4.48319	4.33625	3.98323
P98164	LRP2	FNZ	3	0.00841592	1	1.84173	0	0	0.640931	1.84173	0.5421
O75369	FLNB	DAMGO	3	0.00842265	1	-0.713677	4.36596	4.70485	4.19872	4.06363	3.65228
Q96B45	BORCS7	FNZ	3	0.00842412	1	1.60114	0	0	0	0.0516476	1.60114
P13473	LAMP2	FNZ	3	0.00843546	1	1.49245	3.22517	3.33239	3.38546	4.70969	4.71762
O75695	RP2	FNZ	3	0.00844349	1	-0.854463	3.56263	3.4244	3.1321	3.09914	2.70817
P51149	RAB7A	DAMGO	3	0.00846731	1	0.966731	4.88526	5.0328	4.79679	5.58095	5.85199
Q9ULQ1	TPCN1	FNZ	3	0.00847737	1	2.6462	0	0	0.372017	2.6462	1.72482
Q9UBI6	GNG12	DAMGO	3	0.00853004	1	-0.692381	3.90508	3.79491	3.63014	3.5168	3.2127
O60347	TBC1D12	FNZ	3	0.0085386	1	1.58249	0.143897	0	0.265781	0.541572	1.72639
Q8WUN7	UBTD2	DAMGO	3	0.00861359	1	-1.09253	4.42617	4.67973	3.97021	3.7371	3.33364
Q9UH99	SUN2	DAMGO	3	0.0086241	1	0.569296	0.789883	0.763377	0.890954	1.07262	1.35918
Q8NC56	LEMD2	D-Fnz	3	0.00865238	1	0.764834	1.32293	1.32349	1.26301	1.37997	2.08776
Q96DX4	RSPRY1	DAMGO	3	0.00872175	1	-0.83022	5.068	5.29984	4.60843	4.57411	4.23778
Q15942	ZYX	FNZ	3	0.00872254	1	-0.268635	2.61924	2.64874	2.61769	2.44139	2.3506
Q9Y463	DYRK1B	D-Fnz	3	0.00872393	1	0.207978	1.68532	1.69655	1.65711	1.68994	1.8933
O15162	PLSCR1	DAMGO	3	0.00873154	1	-0.759545	5.57955	5.73942	5.20861	5.01651	4.82001
Q9NZN8	CNOT2	DAMGO	3	0.00874206	1	-0.0963364	0.816382	0.724354	0.738741	0.721433	0.720046
O43293	DAPK3	DAMGO	3	0.00874696	1	-0.20519	1.55126	1.55722	1.53285	1.39147	1.34607
Q15436	SEC23A	FNZ	3	0.00877411	1	0.58568	2.13772	2.10959	2.164	2.7234	2.55928
Q8WTW3	COG1	DAMGO	3	0.00879016	1	0.265319	1.86454	1.90917	1.94155	1.96321	2.12986
Q8N653	LZTR1	FNZ	3	0.00879115	1	-0.608115	3.71309	3.41207	3.14678	3.23194	3.10498
Q9Y4D1	DAAM1	DAMGO	3	0.0088138	1	-0.791324	4.29033	4.63331	3.90024	3.79146	3.49901
Q9Y2Q0	ATP8A1	FNZ	3	0.00882235	1	2.26582	0	0	0	1.95017	2.26582
Q9Y2I7	PIKFYVE	FNZ	3	0.00883117	1	1.15904	0.978863	0.965873	1.25025	2.1379	1.67518
Q14156	EFR3A	DAMGO	3	0.00897897	1	-0.866263	4.31126	4.5893	3.95405	3.75234	3.445
Q9P0V3	SH3BP4	DAMGO	3	0.00898674	1	-0.919188	4.48747	4.75853	4.1876	4.07486	3.56828
Q9H7F4	TMEM185B	DAMGO	3	0.00901175	1	0.738625	3.40222	3.23049	3.24884	4.14084	3.77473
A6NKD9	CCDC85C	DAMGO	3	0.00902297	1	-0.700833	4.16778	4.50196	3.87107	3.76636	3.46694
P04626	ERBB2	FNZ	3	0.00902872	1	-0.785762	4.29493	4.17116	3.84582	3.74098	3.50917
Q96JA3	PLEKHA8	DAMGO	3	0.00904728	1	0.482948	1.36141	1.39454	1.39907	1.61991	1.84436
Q15475	SIX1	D-Fnz	3	0.00905587	1	-0.881443	1.75772	2.19139	1.40088	0.876277	1.685
Q9HBH0	RHOF	FNZ	3	0.00906477	1	-1.8785	2.92436	3.12903	2.72563	2.37479	1.04586
O14492	SH2B2	DAMGO	3	0.00906877	1	-0.76666	1.29637	1.18407	1.52175	0.99555	0.529709
P62487	POLR2G	FNZ	3	0.00907701	1	0.284664	2.74083	2.68215	2.71472	2.72135	3.02549
O60266	ADCY3	DAMGO	3	0.00908241	1	-0.793884	3.52531	3.74515	3.11976	2.9615	2.73142
O43390	HNRNPR	FNZ	3	0.00909045	1	0.628048	4.85573	4.73187	4.61147	4.98524	5.48378
Q92537	SUSD6	FNZ	3	0.00912035	1	2.88709	1.92495	2.22865	3.43668	4.09358	4.81204
Q9GZQ3	COMMD5	D-Fnz	3	0.00912699	1	1.63062	0	0	0.234796	0.633004	1.63062
Q96SK2	TMEM209	FNZ	3	0.00915863	1	0.511965	2.30284	2.34938	2.3355	2.32719	2.8148
Q9Y2A7	NCKAP1	FNZ	3	0.00918622	1	-0.885956	4.56822	4.42009	4.11167	3.94201	3.68227
Q969F2	NKD2	FNZ	3	0.00919607	1	-0.387316	2.7121	2.81208	2.55148	2.36297	2.32478
O94955	RHOBTB3	FNZ	3	0.00919887	1	-0.824173	3.50706	3.38488	3.05983	3.07783	2.68289
Q14141	SEPTIN6	DAMGO	3	0.00920823	1	-0.435222	3.19298	3.509	3.08139	2.95763	2.75775
Q7Z6B7	SRGAP1	DAMGO	3	0.00920934	1	-0.488357	2.68887	3.02867	2.62745	2.57141	2.20051
P18846	ATF1	D-Fnz	3	0.00925834	1	2.85409	1.48648	2.90436	0.868063	0.882306	4.34057
Q9BTV7	CABLES2	DAMGO	3	0.00928081	1	-0.72385	2.24729	2.37824	2.08698	1.62404	1.52344
Q99959	PKP2	DAMGO	3	0.00928357	1	-0.900528	5.02443	5.34081	4.62349	4.6113	4.12391
Q9BX66	SORBS1	FNZ	3	0.00928994	1	-0.235127	2.48186	2.44678	2.31851	2.26655	2.24673
P29084	GTF2E2	FNZ	3	0.00931162	1	-0.760079	3.20098	2.69778	2.4409	3.09185	3.61515
P16383	GCFC2	D-Fnz	3	0.00936591	1	-0.185842	0.424236	0.255626	0.238394	0.254794	0.243394
O94868	FCHSD2	FNZ	3	0.00938261	1	0.622222	0.0252871	0.362788	0.647509	0.199311	0
O94887	FARP2	DAMGO	3	0.00942584	1	-0.778859	3.74769	4.04673	3.37983	3.26898	2.96884
Q8WUY9	DEPDC1B	DAMGO	3	0.00942687	1	-0.74322	4.30098	4.51241	3.96304	3.87142	3.55776
Q9Y243	AKT3	DAMGO	3	0.00942928	1	-0.402953	1.96489	1.86088	1.93422	1.63625	1.56194
P78310	CXADR	FNZ	3	0.00945256	1	-0.911786	5.65693	5.34525	4.9752	4.97209	4.74514
A4D1P6	WDR91	D-Fnz	3	0.00947976	1	1.88988	3.32426	3.33273	3.045	4.66529	5.21414
Q9Y6R0	NUMBL	FNZ	3	0.00951756	1	0.9706	1.69029	1.76263	2.66089	1.97292	1.56654
O14745	NHERF1	DAMGO	3	0.00955762	1	-1.00481	4.18795	4.56427	3.77271	3.70518	3.18314
Q13873	BMPR2	DAMGO	3	0.00956023	1	-0.514103	3.04458	3.21679	2.7793	2.78662	2.53047
P10586	PTPRF	FNZ	3	0.00958516	1	-0.707534	4.48509	4.31245	4.02347	4.02077	3.77756
Q9Y4P3	TBL2	FNZ	3	0.00961287	1	0.337724	3.72042	3.79617	3.71968	3.7144	4.05814
Q9HB21	PLEKHA1	DAMGO	3	0.00964287	1	-0.609535	3.32549	3.69288	3.08536	3.03735	2.71596
Q9P253	VPS18	D-Fnz	3	0.00969345	1	1.25739	3.04607	3.01159	2.56918	3.5121	4.30345
Q5EBL8	PDZD11	DAMGO	3	0.00980809	1	-0.723539	5.02613	5.24376	4.63897	4.42619	4.30259
Q14517	FAT1	FNZ	3	0.00982027	1	-0.414916	4.26282	4.09895	3.94245	3.8479	3.86892
Q02952	AKAP12	FNZ	3	0.0098255	1	-0.795943	4.6578	4.48512	4.18476	4.12305	3.86185
Q12860	CNTN1	DAMGO	3	0.00982588	1	-0.379112	3.12573	3.3201	3.05612	2.99972	2.74662
Q9NQA3	WASH6P	FNZ	3	0.00984697	1	2.93619	2.26028	2.77902	2.86139	4.90194	5.19647
Q9NZ43	USE1	FNZ	3	0.00984996	1	0.659056	2.53035	2.46519	2.49338	2.59698	3.18941
Q9H098	FAM107B	MPH	3	0.00987943	1	-1.22973	1.85939	1.0356	1.51425	1.71279	0.629656
O43752	STX6	D-Fnz	3	0.00988044	1	1.30095	3.45704	3.31909	3.2948	4.39822	4.75799
P33527	ABCC1	FNZ	3	0.00989147	1	-0.815925	4.23913	4.1015	3.77469	3.74916	3.42321
Q9H4G4	GLIPR2	DAMGO	3	0.00992602	1	-0.796422	0.825046	0.129889	0.211839	0.0286245	0.0390583
O43166	SIPA1L1	DAMGO	3	0.00995516	1	-0.688826	3.89846	4.18834	3.52979	3.45077	3.20963
Q8WWI5	SLC44A1	DAMGO	3	0.00995634	1	-1.0719	1.90528	2.17735	1.36611	1.20313	0.833385
Q15223	NECTIN1	DAMGO	3	0.0100042	1	-0.825926	4.38726	4.7144	3.99829	3.84536	3.56133
O14863	SLC30A4	FNZ	3	0.0100064	1	2.76106	0	0	0.0720028	2.76106	1.81136
Q9NXN4	GDAP2	D-Fnz	3	0.0100235	1	1.02213	2.10281	2.09496	1.57381	2.11787	3.12495
P52803	EFNA5	DAMGO	3	0.0100746	1	-0.644162	2.4249	2.55895	2.26004	2.15866	1.78074
Q9P209	CEP72	D-Fnz	3	0.0100831	1	0.81834	1.84058	1.79392	1.45487	1.91515	2.65892
P08581	MET	FNZ	3	0.010084	1	-0.617898	3.57797	3.40544	3.20206	3.15982	2.96007
Q9Y4F1	FARP1	DAMGO	3	0.0101014	1	-0.862604	3.87907	4.11891	3.62276	3.32309	3.01647
Q96DN5	TBC1D31	FNZ	3	0.0101243	1	1.03533	1.30442	1.2654	1.45054	2.16443	2.33975
Q14114	LRP8	DAMGO	3	0.0101586	1	1.93831	0	0	0.534138	0.623817	1.93831
Q9P2Y5	UVRAG	D-Fnz	3	0.0102011	1	1.50632	2.62424	2.61929	1.99221	3.11439	4.13057
Q9NQC7	CYLD	FNZ	3	0.0102381	1	-0.126753	2.65881	2.54952	2.53206	2.55265	2.56894
Q9NRU3	CNNM1	FNZ	3	0.0102582	1	-0.991668	3.07	2.95962	2.71407	2.85811	2.07833
Q8N4T4	ARHGEF39	FNZ	3	0.0102994	1	-0.447346	2.32711	2.27179	2.1139	2.06321	1.87976
Q7RTS9	DYM	FNZ	3	0.0103151	1	-0.402448	2.01965	1.94665	2.13625	2.30116	1.6172
P62879	GNB2	DAMGO	3	0.0103205	1	-0.844781	6.10767	6.37151	5.72698	5.66496	5.26288
O00192	ARVCF	FNZ	3	0.0103334	1	-0.857477	4.56049	4.35649	4.05362	3.86609	3.70301
O60503	ADCY9	DAMGO	3	0.0103475	1	-0.664013	3.6825	3.90884	3.35964	3.23467	3.01848
Q9Y666	SLC12A7	DAMGO	3	0.0103599	1	-0.591377	3.07766	3.22066	2.72847	2.74588	2.48628
Q96PV7	FAM193B	DAMGO	3	0.0103689	1	0.0531574	1.69864	1.7518	1.67949	1.65785	1.71704
O95159	ZFPL1	FNZ	3	0.0103893	1	1.00469	0.0519941	0.0519941	0.0519941	0.908821	1.05668
Q7Z412	PEX26	DAMGO	3	0.0104096	1	0.303976	0.0248774	0	0.0636918	0	0.328853
P36405	ARL3	FNZ	3	0.0104209	1	-0.387254	3.06215	2.8823	2.86023	2.81532	2.6749
P55085	F2RL1	FNZ	3	0.0104757	1	-1.31979	4.42808	4.14684	3.89782	3.74783	3.10829
Q68D85	NCR3LG1	FNZ	3	0.0104804	1	-1.30523	2.15954	1.83297	1.65237	0.854304	0.930171
Q6P4Q7	CNNM4	FNZ	3	0.0104983	1	-0.971324	3.75657	3.61621	3.32669	3.29996	2.78525
Q16563	SYPL1	FNZ	3	0.0105154	1	1.1207	4.29559	4.54263	4.77851	4.94454	5.41629
Q9H425	C1orf198	FNZ	3	0.0105213	1	-0.413289	3.01152	3.00737	2.78389	2.70296	2.59823
Q8N5K1	CISD2	FNZ	3	0.0105746	1	0.766653	5.61768	5.43447	5.55468	5.76057	6.38434
Q9BQ24	ZFYVE21	D-Fnz	3	0.0106239	1	1.14832	2.04173	2.03043	1.56373	2.56184	3.19004
Q15406	NR6A1	D-Fnz	3	0.0106329	1	-2.23067	2.82221	0.647213	0.63251	1.63073	0.591538
Q9Y2V7	COG6	FNZ	3	0.0106361	1	0.136548	2.86968	2.82189	2.94628	3.00623	2.96457
Q9BZI7	UPF3B	DAMGO	3	0.0106445	1	-0.12475	2.30591	2.38161	2.25622	2.27726	2.18116
P54289	CACNA2D1	DAMGO	3	0.0106558	1	-0.534337	4.15957	4.47481	3.90552	3.75411	3.62523
Q68CZ1	RPGRIP1L	DAMGO	3	0.0106599	1	0.227865	1.37954	1.37954	1.38015	1.38015	1.60741
Q9BV40	VAMP8	DAMGO	3	0.0106829	1	-0.875731	3.50607	2.63034	3.5096	3.82264	3.7277
Q86SQ0	PHLDB2	DAMGO	3	0.0106901	1	-0.779896	3.41812	3.71203	3.12038	2.97681	2.63822
Q8N4C8	MINK1	DAMGO	3	0.0107363	1	-0.554027	2.70494	3.04728	2.53462	2.43163	2.15092
Q9NUE0	ZDHHC18	FNZ	3	0.0107546	1	-0.672783	1.77221	1.86801	1.62088	1.49925	1.09942
Q8IWB7	WDFY1	FNZ	3	0.0108488	1	0.869682	2.12656	2.12867	2.30556	2.99624	2.90767
Q9Y5K8	ATP6V1D	D-Fnz	3	0.0108666	1	1.07369	2.09006	2.06332	1.49482	2.14607	3.16375
P16333	NCK1	DAMGO	3	0.010873	1	-0.502041	3.1558	3.32947	3.09832	2.93873	2.65376
A5PLN9	TRAPPC13	DAMGO	3	0.010881	1	0.430085	1.29532	1.15927	1.36502	1.59256	1.7254
P29597	TYK2	DAMGO	3	0.0108983	1	-0.934539	4.37705	4.63671	3.96801	3.83941	3.44251
P10074	ZBTB48	DAMGO	3	0.0109539	1	1.51015	1.02037	0.258628	0.858896	2.53052	1.48837
A1L170	C1orf226	DAMGO	3	0.0109639	1	-0.667444	3.61267	4.02647	3.56131	3.23241	2.94522
Q6ZVH7	ESPNL	FNZ	3	0.0109765	1	-0.522907	2.67904	2.60415	2.46596	2.40519	2.15613
Q14517	FAT1	DAMGO	3	0.0110002	1	-0.656575	4.1228	4.17671	3.78689	3.75499	3.46623
P46063	RECQL	FNZ	3	0.0110254	1	0.725704	3.31187	3.36961	3.24916	3.47611	4.03758
Q15007	WTAP	FNZ	3	0.0110467	1	0.386053	2.8387	2.79337	2.67036	2.6773	3.22475
Q9HAD4	WDR41	FNZ	3	0.0110543	1	0.719323	4.1769	4.11308	4.10758	4.53341	4.89623
P03928	MT-ATP8	D-Fnz	3	0.0110801	1	-2.30882	2.30882	0.410102	0	0.403256	2.2009
Q99767	APBA2	D-Fnz	3	0.0110976	1	0.198865	0.369537	0.276477	0.194541	0.30345	0.568402
Q14642	INPP5A	DAMGO	3	0.0111099	1	-0.803507	4.34827	4.55957	3.95796	3.81509	3.54476
P60953	CDC42	DAMGO	3	0.0111208	1	-0.939913	6.93735	7.14915	6.4732	6.36442	5.99743
O14495	PLPP3	DAMGO	3	0.011192	1	-0.955781	5.51042	5.86148	5.04356	4.97396	4.55463
Q8IYT2	CMTR2	MPH	3	0.011201	1	1.29432	0	0	0.421517	1.29432	0
Q15019	SEPTIN2	FNZ	3	0.0112055	1	-0.401385	3.15826	2.96559	2.85359	2.81425	2.75687
P49006	MARCKSL1	DAMGO	3	0.0112069	1	-0.832319	6.27928	6.59548	5.97325	5.89333	5.44696
Q8IYS2	KIAA2013	DAMGO	3	0.0112268	1	0.824793	0	0	0.0912095	0	0.824793
Q00587	CDC42EP1	FNZ	3	0.0112498	1	-0.608859	4.42933	4.39746	4.16665	3.95505	3.82047
Q9NUP1	BLOC1S4	DAMGO	3	0.011265	1	0.542513	1.48451	1.57972	1.66912	1.6579	2.02703
Q15436	SEC23A	D-Fnz	3	0.0112667	1	0.427539	2.10891	2.07297	2.09052	2.13779	2.53645
Q96E16	SMIM19	DAMGO	3	0.011288	1	1.42537	0.522655	0.49607	1.11336	1.85823	1.94803
Q14677	CLINT1	D-Fnz	3	0.0113078	1	1.32632	4.25183	4.085	4.04178	5.01064	5.57815
O75586	MED6	MPH	3	0.0113091	1	1.35875	0.689607	0.139509	0.368625	2.04835	0.330452
Q9BQ69	MACROD1	FNZ	3	0.0113156	1	-0.667841	2.22156	2.10741	2.2332	2.34199	1.55372
P35612	ADD2	DAMGO	3	0.0113164	1	0.303546	3.3083	3.61185	3.28824	3.29261	3.01287
Q9HAV0	GNB4	FNZ	3	0.0113216	1	-1.51427	4.86394	4.40472	4.21608	4.06155	3.34968
O60271	SPAG9	D-Fnz	3	0.0113309	1	0.352656	3.7067	3.60242	3.60941	3.68046	4.05935
P20337	RAB3B	FNZ	3	0.0113664	1	-1.38959	3.1239	2.97667	2.83019	3.05467	1.7343
O95857	TSPAN13	DAMGO	3	0.0113677	1	2.81295	0	0	0.724333	1.46382	2.81295
Q16537	PPP2R5E	FNZ	3	0.011371	1	-0.263575	2.93112	2.91705	2.71165	2.69193	2.66754
Q96CN9	GCC1	DAMGO	3	0.0113972	1	1.11628	0	0	0.0708673	0.452033	1.11628
Q9UQ49	NEU3	FNZ	3	0.0114011	1	-0.731456	2.99709	3.08219	2.72115	2.50558	2.26563
Q14738	PPP2R5D	DAMGO	3	0.0114161	1	-0.308395	3.11083	2.9411	2.93676	2.88485	2.80244
Q9H329	EPB41L4B	DAMGO	3	0.0114265	1	-0.889203	3.38224	3.40963	2.95259	2.77942	2.49304
Q8IZR5	CMTM4	FNZ	3	0.0114499	1	-1.05997	4.20754	4.01945	3.83059	3.96296	3.14757
Q9NT22	EMILIN3	FNZ	3	0.011456	1	-1.12104	2.72481	2.72925	2.35674	2.56231	1.60377
O00478;O00481	BTN3A3;BTN3A1	FNZ	3	0.0114814	1	-2.6433	2.6433	1.39663	0	0	0
Q9NYB9	ABI2	FNZ	3	0.0114866	1	-0.663713	3.87913	3.68287	3.47978	3.32692	3.21542
P27449	ATP6V0C	D-Fnz	3	0.0114889	1	1.86326	2.63181	2.22566	3.01903	3.48692	4.49507
Q96ST8	CEP89	DAMGO	3	0.0115319	1	-0.72113	3.60566	3.77183	3.24876	3.12796	2.88453
Q5BJH7	YIF1B	DAMGO	3	0.0115509	1	0.585254	1.70962	1.66987	1.86922	2.03243	2.29487
Q4UJ75	ANKRD20A4P	FNZ	3	0.0115569	1	-0.868288	0.868288	1.21548	0.843016	0.49111	0
Q9BTV7	CABLES2	FNZ	3	0.0115617	1	-0.769997	2.07505	2.03217	1.70916	1.52426	1.30505
Q9Y5W9	SNX11	DAMGO	3	0.0116143	1	0.240595	1.75336	1.75547	1.74648	1.80966	1.99395
Q92925	SMARCD2	DAMGO	3	0.0116182	1	-0.0217229	2.76365	2.77465	2.74303	2.74193	2.74968
P27824	CANX	FNZ	3	0.0116294	1	0.716537	3.51072	3.42599	3.47521	4.10331	4.22726
Q6NZ63	STEAP1B	DAMGO	3	0.0117052	1	1.59769	1.78814	3.38583	0.998388	0.302282	0.497979
Q7L1W4	LRRC8D	FNZ	3	0.0117239	1	-0.683475	2.56405	2.50342	2.31633	2.29105	1.88057
P62166	NCS1	DAMGO	3	0.0117316	1	-0.88841	4.07775	4.29644	3.74524	3.57822	3.18934
Q13467	FZD5	DAMGO	3	0.0118087	1	1.33276	0.706199	2.03896	0.438606	0	0
Q6Y2X3	DNAJC14	DAMGO	3	0.0118193	1	0.455028	0.966395	1.03297	0.97882	1.07191	1.42142
Q7L1V2	MON1B	DAMGO	3	0.0118281	1	0.242896	0	0	0	0	0.242896
Q6UVY6	MOXD1	DAMGO	3	0.0118323	1	-0.537575	3.63052	3.96897	3.43551	3.2447	3.09295
Q9H3N1	TMX1	D-Fnz	3	0.0118425	1	0.740103	5.57033	5.44264	5.70355	6.06525	6.31044
Q9H444	CHMP4B	FNZ	3	0.0118491	1	0.878135	4.98044	4.65243	4.85535	5.45804	5.85858
O75054	IGSF3	FNZ	3	0.0118614	1	-0.431654	1.1079	1.07051	0.809505	0.683237	0.676244
Q9BYG4	PARD6G	FNZ	3	0.0118697	1	-0.706772	4.80023	4.60935	4.3633	4.22517	4.09345
O95070	YIF1A	FNZ	3	0.011923	1	0.731799	3.19694	3.1914	3.2999	3.70701	3.92874
Q93096	PTP4A1	FNZ	3	0.0119452	1	-0.579199	1.68495	1.86289	1.53201	1.42353	1.10575
Q13232	NME3	DAMGO	3	0.0119464	1	0.17178	1.69374	1.69893	1.71251	1.70776	1.86552
Q7L099	RUFY3	DAMGO	3	0.0119682	1	0.742298	4.06324	4.31659	4.06551	4.36415	4.80554
Q9NSY1	BMP2K	D-Fnz	3	0.0119732	1	0.451242	2.17327	2.18458	2.1276	2.40285	2.62452
P23470	PTPRG	DAMGO	3	0.0119852	1	-0.894028	3.3225	3.59795	2.96592	2.87085	2.42847
O95486	SEC24A	D-Fnz	3	0.0120028	1	0.355065	1.90966	1.91089	1.76379	1.98381	2.26472
Q8TDY2	RB1CC1	DAMGO	3	0.0120059	1	0.0983627	2.97735	2.9909	2.97493	3.02183	3.07571
Q9ULK0	GRID1	FNZ	3	0.0120411	1	-0.902698	1.24947	0.710966	0.727028	0.458401	0.346773
Q96DM3	RMC1	DAMGO	3	0.0120418	1	0.310273	1.31145	1.31145	1.31145	1.38656	1.62172
Q3V6T2	CCDC88A	DAMGO	3	0.0120738	1	-0.650001	3.91471	4.20658	3.75933	3.63938	3.26471
Q96TC7	RMDN3	FNZ	3	0.0121194	1	0.726416	3.13514	2.91969	2.95864	3.37749	3.86155
Q99767	APBA2	FNZ	3	0.0121339	1	1.27183	0.335116	0.248738	0.430221	0.52062	1.60695
O94955	RHOBTB3	DAMGO	3	0.0121345	1	-0.723321	3.33945	3.62372	3.10751	2.8598	2.61613
P55085	F2RL1	DAMGO	3	0.012157	1	-0.865359	4.00149	4.29625	3.49649	3.55021	3.13614
Q6P3W7	SCYL2	DAMGO	3	0.012166	1	0.470299	2.44796	2.43006	2.54375	2.68258	2.91826
Q9Y613	FHOD1	DAMGO	3	0.0121671	1	-0.089289	3.04479	3.05722	2.99372	2.9555	2.96199
P50851	LRBA	D-Fnz	3	0.0121735	1	0.874316	2.35005	2.31781	1.9496	2.43369	3.22437
Q8TCG2	PI4K2B	DAMGO	3	0.0122142	1	0.758758	3.19074	3.57819	3.38848	3.83227	3.9495
Q96ST3	SIN3A	FNZ	3	0.0122179	1	-0.118585	3.10648	3.0728	3.01973	2.98789	3.00744
Q9UK73	FEM1B	DAMGO	3	0.0122231	1	0.00106033	0.109946	0.110092	0.109709	0.109554	0.111006
P98174	FGD1	DAMGO	3	0.0122285	1	0.092551	0.350317	0.442868	0.321647	0.31529	0.264622
Q12982	BNIP2	FNZ	3	0.0122536	1	1.6785	1.89871	2.02481	2.12441	2.41896	3.57721
Q9UBT2	UBA2	FNZ	3	0.0122936	1	-0.448552	2.3719	2.13701	2.11518	2.22615	1.92334
Q13332	PTPRS	FNZ	3	0.0123047	1	-0.490119	2.89978	2.77303	2.51609	2.56862	2.40966
Q9Y2J2	EPB41L3	FNZ	3	0.0123139	1	-0.956654	5.30031	5.18885	4.82465	4.62611	4.34365
Q13009	TIAM1	FNZ	3	0.0123166	1	-0.474529	3.45268	3.36152	3.185	3.1501	2.97816
O15126	SCAMP1	D-Fnz	3	0.0123427	1	1.8396	3.62277	3.57067	3.00465	4.67506	5.46237
Q5VT25	CDC42BPA	FNZ	3	0.0123462	1	-0.607646	4.43695	4.34778	4.04082	3.9277	3.8293
Q8IWK6	ADGRA3	FNZ	3	0.012422	1	-1.02808	3.0853	2.87382	2.55048	2.26448	2.05722
Q9P2C4	TMEM181	FNZ	3	0.0124328	1	1.68937	1.8257	1.78258	2.10606	3.51507	3.04162
Q9NZH0	GPRC5B	DAMGO	3	0.0124487	1	-0.702987	4.11994	4.51821	3.58661	3.51211	3.41695
Q6QNY1	BLOC1S2	DAMGO	3	0.0125091	1	0.379978	0	0	0	0.0156518	0.379978
Q14849	STARD3	FNZ	3	0.0125107	1	1.05945	1.34404	1.39439	1.604	2.40349	2.02189
P55735	SEC13	D-Fnz	3	0.0125335	1	0.881866	3.41692	3.29867	3.2026	3.59564	4.29879
Q13017	ARHGAP5	DAMGO	3	0.0125363	1	0.244836	2.89301	3.13785	2.87672	2.80444	2.67176
P60763	RAC3	DAMGO	3	0.0125364	1	-0.751204	4.48943	4.56705	4.065	3.87038	3.73822
P08174	CD55	DAMGO	3	0.0126146	1	-1.09102	4.05709	4.27528	3.95575	4.30215	2.96607
Q9NPF8	ADAP2	D-Fnz	3	0.0126165	1	-1.97787	1.97787	1.66045	0.578062	0.403672	0
Q15334	LLGL1	FNZ	3	0.0126613	1	-0.87703	5.41353	5.23542	4.95008	4.82367	4.5365
Q14156	EFR3A	FNZ	3	0.0126669	1	-0.807714	4.43568	4.2764	4.03448	4.00913	3.62797
P53675	CLTCL1	D-Fnz	3	0.0126905	1	0.568833	2.97798	2.95921	2.96915	3.07478	3.54682
Q9H1Z9	TSPAN10	DAMGO	3	0.0127339	1	0.40885	0	0	0.0016353	0	0.40885
Q9UBE8	NLK	MPH	3	0.0127472	1	-2.46072	3.18071	2.84385	2.33793	2.03873	0.71999
Q9Y6R1	SLC4A4	DAMGO	3	0.0128221	1	-0.635921	2.036	1.74451	1.76362	1.61291	1.40008
Q6IQ23	PLEKHA7	DAMGO	3	0.0128269	1	-0.795126	3.59777	3.93181	3.19016	3.11291	2.80265
Q9UJK0	TSR3	FNZ	3	0.0128713	1	-0.521729	3.45203	3.35162	3.32577	3.294	2.9303
Q03113	GNA12	FNZ	3	0.0128726	1	-0.752263	3.27044	3.35546	2.97108	2.51818	2.77626
Q07820	MCL1	DAMGO	3	0.0128777	1	0.290945	2.0685	1.91554	1.87319	1.98378	2.35944
Q96FC7	PHYHIPL	FNZ	3	0.012894	1	-2.65961	5.02279	4.7059	4.39153	4.00892	2.36318
Q9BZC7	ABCA2	DAMGO	3	0.0129377	1	1.73794	0	0	0	0.672786	1.73794
Q9UK80	USP21	FNZ	3	0.0129497	1	1.45754	0	1.45754	1.07747	0	0.393245
Q9UJ41	RABGEF1	DAMGO	3	0.0129969	1	0.616698	0.104128	0	0.191564	0.431229	0.720826
Q9NUY8	TBC1D23	DAMGO	3	0.0130041	1	0.194253	2.57918	2.61492	2.54156	2.65801	2.77344
Q9Y2D5	PALM2AKAP2	DAMGO	3	0.0130146	1	-0.752603	3.57924	3.83973	3.29159	3.19072	2.82664
Q7Z2K8	GPRIN1	FNZ	3	0.0130242	1	-0.805588	5.42678	5.23161	4.96024	4.85033	4.62119
O94986	CEP152	FNZ	3	0.0130443	1	0.57388	3.23688	2.99348	3.29904	3.62493	3.81076
Q9ULC3	RAB23	DAMGO	3	0.013082	1	-0.83157	4.4143	4.75588	4.03669	4.01633	3.58273
Q86YT6	MIB1	FNZ	3	0.0132328	1	0.773285	3.69944	3.64327	3.64692	3.91048	4.47273
Q9Y4J8	DTNA	FNZ	3	0.0132639	1	-0.878241	4.38566	4.19177	3.83298	3.69697	3.50742
Q8N3Y1	FBXW8	DAMGO	3	0.0134055	1	-0.705783	4.12086	4.47808	3.81852	3.72192	3.41508
Q9NRY4	ARHGAP35	DAMGO	3	0.0134208	1	-0.322676	2.37193	2.39871	2.33456	2.21175	2.04926
Q12772	SREBF2	DAMGO	3	0.0134357	1	0.448848	0.284092	0.103649	0.0306459	0.152836	0.732941
Q14849	STARD3	D-Fnz	3	0.0134432	1	1.04117	1.42311	1.46865	1.32079	1.19329	2.46428
Q00688	FKBP3	FNZ	3	0.013489	1	1.03606	2.82229	2.72579	2.71615	2.6984	3.85835
Q8TEV9	SMCR8	FNZ	3	0.0135298	1	0.885307	2.88837	2.81566	2.90913	3.21383	3.77367
P49757	NUMB	FNZ	3	0.0135364	1	0.921305	3.75188	4.11439	4.67318	4.36647	3.98517
Q86UE4	MTDH	FNZ	3	0.0135797	1	1.76668	3.09681	3.68349	3.2603	3.45884	4.86349
O15530	PDPK1	DAMGO	3	0.0135888	1	-0.75894	3.8589	4.15943	3.66979	3.54418	3.09996
Q15051	IQCB1	DAMGO	3	0.0136166	1	0.50987	3.09995	3.30482	3.08637	3.31247	3.60982
Q5VIR6	VPS53	DAMGO	3	0.0136171	1	0.129149	2.24819	2.15409	2.20137	2.30992	2.37734
Q9NQ94	A1CF	FNZ	3	0.0136283	1	0.741141	5.0642	5.47482	5.80534	5.34208	4.71167
Q9Y5W9	SNX11	FNZ	3	0.0136328	1	1.06222	1.7607	1.75853	1.77071	1.83589	2.82292
P13164;Q01628;Q01629	IFITM1;IFITM3;IFITM2	D-Fnz	3	0.013669	1	1.36543	2.00169	1.98402	1.53706	2.30328	3.36712
Q9BY43	CHMP4A	D-Fnz	3	0.0137506	1	-1.66958	1.66958	0.374307	0.207413	0	0.501206
Q9BXN1	ASPN	FNZ	3	0.0137865	1	2.38352	0	0.222867	0.491764	1.45128	2.38352
Q9NRY6	PLSCR3	DAMGO	3	0.013793	1	-0.658836	2.49188	3.00672	2.34467	2.20854	1.83304
Q15758	SLC1A5	FNZ	3	0.0138187	1	-1.01883	4.28673	4.07415	3.70601	3.63141	3.2679
O15173	PGRMC2	DAMGO	3	0.013851	1	0.615942	4.68576	4.66013	4.47755	5.08907	5.3017
P57058	HUNK	MPH	3	0.0138878	1	-1.12904	2.96326	3.14304	3.04668	2.62859	1.83422
Q6EMK4	VASN	D-Fnz	3	0.0139046	1	-1.80225	2.05488	2.04896	0.252626	0.649026	1.15735
Q8IW35	CEP97	FNZ	3	0.0139096	1	0.872225	3.41267	3.32024	3.33893	3.75345	4.28489
P11362	FGFR1	FNZ	3	0.0139327	1	-1.17783	3.5815	3.5301	3.22622	3.25861	2.40367
Q15011	HERPUD1	DAMGO	3	0.0139607	1	1.53004	0.08997	0	0.431053	0.864155	1.62001
Q8WXH0	SYNE2	FNZ	3	0.0140029	1	0.776393	3.21141	3.17661	3.23656	3.78833	3.98781
Q12982	BNIP2	DAMGO	3	0.0140035	1	0.956112	1.96994	1.91613	2.03181	2.30577	2.92606
Q9BZM5	ULBP2	DAMGO	3	0.0140385	1	-0.671249	5.70096	6.08542	5.50492	5.34418	5.02971
Q9UJC3	HOOK1	DAMGO	3	0.0140602	1	0.268214	2.39719	2.44081	2.50291	2.64613	2.66541
Q70IA8	MOB3C	DAMGO	3	0.0141478	1	-0.904529	6.48576	6.57274	6.2099	6.10103	5.58123
O15085	ARHGEF11	DAMGO	3	0.0141761	1	-0.34456	2.47017	2.80997	2.49528	2.34352	2.12561
O95714	HERC2	FNZ	3	0.0141957	1	0.631425	3.10917	3.05764	3.13411	3.66435	3.74059
P09493	TPM1	DAMGO	3	0.0142071	1	-1.19877	3.33472	3.64308	3.01315	2.79144	2.13595
Q9HD67	MYO10	FNZ	3	0.0142115	1	-0.801549	4.22166	4.09645	3.88378	3.78456	3.42011
Q9BQ89	FAM110A	D-Fnz	3	0.0142253	1	-2.04872	2.13073	1.0496	0.59418	0.401253	0.082005
Q01974	ROR2	DAMGO	3	0.0142266	1	-0.283124	0.829337	1.10481	0.778437	0.610956	0.546213
Q02153	GUCY1B1	DAMGO	3	0.0142335	1	0.419093	0	0	0	0.224238	0.419093
Q9UPR0	PLCL2	FNZ	3	0.0142573	1	9.71445e-17	0.0421616	0.0421616	0.0421616	0.0421616	0.0421616
Q99985	SEMA3C	MPH	3	0.0142796	1	-1.08159	3.5136	3.53809	3.56948	3.13044	2.43201
Q9Y2L5	TRAPPC8	FNZ	3	0.0143251	1	0.569641	2.68189	2.67278	2.76692	2.95457	3.25153
Q9UDY2	TJP2	DAMGO	3	0.0143908	1	-0.670944	4.65807	5.02379	4.41211	4.31508	3.98712
Q6EMB2	TTLL5	FNZ	3	0.0143937	1	0.634228	0.615328	0.624826	0.636966	0.9295	1.24956
Q8NHQ8	RASSF8	FNZ	3	0.0144021	1	-0.222354	3.68466	3.59139	3.50494	3.46231	3.48096
Q96A49	SYAP1	FNZ	3	0.01442	1	0.950012	4.05039	4.02644	3.99903	4.20859	5.0004
Q9Y6R0	NUMBL	DAMGO	3	0.0144203	1	0.558901	1.78426	1.74733	2.34317	2.12784	1.74264
Q07157	TJP1	DAMGO	3	0.0144456	1	-0.666078	5.15422	5.48883	4.85593	4.72025	4.48814
P42336	PIK3CA	FNZ	3	0.0144535	1	-0.596505	3.69891	3.58739	3.39779	3.31872	3.10241
Q9HAU0	PLEKHA5	DAMGO	3	0.0144856	1	-0.772617	4.14463	4.39157	3.77603	3.70978	3.37201
Q5JTV8	TOR1AIP1	DAMGO	3	0.0145044	1	0.346347	2.22029	2.20731	2.10778	2.30661	2.56664
P08236	GUSB	D-Fnz	3	0.0145141	1	0.47192	0.885799	0.716603	0.507628	0.746892	1.35772
Q9Y5X2	SNX8	DAMGO	3	0.0145219	1	0.633283	3.46839	3.64661	3.62074	4.10167	4.04417
Q13635	PTCH1	DAMGO	3	0.0145339	1	0.66688	0	0	0.308381	0.407663	0.66688
Q96QZ7	MAGI1	FNZ	3	0.0145401	1	-0.767914	3.82049	3.71795	3.54111	3.48681	3.05257
Q96BM9	ARL8A	FNZ	3	0.0146901	1	0.931973	1.66823	1.84036	1.81882	2.52422	2.6002
Q5VWQ8	DAB2IP	DAMGO	3	0.0146907	1	-0.444276	2.52527	2.76778	2.47503	2.41683	2.08099
O95807	TMEM50A	DAMGO	3	0.0147533	1	1.68172	2.97507	3.76613	3.60446	4.33103	4.65679
Q9H0Q0	CYRIA	MPH	3	0.0147643	1	0.535207	0.0809291	0	0.167324	0.616136	0.103128
Q9NS62	THSD1	FNZ	3	0.0147723	1	1.4403	0.357315	1.79762	1.35604	0	0
Q12923	PTPN13	DAMGO	3	0.0148042	1	-0.741123	4.72377	5.06381	4.36144	4.23951	3.98265
Q8TCU4	ALMS1	FNZ	3	0.0148117	1	0.876887	2.51111	2.5002	2.57695	2.62284	3.388
Q8N370	SLC43A2	DAMGO	3	0.0148372	1	-1.02848	4.15961	4.49581	3.75483	3.36225	3.13113
Q9NZQ3	NCKIPSD	DAMGO	3	0.0148651	1	-0.105415	2.39798	2.37443	2.36868	2.32002	2.29256
Q16825	PTPN21	DAMGO	3	0.0148896	1	-0.267975	2.26739	2.22912	2.05272	2.02969	1.99942
Q92562	FIG4	DAMGO	3	0.0149059	1	0.261457	2.15875	2.15988	2.16477	2.29068	2.42021
Q8TBZ3	WDR20	FNZ	3	0.0149544	1	-1.23632	2.08866	2.24469	2.0645	1.21418	0.852334
Q99757	TXN2	D-Fnz	3	0.0149649	1	0.607524	0.614311	1.22184	0.348345	0.171098	0.120601
Q96MT3	PRICKLE1	FNZ	3	0.0149778	1	-1.61914	3.76004	3.63757	3.50543	3.28776	2.1409
P33527	ABCC1	DAMGO	3	0.0149823	1	-0.915528	4.08873	4.3647	3.66214	3.55	3.1732
P41743	PRKCI	DAMGO	3	0.0150609	1	-0.679093	4.42348	4.76594	4.16714	4.05672	3.74439
Q8NBS3	SLC4A11	DAMGO	3	0.0150654	1	-0.818084	0.818084	0	0.088486	0.250049	0
Q15831	STK11	DAMGO	3	0.0151119	1	-0.231479	1.98069	1.90687	1.95856	1.90315	1.74921
P35916	FLT4	DAMGO	3	0.0151125	1	-0.548974	2.61692	2.90706	2.25159	2.13845	2.06794
P56557	TMEM50B	DAMGO	3	0.0151286	1	1.80308	0	0	0.187875	1.80308	1.6104
Q96GP6	SCARF2	DAMGO	3	0.0151294	1	-0.365982	0.48889	0.807689	0.338168	0.13691	0.122908
Q92673	SORL1	DAMGO	3	0.0151466	1	1.07992	0	0	0	0	1.07992
Q9BTT6	LRRC1	FNZ	3	0.0151515	1	-0.600957	3.23259	3.20041	2.97297	2.91442	2.63164
Q9Y287	ITM2B	FNZ	3	0.0151961	1	-0.904917	3.37419	2.83949	2.96228	3.54609	2.46928
O94915	FRYL	FNZ	3	0.0152303	1	-0.0806396	2.58048	2.56787	2.52211	2.49984	2.50998
Q99618	CDCA3	DAMGO	3	0.0152307	1	-0.664931	2.16175	2.01322	1.706	1.62912	1.49682
P48426	PIP4K2A	FNZ	3	0.0152538	1	-0.356222	3.42947	3.19559	3.17532	3.07324	3.07725
O00401	WASL	FNZ	3	0.0152818	1	-0.526373	2.97555	2.85267	2.83005	2.57032	2.44917
Q8N5G2	MACO1	FNZ	3	0.0153118	1	0.796396	3.49249	3.43868	3.45363	3.61704	4.28889
Q8WW59	SPRYD4	MPH	3	0.0153174	1	-0.902805	2.34447	2.46752	2.81785	2.36487	1.44167
P11474	ESRRA	DAMGO	3	0.0153673	1	0.288855	0.513018	0.548565	0.560728	0.729771	0.801873
Q86TM6	SYVN1	DAMGO	3	0.0153988	1	0.718578	0.750382	0.584241	0.652178	1.08293	1.46896
O75054	IGSF3	DAMGO	3	0.0153997	1	-0.459486	0.997458	1.2408	0.794922	0.704591	0.537972
Q7Z417	NUFIP2	DAMGO	3	0.0154476	1	0.407256	2.93713	3.12267	3.0336	3.19263	3.34438
[truncated: 32,203 more rows]
