# Supplementary material for: A µ-opioid receptor superagonist analgesic with minimal adverse effects
Source: Nature. 2026 Apr 1;652(8112):1393–404. doi: 10.1038/s41586-026-10299-9 (PMC13128446; doi:10.1038/s41586-026-10299-9)
Supplement: Supplementary file 5 — Source Data Fig. 1 [file 41586_2026_10299_MOESM5_ESM.xlsx]

## Sheet: 1b
	FNZ		DFNZ
A1	0.1	-5.1	-8.5	18.8
A2A	-4	-2.1	14.7	9.2
α1A	15.5	-2.1	6.9	5.6
α1B	5.9	-8.1	0.4	-2.5
α1D	-0.2	-2.3	0.4	1.7
α2A	-9.5	-7.1	-5	-5.6
α2B	-8.6	-7.6	-1.4	3.8
β1	-2.4	-3.2	-0.1	3
β2	-2.1	0.3	6.5	-1.2
AT1	-9.1	-13	6.8	-5.9
BZD	-8.3	-8.6	-3.4	0.1
B2	3.1	5.7	1.7	-2.4
CB1	-12.1	-6.5	-10.5	-14.1
CB2	11.2	10.2	1.4	10.9
CCK1	3.8	12.1	19	1.6
CCK2	-0.8	9.1	5.1	6.4
D1	8.8	-8.4	-3.5	-7.7
D2S	4.2	18.8	-19.8	-24.5
D2L	-6.3	-4.5	0.7	-1.2
D3	-3.7	2.9	-11.2	-9
D4.4	-1.4	2.8	21.8	12
ETA	-16.9	-25.8	6.1	-0.6
ETB	-7.2	-8.6	-23.1	-14.6
AMPA	-13	-22.2	5.1	0.4
Kainate	4.8	0.7	1.9	-0.9
NMDA	20.2	9	4.6	5.7
mGluR5	-9.7	-9.3	9.4	-3.2
Gly (strychnine+)	10.6	-7	-6.7	-5.4
Gly (strychnine-)	6.7	4.4	2.4	4.4
CXCR2	-8.1	-5.6	7.9	-4.4
CCR1	3.6	1.9	-9.5	-8.2
H1	-7.1	-8.2	0.8	-7
H2	3.5	0.3	-14.8	4
H3	9.8	6.7	-2.7	-11.8
CysLT1	-7.4	-14.1	6.3	2.4
MC1	6.7	8.7	-12.5	-2.6
MC4	3.8	0.4	-9	4.4
MAO-A	-3.4	4.4	-7.1	7.9
MAO-B	-1.3	-1.3	12.2	10.9
M1	-0.9	3.6	1.9	-0.7
M2	14.3	17.3	-4.4	1.5
M3	-1.2	-12.6	-6.9	-7.3
M4	3.6	-5.6	1.6	1.8
NK1	-22.3	-9.4	1.1	-1.2
NK2	9	-1.3	-1.4	-8.7
NK3	-1.4	3.8	-11.3	-11.4
Y1	0.3	-0.6	-13.5	-24.2
Nic(α4β2)	-13.2	-7	2.9	3.4
N (muscle-type)	8.9	-2.2	-17.3	7.1
DOR	11.1	5.6	-1.8	-4
KOR	9.8	21	6.4	-4.5
MOR	97.4	100.1	101.4	100.6
NOP	3.6	-1.2	-3.7	-6.7
PPARγ	6.3	-23.3	2.4	4.2
PAF	-12.9	4.6	-0.4	-9.4
PCP	11.2	5.3	7.6	2.9
RARα	0.6	-6.2	-1.9	0.9
5HT1A	23.2	32.7	-16.9	7.5
5HT1B	14.8	1.8	11.7	1.8
5HT2A	22.7	4.8	10	5.4
5HT2C	2.8	4.5	-4.7	-6.7
5HT3	-9.2	-5.9	-3.9	-6.3
GR	-15.1	-9.2	-6.3	-9.6
ER	8.2	-10	-0.4	-2.3
PR	6.4	0.5	-0.9	13.8
AR	-4.5	-11.7	-8.4	-2
V1a	-7.6	-3.9	-2.1	4.3
Cav1(DHP)	-18	-10	1.3	-3
Cav1(BzT)	16.5	-1.9	9.7	7.7
Cav1(VPM)	-13.8	6.8	-22.8	-7.8
Cav1(N)	-2.2	1.6	7.5	-5.4
KATP	9.7	6.9	-6.7	-5.4
hERG	23	17.2	0	4.9
Kv	12.7	0	-9.3	2.9
SKCa	-4.1	10.2	-1.3	6.3
NA+	3.1	-0.5	17.1	2.6
ADT	-4.2	-10.6	-6.7	-13.8
NET	-2	3.4	-20.2	-14.5
DAT	14.1	3.8	-4.2	-14.4
GABAT	-7.1	-10.1	-1.3	1.2
SERT	-1.2	1.6	-7.4	-4.4
COX1	7.8	10.8	15.1	-1.2
COX2	-2.8	7.8	11.3	9.3
NOS	5.3	15.8	-18.3	-19.8
PDE3A	9.3	15.7	6.4	11.4
PDE4D2	-9	-5.5	8.3	6.2
PDE5	-6.1	0.2	12.7	0.6
ACE	-4.3	-2.7	14.1	4.9
CG	0	3.4	4.4	5.2
DPP4	-2.6	-0.9	-12.4	-5.5
GSk3β	-0.9	-11.8	-4.9	-26.2
InsR	-3.9	0.3	-15.5	-8.4
JNK1	-1.3	-0.7	5.3	-1.6
Lck	20.7	22.5	-15.3	-7.3
ACH	3.7	16.1	-1.7	10.2
ATPase	0.4	0.7	-0.7	0.4
CAII	8.7	-4.4	0.2	0.6

## Sheet: 1c
		DFNZ									DAMGO									FNZ
0 nM	-12	103.5	95.333	101.167	100.444	97.779	101.777	98.059	100.971	100.971	97.935	102.891	99.174	96.901	101.55	101.55	96.553	103.939	99.508	97.381	100	102.619	93.026	101.395	105.579	98.558	97.116	104.325
0.01 nM	-11	89.495	92.995	89.495	77.783	83.114	108.436	102.427	96.604	106.794	100.409	81.823	92.975	103.875	107.362	96.902	98.033	106.896	112.805	113.094	93.453	94.762	98.602	88.838	88.838	91.348	95.673	99.998
0.03 nM	-10.5	91.831	97.664	96.497	81.78	83.112	92.442	118.44	89.324	92.236	91.731	79.341	80.58	84.109	79.46	89.92	90.641	86.209	96.549	106.543	77.736	89.52	97.208	94.418	86.049	98.555	85.579	89.904
0.1 nM	-10	96.494	81.326	87.16	92.448	119.103	91.115	127.176	93.694	96.605	79.34	80.579	85.535	74.811	94.569	85.271	99.508	108.371	95.076	103.926	92.141	90.832	102.79	94.421	106.975	92.789	99.998	91.347
0.3 nM	-9.5	84.827	99.995	82.494	99.111	93.78	103.109	100.972	103.883	105.339	97.932	89.259	95.454	98.059	95.734	80.626	106.895	100.987	105.418	113.099	113.099	103.933	86.048	88.838	95.812	114.412	29.346	104.319
1 nM	-9	75.481	63.814	54.48	68.447	85.773	69.78	74.755	63.109	66.02	76.861	81.818	83.057	92.243	77.135	79.459	111.322	92.118	74.392	80.35	88.207	76.422	77.673	69.304	73.488	85.575	72.599	82.691
3 nM	-8.5	48.638	52.138	45.138	49.775	49.775	31.116	45.629	44.174	33.983	66.943	65.704	74.377	70.151	62.016	56.205	89.16	86.206	74.388	63.317	56.769	55.46	48.373	58.137	49.768	52.404	58.171	49.521
10 nM	-8	25.291	27.624	17.124	11.117	36.439	24.444	13.594	20.873	19.417	43.387	39.67	39.67	45.736	38.763	49.222	71.422	44.832	50.741	25.33	35.805	27.948	24.65	21.861	20.466	19.232	29.325	20.674
30 nM	-7.5	12.454	18.288	21.788	13.78	27.107	15.113	17.961	10.682	25.24	11.16	9.921	27.267	13.182	14.345	36.427	12.318	12.318	30.044	8.298	10.916	9.607	10.7	19.069	23.254	12.024	17.791	43.743
100 nM	-7	4.282	6.615	12.449	20.44	3.114	7.112	7.772	32.52	20.874	1.241	1.241	9.914	91.059	14.354	12.029	0.493	6.402	-0.984	16.156	13.537	10.918	5.119	10.699	24.647	10.577	14.903	10.577
300 nM	-6.5	0.778	6.612	-5.055	-0.887	8.442	0.445	-3.879	16.501	7.767	0.002	8.676	4.958	8.526	3.877	3.877	-8.373	-9.85	0.49	3.06	14.845	10.916	6.512	9.302	6.512	3.369	14.904	23.554
1 µM	-6	7.783	13.617	6.616	16.443	8.446	13.777	4.858	16.504	17.959	3.722	11.156	11.156	9.69	9.69	9.69	-0.986	-5.418	-2.463				-6.044	9.299	-0.465	23.555	19.23	9.138
3 µM	-5.5	0.781	12.448	6.615	8.443	7.111	3.112	3.399	1.943	13.589	6.2	12.395	8.678	3.877	6.201	6.201	3.448	-0.984	4.925	-0.871	5.676	5.676	3.72	-10.229	6.509	13.461	9.135	12.019
10 µM	-5	3.114	6.614	6.614	11.111	7.113	17.775	6.312	15.047	10.68	4.958	2.48	3.719	0.387	-4.261	3.874	-5.417	-3.94	4.923	10.916	10.916	5.679	-1.857	9.301	13.486	10.576	4.809	6.25
100 µM naloxone	-4	-2.722	-0.389	3.111	-0.889	0.444	0.444	0.485	-2.426	1.941	-4.956	3.717	1.239	1.55	0.387	-1.937	3.447	-0.985	-2.462	-2.182	3.055	-0.873	-0.465	5.114	-4.649	1.922	-2.403	0.481

## Sheet: 1e
Time (min)	FNZ			DFNZ
	Mean	SEM	N	Mean	SEM	N
0	10.42	1.70268	5	7.24481	1.28211	5
1	22.6824	2.70856	5	25.4923	1.09091	5
2	44.5542	1.32207	5	38.6811	2.81843	5
3	49.4768	4.94267	5	52.4842	3.17123	5
5	54.2741	3.62772	4	59.2593	4.44049	4
10	80.2874	5.01038	4	76.3776	6.91096	4
15	86.3301	2.65436	4	88.5276	6.84973	4
20	90.899	3.90295	4	82.5203	2.35375	4
30	90.7885	6.08372	4	82.4752	5.40196	4
60	100	2.13707	2	100	4.87805	2

## Sheet: 1f
Time (min)	FNZ				DFNZ
0	100	100	100	100	100	100	100	100
1	96.01	123.743	82.0679	83.1445	105.389	95.7854	94.6759	86.1771
3	100.998	113.687	68.6591	64.8725	95.2096	91.954	54.3982	48.5961
5	85.7855	100.838	64.1357	56.5156	91.6168	67.8161	46.2963	57.4514
10	63.3417	70.6704	49.5961	35.2691	59.2814	58.2375	34.4907	36.9331
15	47.8803	62.8492	33.2795	30.5949	63.4731	50.5747	18.5185	20.5184
20	39.1521	50.838	20.8401	19.6884	39.521	26.0536	11.3426	15.1188
30	26.6833	27.095	10.8239	7.93201	11.3773	9.57854	4.86111	7.12743
60	14.4638	14.2458	3.39257	4.39093	2.99401	4.21456	3.93519	3.23974
90	7.98005	9.77654	0.484653	-1.13314	0	1.91571	0	0

## Sheet: 1g
Conc	DAMGO			FNZ			LOFENTANYL			DFNZ
1e-05	0.999774	0.995165	1.02104	1.32043	1.43298	1.17818	1.20536	1.27471	1.12291	1.1964	1.25954	1.26139
1e-06	0.965244	0.963397	0.893644	1.24162	1.2963	1.09508	1.27393	1.33338	1.1045	1.18373	1.20707	1.13245
1e-07	0.672688	0.673915	0.576912	1.20863	1.26547	1.08126	1.17169	1.24396	1.09221	1.12171	1.11427	1.08808
1e-08	0.222616	0.197592	0.105006	1.07626	1.15162	0.95101	1.15162	1.26851	1.07781	0.804683	0.872155	0.796161
1e-09	-0.01051	0.025815	0.114192	0.735891	0.735657	0.551935	0.927298	1.10187	0.91511	0.289926	0.263598	0.384926
1e-10	-0.00939	0.010485	-0.04894	0.200357	0.302292	0.038106	0.341615	0.481988	0.456059	0.085897	0.067753	0.087779
1e-11	0.016167	0.10177	-0.07661	-0.00939	0.044446	-0.13797	0.106566	0.038307	0.035012	0.034271	0.015228	0.097845
1e-12	0.001572	-0.01361	-0.02643	-0.0778	0.093692	-0.05421	0.124252	0.121152	-0.04144	-0.00962	0.055558	0.026834
1e-13	0.053024	-0.04485	0.014515	0.008008	0.046782	-0.08301	-0.0947	0.12694	0.085212	-0.02939	0.022602	0.001481
1e-14	-0.04922	-0.06545	0.04771	-0.03252	0.094804	-0.11649	0.084393	-0.05806	0.020624	0.064057	0.002491	0.104399

## Sheet: 1h
Conc	DAMGO			FNZ			LOFENTANYL			DFNZ
1e-05	1.03785	1.00399	1.05069	1.40769	1.22332	1.17739	1.11855	1.13834	1.15855	1.34598	1.16446	1.32238
1e-06	0.954707	0.94109	0.948616	1.27015	1.11987	1.18532	1.08535	1.09614	1.08167	1.2071	1.08676	1.13754
1e-07	0.706057	0.802779	0.693071	1.22962	1.12259	1.13166	1.12303	1.04964	1.06304	1.19414	1.07691	1.09521
1e-08	0.315897	0.205376	0.300224	1.11291	1.04914	0.985363	1.05295	1.05122	1.06431	0.949162	0.843762	0.906404
1e-09	-0.08148	0.070591	0.077618	0.952084	0.739419	0.659923	0.8954	1.02475	0.893146	0.546662	0.480482	0.513182
1e-10	-0.0802	0.003408	-0.03762	0.282455	0.220131	0.204683	0.379579	0.500792	0.518137	0.214354	0.159027	0.019106
1e-11	0.065271	0.039171	-0.00113	0.18765	-0.02929	-0.05551	0.106521	0.07353	0.08396	0.120163	0.025399	0.017071
1e-12	-0.03329	0.054709	-0.05002	-0.00769	-0.06718	0.006565	0.041356	-0.04112	-0.02051	0.037607	0.007045	0.088704
1e-13	0.158124	-0.03169	0.048809	0.027877	-0.07954	-0.02556	0.03482	-0.06753	-0.01565	0.055729	0.019053	0.016379
1e-14	-0.04167	-0.07815	-0.03291	0.056608	0.024142	0.046339	-0.00819	-0.0225	-0.01124	0.095949	-0.0092	-0.08535

## Sheet: 1i
Conc	DAMGO			FNZ			LFN			DFNZ
1e-05	0.931896	0.999338	0.99747	1.11369	1.35106	1.03426	0.716799	0.864568	1.00773	0.977206	1.10325	1.04199
1e-06	1.03916	0.978024	0.932579	1.0143	1.27884	1.03595	0.797018	1.02576	0.956688	1.03101	1.06479	0.946228
1e-07	0.755428	0.773581	0.66075	0.912734	1.21287	1.01733	0.643785	1.1599	0.990329	0.979705	1.02171	0.955802
1e-08	0.232721	0.266228	0.110295	0.8543	1.10435	0.898078	0.666177	1.11675	0.988847	0.535847	0.59281	0.543887
1e-09	-0.00122	0.089364	0.023987	0.761789	0.861047	0.544682	0.684992	0.801892	0.710796	0.157627	0.08777	0.076074
1e-10	0.112732	-0.00435	-0.03346	0.253009	0.302567	0.100895	0.191493	0.170576	0.091918	-0.01592	-0.03601	0.059571
1e-11	0.074782	-0.0233	0.034241	0.069878	0.160078	0.004902	-0.29245	-0.0437	-0.06154	-0.01433	-0.09329	-0.02398
1e-12	-0.03862	0.020031	-0.0109	-0.04664	0.137852	-0.03079	-0.25502	0.025066	-0.11071	0.026704	0.001326	0.055382
1e-13	-0.06173	-0.01782	0.011409	-0.01289	0.196641	0.017659	-0.11824	-0.03982	-0.09784	-0.01726	-0.0205	0.0301
1e-14	-0.05028	-0.02038	0.019024	0.037312	0.174357	-0.03875	-0.24901	-0.04455	-0.01544	0.040867	-0.02686	0.059458
	0.028224
	0.008538
	0.012972
	0.008528
	0.006112
	-0.00586
	-0.01187
	-0.00584
	-0.00904
	-0.01204
	0.025611
	0.026728
	0.016716
	0.016862
	0.014363
	0.012907
	0.008376
	0.009481
	0.003485
	0.011284
	0.010588
	0.003997
	0.035877
	0.01951
	0.013096
	-0.00496
	-0.01047
	0.002188
	-0.00661
	0.005317

## Sheet: 1j
Conc	DAMGO			FNZ			LFN			DFNZ
1e-05	1.03877	1.13549	0.980842	1.09137	1.60767	1.14986	1.03578	1.3662	1.14179	1.24539	1.10883	1.08293
1e-06	0.988784	0.875427	0.905953	1.09885	1.29319	1.20155	1.1678	0.596454	1.12724	1.19574	1.03039	0.991623
1e-07	0.86334	0.898862	0.937852	1.00554	1.10834	1.10841	0.839201	0.582627	0.979359	1.09856	0.966632	0.926126
1e-08	0.466723	0.505371	0.1822	0.896626	0.993833	1.19108	0.942818	0.844379	1.22828	0.847233	0.676633	0.985521
1e-09	0.191092	0.195537	-0.01725	0.630388	0.857458	0.78062	0.919624	0.600918	1.06869	0.201057	0.102034	0.613092
1e-10	0.103534	-0.01532	0.10242	0.228313	0.263019	0.279235	0.25485	0.155355	0.145854	0.02635	-0.04003	0.213328
1e-11	-0.01119	0.232209	0.004527	0.00306	0.086078	0.081042	0.002018	-0.26681	-0.17586	-0.03037	-0.0226	0.056516
1e-12	-0.10555	-0.2011	-0.08135	-0.11016	0.183781	0.060017	0.063612	0.03592	0.183789	0.041883	-0.06576	0.09714
1e-13	0.015199	-0.03509	0.022015	-0.11879	0.142731	0.095804	0.063582	0.003286	-0.12171	0.032154	-0.06809	0.032926
1e-14	-0.06993	-0.03886	0.053128	-0.10619	0.0297	0.009926	0.012798	0.11614	0.025738	0.063422	-0.16331	0.04926
