# Supplementary material for: A µ-opioid receptor superagonist analgesic with minimal adverse effects
Source: Nature. 2026 Apr 1;652(8112):1393–404. doi: 10.1038/s41586-026-10299-9 (PMC13128446; doi:10.1038/s41586-026-10299-9)
Supplement: Supplementary file 6 — Source Data Fig. 2 [file 41586_2026_10299_MOESM6_ESM.xlsx]

## Sheet: 2b
Time (min)	DAMGO			DFNZ			FNZ
	Mean	SEM	N	Mean	SEM	N	Mean	SEM	N
2	100	0	18	123.2	5.3	11	120.8	4.1	14
4	100	0	18	119.1	4.5	11	119.8	3	14
6	100	0	18	114	3.7	11	119	1.6	14
8	100	0	18	110.2	3.6	11	117.4	1.4	14
10	100	0	18	106.9	3.4	11	115.5	1.3	14
12	100	0	18	104.5	3.6	11	113.7	1.5	14
14	100	0	18	105.7	3.1	11	113.3	1.6	14
16	100	0	18	104.1	2.7	11	113.5	1.7	14
18	100	0	18	102.8	2.6	11	113.3	1.7	14
20	100	0	18	101.6	2.6	11	112.6	1.8	14
22	100	0	18	100.1	3	11	111.7	1.9	14
24	100	0	18	99	2.3	11	111.6	2	14
26	100	0	18	98.4	2.5	11	111.2	2	14
28	100	0	18	98	2.5	11	111.3	2.2	14
30	100	0	18	99.2	2.9	11	109.9	2.5	14
32	100	0	18	99.7	2.4	11	109.2	2.5	14
34	100	0	18	99.1	2.2	11	109.1	2.2	14
36	100	0	18	99.5	2.6	11	108.9	1.7	14
38	100	0	17	98.7	3.3	10	109.3	2	13
40	100	0	16	99.6	3.1	10	108.5	2.3	13
42	100	0	16	98.8	3.2	10	109.2	2.9	13
44	100	0	17	97.9	3.5	10	110.4	2.8	13
46	100	0	17	97.7	4.4	10	111.4	3.3	12

## Sheet: 2c
Time (min)	DAMGO			DFNZ			FNZ
	Mean	SEM	N	Mean	SEM	N	Mean	SEM	N
2	100	0	8	113.2	1.5	8	109.2	1.5	8
4	100	0	8	111.3	1	8	107.2	1.6	8
6	100	0	8	111.2	1.6	8	106.1	1.4	8
8	100	0	8	109.9	1.1	8	104.4	1.9	8
10	100	0	8	110.3	1.9	8	104.8	1.4	8
12	100	0	8	109.9	1.9	8	105.6	1	8
14	100	0	8	109.2	1.8	8	104.8	1.2	8
16	100	0	8	109.2	1.7	8	105.2	1.1	8
18	100	0	8	108.5	1.3	8	104.8	1.1	8
20	100	0	8	109	1.3	8	104.9	1	8
22	100	0	8	107.1	1.4	8	104.4	1.4	8
24	100	0	8	107.5	1.3	8	105.1	1.2	8
26	100	0	8	107.6	1.5	8	106.1	1.6	8
28	100	0	8	108.7	2.2	8	107.4	2.7	8
30	100	0	8	108.2	1.6	8	105.9	1.8	8
32	100	0	8	108.1	2.1	8	105.2	1.7	8
34	100	0	8	108.3	2.1	8	104.3	1.4	8
36	100	0	8	108.5	2.8	8	103.8	1.4	8
38	100	0	8	108.1	2.4	8	103.2	1.2	8
40	100	0	8	107.1	1.8	8	102.8	1.3	8
42	100	0	8	106.6	1.6	8	103.6	1.1	8
44	100	0	8	105.4	1.8	8	103.8	1.1	8
46	100	0	8	105.4	1.8	8	103.9	1.2	8

## Sheet: 2d
Time (min)	DAMGO			DFNZ			FNZ
	Mean	SEM	N	Mean	SEM	N	Mean	SEM	N
2	8.61	0.08	18	9.02	0.05	11	8.77	0.06	14
4	8.6	0.08	18	9.06	0.04	11	8.79	0.06	14
6	8.61	0.08	18	9.13	0.04	11	8.81	0.06	14
8	8.61	0.08	18	9.19	0.04	11	8.83	0.06	14
10	8.61	0.07	18	9.21	0.04	11	8.85	0.06	14
12	8.61	0.08	18	9.23	0.04	11	8.86	0.05	14
14	8.63	0.08	18	9.22	0.05	11	8.88	0.05	14
16	8.65	0.08	18	9.26	0.04	11	8.89	0.05	14
18	8.67	0.08	18	9.26	0.04	11	8.89	0.05	14
20	8.67	0.07	18	9.27	0.04	11	8.89	0.05	14
22	8.68	0.08	18	9.27	0.04	11	8.88	0.05	14
24	8.69	0.08	18	9.31	0.04	11	8.89	0.05	14
26	8.7	0.07	18	9.33	0.04	11	8.89	0.06	14
28	8.69	0.08	18	9.33	0.03	11	8.92	0.05	14
30	8.69	0.08	18	9.31	0.04	11	8.9	0.05	14
32	8.7	0.08	18	9.29	0.04	11	8.91	0.05	14
34	8.71	0.07	18	9.31	0.04	11	8.9	0.05	14
36	8.7	0.07	18	9.31	0.04	11	8.9	0.05	14
38	8.69	0.07	17	9.34	0.06	10	8.89	0.06	13
40	8.72	0.08	16	9.33	0.05	10	8.88	0.06	13
42	8.72	0.07	16	9.3	0.05	10	8.88	0.06	13
44	8.68	0.08	17	9.3	0.04	10	8.88	0.06	13
46	8.73	0.07	17	9.28	0.05	10	8.89	0.06	12

## Sheet: 2e
Time (min)	DAMGO			DFNZ			FNZ
	Mean	SEM	N	Mean	SEM	N	Mean	SEM	N
2	7.37	0.03	8	7.88	0.03	8	8.09	0.02	8
4	7.44	0.03	8	7.95	0.03	8	8.16	0.02	8
6	7.56	0.03	8	8.04	0.03	8	8.29	0.03	8
8	7.63	0.03	8	8.12	0.04	8	8.37	0.03	8
10	7.67	0.04	8	8.18	0.04	8	8.43	0.04	8
12	7.74	0.04	8	8.23	0.03	8	8.46	0.03	8
14	7.78	0.04	8	8.25	0.03	8	8.51	0.04	8
16	7.85	0.02	8	8.27	0.03	8	8.54	0.03	8
18	7.87	0.03	8	8.29	0.03	8	8.56	0.03	8
20	7.9	0.03	8	8.31	0.02	8	8.55	0.02	8
22	7.91	0.04	8	8.33	0.02	8	8.57	0.02	8
24	7.92	0.03	8	8.34	0.03	8	8.58	0.02	8
26	7.94	0.03	8	8.34	0.04	8	8.61	0.02	8
28	7.97	0.02	8	8.36	0.04	8	8.62	0.03	8
30	8.02	0.03	8	8.38	0.03	8	8.63	0.03	8
32	8.01	0.03	8	8.39	0.02	8	8.62	0.04	8
34	8.02	0.03	8	8.4	0.03	8	8.63	0.04	8
36	8.01	0.02	8	8.41	0.03	8	8.63	0.04	8
38	8.05	0.03	8	8.41	0.03	8	8.65	0.03	8
40	8.01	0.02	8	8.4	0.03	8	8.69	0.02	8
42	8.01	0.03	8	8.41	0.04	8	8.73	0.04	8
44	8.04	0.02	8	8.41	0.04	8	8.75	0.04	8
46	8.08	0.03	8	8.42	0.03	8	8.74	0.03	8

## Sheet: 2f
Time (min)	DFNZ			FNZ
	Mean	SEM	N	Mean	SEM	N
2	-0.0683484	0.104481	8	-0.519041	0.106228	8
4	-0.020223	0.100909	8	-0.490645	0.104126	8
6	0.0419848	0.0936157	8	-0.484006	0.10415	8
8	0.0858546	0.096941	8	-0.468482	0.104075	8
10	0.0763856	0.0985584	8	-0.469488	0.106957	8
12	0.0918941	0.0982085	8	-0.452282	0.105359	8
14	0.0982036	0.102459	8	-0.447835	0.107538	8
16	0.16137	0.0918003	8	-0.417342	0.0991244	8
18	0.147419	0.094811	8	-0.427692	0.0998027	8
20	0.163709	0.0931938	8	-0.391951	0.0966988	8
22	0.134445	0.100802	8	-0.436592	0.104528	8
24	0.172076	0.0988029	8	-0.430485	0.103782	8
26	0.189382	0.0963497	8	-0.461063	0.102902	8
28	0.215799	0.0939124	8	-0.40842	0.0996143	8
30	0.223977	0.0986009	8	-0.37928	0.104494	8
32	0.176819	0.0970542	8	-0.39169	0.104897	8
34	0.194216	0.0915513	8	-0.390998	0.102265	8
36	0.185729	0.0883043	8	-0.392943	0.0991653	8
38	0.249745	0.101744	8	-0.385848	0.105381	8
40	0.184273	0.101671	8	-0.501407	0.104486	8
42	0.151144	0.0979235	8	-0.540239	0.105609	8
44	0.218159	0.10233	8	-0.485906	0.111204	8
46	0.174666	0.0961793	8	-0.469563	0.104457	8

## Sheet: 2h
Treament.Replicate	Treatment	Time	Replicate	Spatial Reference	Coefficient
DAMGO_0.1	DAMGO	0	1	Cytoplasm	0.191461
DAMGO_0.1	DAMGO	0	1	Endosome	0
DAMGO_0.1	DAMGO	0	1	Lysosome	0
DAMGO_0.1	DAMGO	0	1	Plasma Mem.	0.814014
DAMGO_0.2	DAMGO	0	2	Cytoplasm	0.0642683
DAMGO_0.2	DAMGO	0	2	Endosome	0
DAMGO_0.2	DAMGO	0	2	Lysosome	0
DAMGO_0.2	DAMGO	0	2	Plasma Mem.	1.04777
DAMGO_0.3	DAMGO	0	3	Cytoplasm	0.103397
DAMGO_0.3	DAMGO	0	3	Endosome	0
DAMGO_0.3	DAMGO	0	3	Lysosome	0
DAMGO_0.3	DAMGO	0	3	Plasma Mem.	0.861059
DAMGO_0.4	DAMGO	0	4	Cytoplasm	0.165551
DAMGO_0.4	DAMGO	0	4	Endosome	0.0295633
DAMGO_0.4	DAMGO	0	4	Lysosome	0
DAMGO_0.4	DAMGO	0	4	Plasma Mem.	0.710363
DAMGO_1.1	DAMGO	1	1	Cytoplasm	0.00920356
DAMGO_1.1	DAMGO	1	1	Endosome	0
DAMGO_1.1	DAMGO	1	1	Lysosome	0
DAMGO_1.1	DAMGO	1	1	Plasma Mem.	1.21324
DAMGO_1.2	DAMGO	1	2	Cytoplasm	0.0662229
DAMGO_1.2	DAMGO	1	2	Endosome	0
DAMGO_1.2	DAMGO	1	2	Lysosome	0
DAMGO_1.2	DAMGO	1	2	Plasma Mem.	0.948066
DAMGO_1.3	DAMGO	1	3	Cytoplasm	0.0646679
DAMGO_1.3	DAMGO	1	3	Endosome	0
DAMGO_1.3	DAMGO	1	3	Lysosome	0
DAMGO_1.3	DAMGO	1	3	Plasma Mem.	0.929272
DAMGO_1.4	DAMGO	1	4	Cytoplasm	0.216669
DAMGO_1.4	DAMGO	1	4	Endosome	0.0241863
DAMGO_1.4	DAMGO	1	4	Lysosome	0
DAMGO_1.4	DAMGO	1	4	Plasma Mem.	0.652916
DAMGO_5.1	DAMGO	5	1	Cytoplasm	0.0815667
DAMGO_5.1	DAMGO	5	1	Endosome	0.0360699
DAMGO_5.1	DAMGO	5	1	Lysosome	0
DAMGO_5.1	DAMGO	5	1	Plasma Mem.	0.854675
DAMGO_5.2	DAMGO	5	2	Cytoplasm	0.0526197
DAMGO_5.2	DAMGO	5	2	Endosome	0.205853
DAMGO_5.2	DAMGO	5	2	Lysosome	0
DAMGO_5.2	DAMGO	5	2	Plasma Mem.	0.745333
DAMGO_5.3	DAMGO	5	3	Cytoplasm	0.0616223
DAMGO_5.3	DAMGO	5	3	Endosome	0.126745
DAMGO_5.3	DAMGO	5	3	Lysosome	0
DAMGO_5.3	DAMGO	5	3	Plasma Mem.	0.80743
DAMGO_5.4	DAMGO	5	4	Cytoplasm	0.175548
DAMGO_5.4	DAMGO	5	4	Endosome	0.262795
DAMGO_5.4	DAMGO	5	4	Lysosome	0
DAMGO_5.4	DAMGO	5	4	Plasma Mem.	0.466196
DAMGO_10.1	DAMGO	10	1	Cytoplasm	0.011905
DAMGO_10.1	DAMGO	10	1	Endosome	0.329951
DAMGO_10.1	DAMGO	10	1	Lysosome	0.000429599
DAMGO_10.1	DAMGO	10	1	Plasma Mem.	0.683584
DAMGO_10.2	DAMGO	10	2	Cytoplasm	0.0103161
DAMGO_10.2	DAMGO	10	2	Endosome	0.512498
DAMGO_10.2	DAMGO	10	2	Lysosome	0.00648907
DAMGO_10.2	DAMGO	10	2	Plasma Mem.	0.527554
DAMGO_10.3	DAMGO	10	3	Cytoplasm	0.111581
DAMGO_10.3	DAMGO	10	3	Endosome	0.376538
DAMGO_10.3	DAMGO	10	3	Lysosome	0.01835
DAMGO_10.3	DAMGO	10	3	Plasma Mem.	0.560314
DAMGO_10.4	DAMGO	10	4	Cytoplasm	0.118712
DAMGO_10.4	DAMGO	10	4	Endosome	0.544712
DAMGO_10.4	DAMGO	10	4	Lysosome	3.66e-05
DAMGO_10.4	DAMGO	10	4	Plasma Mem.	0.254422
DAMGO_30.1	DAMGO	30	1	Cytoplasm	0.0297004
DAMGO_30.1	DAMGO	30	1	Endosome	0.513048
DAMGO_30.1	DAMGO	30	1	Lysosome	0.171704
DAMGO_30.1	DAMGO	30	1	Plasma Mem.	0.321137
DAMGO_30.2	DAMGO	30	2	Cytoplasm	0.0578221
DAMGO_30.2	DAMGO	30	2	Endosome	0.493488
DAMGO_30.2	DAMGO	30	2	Lysosome	0.216065
DAMGO_30.2	DAMGO	30	2	Plasma Mem.	0.308592
DAMGO_30.3	DAMGO	30	3	Cytoplasm	0.0255649
DAMGO_30.3	DAMGO	30	3	Endosome	0.478192
DAMGO_30.3	DAMGO	30	3	Lysosome	0.257948
DAMGO_30.3	DAMGO	30	3	Plasma Mem.	0.258188
DAMGO_30.4	DAMGO	30	4	Cytoplasm	0.206422
DAMGO_30.4	DAMGO	30	4	Endosome	0.569499
DAMGO_30.4	DAMGO	30	4	Lysosome	0.0773718
DAMGO_30.4	DAMGO	30	4	Plasma Mem.	0.0429763
D-Fnz_0.1	D-Fnz	0	1	Cytoplasm	0.0320604
D-Fnz_0.1	D-Fnz	0	1	Endosome	0
D-Fnz_0.1	D-Fnz	0	1	Lysosome	0
D-Fnz_0.1	D-Fnz	0	1	Plasma Mem.	1.00011
D-Fnz_0.2	D-Fnz	0	2	Cytoplasm	0.0712964
D-Fnz_0.2	D-Fnz	0	2	Endosome	0
D-Fnz_0.2	D-Fnz	0	2	Lysosome	0
D-Fnz_0.2	D-Fnz	0	2	Plasma Mem.	0.932154
D-Fnz_0.3	D-Fnz	0	3	Cytoplasm	0.0814636
D-Fnz_0.3	D-Fnz	0	3	Endosome	0
D-Fnz_0.3	D-Fnz	0	3	Lysosome	0
D-Fnz_0.3	D-Fnz	0	3	Plasma Mem.	0.872398
D-Fnz_0.4	D-Fnz	0	4	Cytoplasm	0.18394
D-Fnz_0.4	D-Fnz	0	4	Endosome	0.0208739
D-Fnz_0.4	D-Fnz	0	4	Lysosome	0
D-Fnz_0.4	D-Fnz	0	4	Plasma Mem.	0.707947
D-Fnz_1.1	D-Fnz	1	1	Cytoplasm	0.0513635
D-Fnz_1.1	D-Fnz	1	1	Endosome	0
D-Fnz_1.1	D-Fnz	1	1	Lysosome	0
D-Fnz_1.1	D-Fnz	1	1	Plasma Mem.	0.989436
D-Fnz_1.2	D-Fnz	1	2	Cytoplasm	0.0797725
D-Fnz_1.2	D-Fnz	1	2	Endosome	0
D-Fnz_1.2	D-Fnz	1	2	Lysosome	0
D-Fnz_1.2	D-Fnz	1	2	Plasma Mem.	0.932623
D-Fnz_1.3	D-Fnz	1	3	Cytoplasm	0.135237
D-Fnz_1.3	D-Fnz	1	3	Endosome	0
D-Fnz_1.3	D-Fnz	1	3	Lysosome	0
D-Fnz_1.3	D-Fnz	1	3	Plasma Mem.	0.816068
D-Fnz_1.4	D-Fnz	1	4	Cytoplasm	0.0919787
D-Fnz_1.4	D-Fnz	1	4	Endosome	0.0382133
D-Fnz_1.4	D-Fnz	1	4	Lysosome	0
D-Fnz_1.4	D-Fnz	1	4	Plasma Mem.	0.767308
D-Fnz_5.1	D-Fnz	5	1	Cytoplasm	0
D-Fnz_5.1	D-Fnz	5	1	Endosome	0
D-Fnz_5.1	D-Fnz	5	1	Lysosome	0
D-Fnz_5.1	D-Fnz	5	1	Plasma Mem.	0
D-Fnz_5.2	D-Fnz	5	2	Cytoplasm	0.159387
D-Fnz_5.2	D-Fnz	5	2	Endosome	0
D-Fnz_5.2	D-Fnz	5	2	Lysosome	0
D-Fnz_5.2	D-Fnz	5	2	Plasma Mem.	0.83846
D-Fnz_5.3	D-Fnz	5	3	Cytoplasm	0.0455611
D-Fnz_5.3	D-Fnz	5	3	Endosome	0
D-Fnz_5.3	D-Fnz	5	3	Lysosome	0
D-Fnz_5.3	D-Fnz	5	3	Plasma Mem.	1.07512
D-Fnz_5.4	D-Fnz	5	4	Cytoplasm	0.194581
D-Fnz_5.4	D-Fnz	5	4	Endosome	0.0354366
D-Fnz_5.4	D-Fnz	5	4	Lysosome	0
D-Fnz_5.4	D-Fnz	5	4	Plasma Mem.	0.684485
D-Fnz_10.1	D-Fnz	10	1	Cytoplasm	0.0649276
D-Fnz_10.1	D-Fnz	10	1	Endosome	0
D-Fnz_10.1	D-Fnz	10	1	Lysosome	0
D-Fnz_10.1	D-Fnz	10	1	Plasma Mem.	1.19701
D-Fnz_10.2	D-Fnz	10	2	Cytoplasm	0.104328
D-Fnz_10.2	D-Fnz	10	2	Endosome	0.0267087
D-Fnz_10.2	D-Fnz	10	2	Lysosome	0
D-Fnz_10.2	D-Fnz	10	2	Plasma Mem.	0.889181
D-Fnz_10.3	D-Fnz	10	3	Cytoplasm	0.0956279
D-Fnz_10.3	D-Fnz	10	3	Endosome	0.0342782
D-Fnz_10.3	D-Fnz	10	3	Lysosome	0
D-Fnz_10.3	D-Fnz	10	3	Plasma Mem.	0.864141
D-Fnz_10.4	D-Fnz	10	4	Cytoplasm	0.151623
D-Fnz_10.4	D-Fnz	10	4	Endosome	0.159625
D-Fnz_10.4	D-Fnz	10	4	Lysosome	0
D-Fnz_10.4	D-Fnz	10	4	Plasma Mem.	0.608195
D-Fnz_30.1	D-Fnz	30	1	Cytoplasm	0.000454489
D-Fnz_30.1	D-Fnz	30	1	Endosome	0.465969
D-Fnz_30.1	D-Fnz	30	1	Lysosome	0.050154
D-Fnz_30.1	D-Fnz	30	1	Plasma Mem.	0.661558
D-Fnz_30.2	D-Fnz	30	2	Cytoplasm	0.109344
D-Fnz_30.2	D-Fnz	30	2	Endosome	0.306407
D-Fnz_30.2	D-Fnz	30	2	Lysosome	0.0143113
D-Fnz_30.2	D-Fnz	30	2	Plasma Mem.	0.662227
D-Fnz_30.3	D-Fnz	30	3	Cytoplasm	0.0703199
D-Fnz_30.3	D-Fnz	30	3	Endosome	0.287904
D-Fnz_30.3	D-Fnz	30	3	Lysosome	0.0101283
D-Fnz_30.3	D-Fnz	30	3	Plasma Mem.	0.722875
D-Fnz_30.4	D-Fnz	30	4	Cytoplasm	0.0976252
D-Fnz_30.4	D-Fnz	30	4	Endosome	0.403924
D-Fnz_30.4	D-Fnz	30	4	Lysosome	0.00963387
D-Fnz_30.4	D-Fnz	30	4	Plasma Mem.	0.42028
FNZ_0.1	FNZ	0	1	Cytoplasm	0
FNZ_0.1	FNZ	0	1	Endosome	0
FNZ_0.1	FNZ	0	1	Lysosome	0
FNZ_0.1	FNZ	0	1	Plasma Mem.	1.0526
FNZ_0.2	FNZ	0	2	Cytoplasm	0.0333968
FNZ_0.2	FNZ	0	2	Endosome	0
FNZ_0.2	FNZ	0	2	Lysosome	0
FNZ_0.2	FNZ	0	2	Plasma Mem.	1.00658
FNZ_0.3	FNZ	0	3	Cytoplasm	0.0464637
FNZ_0.3	FNZ	0	3	Endosome	0
FNZ_0.3	FNZ	0	3	Lysosome	0
FNZ_0.3	FNZ	0	3	Plasma Mem.	0.989136
FNZ_0.4	FNZ	0	4	Cytoplasm	0.191526
FNZ_0.4	FNZ	0	4	Endosome	0.0177417
FNZ_0.4	FNZ	0	4	Lysosome	0
FNZ_0.4	FNZ	0	4	Plasma Mem.	0.710984
FNZ_1.1	FNZ	1	1	Cytoplasm	0.0932059
FNZ_1.1	FNZ	1	1	Endosome	0
FNZ_1.1	FNZ	1	1	Lysosome	0
FNZ_1.1	FNZ	1	1	Plasma Mem.	0.971724
FNZ_1.2	FNZ	1	2	Cytoplasm	0.0522583
FNZ_1.2	FNZ	1	2	Endosome	0
FNZ_1.2	FNZ	1	2	Lysosome	0
FNZ_1.2	FNZ	1	2	Plasma Mem.	0.97148
FNZ_1.3	FNZ	1	3	Cytoplasm	0.115039
FNZ_1.3	FNZ	1	3	Endosome	0
FNZ_1.3	FNZ	1	3	Lysosome	0
FNZ_1.3	FNZ	1	3	Plasma Mem.	0.872895
FNZ_1.4	FNZ	1	4	Cytoplasm	0.138262
FNZ_1.4	FNZ	1	4	Endosome	0.0419053
FNZ_1.4	FNZ	1	4	Lysosome	0
FNZ_1.4	FNZ	1	4	Plasma Mem.	0.729033
FNZ_5.1	FNZ	5	1	Cytoplasm	0.0686575
FNZ_5.1	FNZ	5	1	Endosome	0.136005
FNZ_5.1	FNZ	5	1	Lysosome	0
FNZ_5.1	FNZ	5	1	Plasma Mem.	0.809357
FNZ_5.2	FNZ	5	2	Cytoplasm	0.107046
FNZ_5.2	FNZ	5	2	Endosome	0.122976
FNZ_5.2	FNZ	5	2	Lysosome	0
FNZ_5.2	FNZ	5	2	Plasma Mem.	0.823027
FNZ_5.3	FNZ	5	3	Cytoplasm	0.0819648
FNZ_5.3	FNZ	5	3	Endosome	0.163493
FNZ_5.3	FNZ	5	3	Lysosome	0
FNZ_5.3	FNZ	5	3	Plasma Mem.	0.760203
FNZ_5.4	FNZ	5	4	Cytoplasm	0.110757
FNZ_5.4	FNZ	5	4	Endosome	0.289713
FNZ_5.4	FNZ	5	4	Lysosome	0
FNZ_5.4	FNZ	5	4	Plasma Mem.	0.526953
FNZ_10.1	FNZ	10	1	Cytoplasm	0.0884919
FNZ_10.1	FNZ	10	1	Endosome	0.55501
FNZ_10.1	FNZ	10	1	Lysosome	0
FNZ_10.1	FNZ	10	1	Plasma Mem.	0.673225
FNZ_10.2	FNZ	10	2	Cytoplasm	0.0864049
FNZ_10.2	FNZ	10	2	Endosome	0.446861
FNZ_10.2	FNZ	10	2	Lysosome	0
FNZ_10.2	FNZ	10	2	Plasma Mem.	0.516715
FNZ_10.3	FNZ	10	3	Cytoplasm	0.0745564
FNZ_10.3	FNZ	10	3	Endosome	0.473303
FNZ_10.3	FNZ	10	3	Lysosome	0.00645347
FNZ_10.3	FNZ	10	3	Plasma Mem.	0.477383
FNZ_10.4	FNZ	10	4	Cytoplasm	0.0981118
FNZ_10.4	FNZ	10	4	Endosome	0.555024
FNZ_10.4	FNZ	10	4	Lysosome	0.000239837
FNZ_10.4	FNZ	10	4	Plasma Mem.	0.311222
FNZ_30.1	FNZ	30	1	Cytoplasm	0.219487
FNZ_30.1	FNZ	30	1	Endosome	0.44513
FNZ_30.1	FNZ	30	1	Lysosome	0.0219621
FNZ_30.1	FNZ	30	1	Plasma Mem.	0.456117
FNZ_30.2	FNZ	30	2	Cytoplasm	0.144827
FNZ_30.2	FNZ	30	2	Endosome	0.464204
FNZ_30.2	FNZ	30	2	Lysosome	0.130387
FNZ_30.2	FNZ	30	2	Plasma Mem.	0.425834
FNZ_30.3	FNZ	30	3	Cytoplasm	0.0759638
FNZ_30.3	FNZ	30	3	Endosome	0.468067
FNZ_30.3	FNZ	30	3	Lysosome	0.180605
FNZ_30.3	FNZ	30	3	Plasma Mem.	0.300258
FNZ_30.4	FNZ	30	4	Cytoplasm	0.259668
FNZ_30.4	FNZ	30	4	Endosome	0.479961
FNZ_30.4	FNZ	30	4	Lysosome	0
FNZ_30.4	FNZ	30	4	Plasma Mem.	0.305692

## Sheet: 2j
Gene Name	UniProt Identifier	Treatment	NormalizedMeanAbundance.0 min	NormalizedAbundance.1 min	NormalizedAbundance.5 min	NormalizedAbundance.10 min	NormalizedAbundance.30 min	MeanAbundance.0 min	MeanAbundance.1 min	MeanAbundance.5 min	MeanAbundance.10 min	MeanAbundance.30 min	pvalue	Log2FC from Control	IndexOfLargestChange
ARRB2	P32121	DAMGO	0	1.11517	2.00738	1.73857	0.757708	1.70561	2.82078	3.71299	3.44418	2.46331	0.00264727	2.00738	2
CLTB	P09497	DAMGO	0	0.488441	0.79028	1.3925	1.38366	5.33814	5.82658	6.12842	6.73064	6.72181	0.000302878	1.3925	3
COMMD3	Q9UBI1	DAMGO	0	0.0259483	0.248525	1.22867	1.59917	3.93939	3.96534	4.18791	5.16806	5.53856	3.72944e-05	1.59917	4
CLTA	P09496	DAMGO	0	0.176299	0.393892	1.08159	1.1714	5.62581	5.80211	6.0197	6.7074	6.79721	0.00028099	1.1714	4
CLTC	Q00610	DAMGO	0	0.336132	0.702227	0.921141	1.02871	4.75423	5.09036	5.45645	5.67537	5.78293	0.00198761	1.02871	4
VPS29	Q9UBQ0	DAMGO	0	0.0791223	0.323189	0.820404	1.53911	2.3801	2.45922	2.70329	3.2005	3.91921	0.000539246	1.53911	4
VPS26A	O75436	DAMGO	0	0.121955	0.14868	0.757126	1.1132	3.35725	3.4792	3.50593	4.11437	4.47045	0.000130775	1.1132	4
EYA4	O95677	DAMGO	0	0.311351	0.495332	0.306802	0.203492	2.09197	2.40332	2.58731	2.39878	2.29547	0.00724826	0.495332	2
VPS35	Q96QK1	DAMGO	0	0.128926	0.331266	1.34502	1.68819	3.79404	3.92296	4.1253	5.13906	5.48223	4.45662e-05	1.68819	4
ARRB2	P32121	D-Fnz	0	0.0433946	0.561443	1.3594	1.35374	1.42951	1.4729	1.99095	2.7889	2.78324	0.00136546	1.3594	3
CLTB	P09497	D-Fnz	0	-0.245973	-0.0105056	0.805487	1.48898	5.29869	5.05272	5.28819	6.10418	6.78767	0.00322867	1.48898	4
COMMD3	Q9UBI1	D-Fnz	0	-0.147706	-0.71654	0.848114	1.53758	3.86163	3.71392	3.14509	4.70974	5.3992	0.0999057	1.53758	4
CLTA	P09496	D-Fnz	0	-0.162299	0.0996284	0.44115	1.31308	5.41429	5.25199	5.51392	5.85544	6.72737	1.15384e-05	1.31308	4
CLTC	Q00610	D-Fnz	0	-0.0172115	0.097113	0.665376	1.0175	4.6114	4.59419	4.70852	5.27678	5.62891	0.00214736	1.0175	4
VPS29	Q9UBQ0	D-Fnz	0	-0.0444587	-0.135384	0.240407	0.935719	2.45714	2.41268	2.32176	2.69755	3.39286	0.00344975	0.935719	4
VPS26A	O75436	D-Fnz	0	-0.0821817	-0.300284	0.404935	1.15821	3.40048	3.3183	3.1002	3.80542	4.5587	0.00382865	1.15821	4
EYA4	O95677	D-Fnz	0	0.420196	0.794377	1.32454	0.964058	2.07222	2.49241	2.86659	3.39676	3.03627	0.0226694	1.32454	3
VPS35	Q96QK1	D-Fnz	0	-0.0600475	-0.470963	0.695327	1.51247	3.83371	3.77366	3.36275	4.52904	5.34618	0.0295333	1.51247	4
ARRB2	P32121	FNZ	0	1.6881	2.67201	2.46399	1.62491	1.42602	3.11412	4.09803	3.89001	3.05093	4.39494e-06	2.67201	2
CLTB	P09497	FNZ	0	0.363949	1.10572	1.53239	2.33152	5.43783	5.80178	6.54355	6.97022	7.76935	0.000907468	2.33152	4
COMMD3	Q9UBI1	FNZ	0	-0.160172	0.383752	1.5644	2.55626	3.98803	3.82786	4.37179	5.55244	6.54429	5.181e-06	2.55626	4
CLTA	P09496	FNZ	0	0.104158	0.846652	1.18221	1.81925	5.5764	5.68056	6.42305	6.75861	7.39565	1.39331e-05	1.81925	4
CLTC	Q00610	FNZ	0	0.130369	0.827632	1.31702	1.21015	4.78467	4.91504	5.61231	6.1017	5.99483	0.00153485	1.31702	3
VPS29	Q9UBQ0	FNZ	0	-0.0867225	0.35356	1.49976	2.06115	2.43981	2.35309	2.79337	3.93958	4.50096	0.000465122	2.06115	4
VPS26A	O75436	FNZ	0	-0.0781315	0.180655	0.985788	1.83528	3.44972	3.37158	3.63037	4.4355	5.285	0.000337219	1.83528	4
EYA4	O95677	FNZ	0	0.608254	0.571532	0.67942	0.259067	2.08029	2.68854	2.65182	2.75971	2.33935	0.0590342	0.67942	3
VPS35	Q96QK1	FNZ	0	-0.129766	0.497864	1.67249	2.23341	3.86221	3.73244	4.36007	5.5347	6.09561	1.51083e-06	2.23341	4
