# Supplementary material for: A µ-opioid receptor superagonist analgesic with minimal adverse effects
Source: Nature. 2026 Apr 1;652(8112):1393–404. doi: 10.1038/s41586-026-10299-9 (PMC13128446; doi:10.1038/s41586-026-10299-9)
Supplement: Supplementary file 7 — Source Data Fig. 3 [file 41586_2026_10299_MOESM7_ESM.xlsx]

## Sheet: 3b
Time (min)	Vehicle				0.001 mg/kg				0.003 mg/kg				0.010 mg/kg				0.030 mg/kg
	Mean	SEM	N		Mean	SEM	N		Mean	SEM	N		Mean	SEM	N		Mean	SEM	N
0	0	0	6		0	0	6		0	0	6		0	0	6		0	0	6
15	-1.1	4.7	6		0	5.9	6		39	9	6		100	0	6		100	0	6
30	1.6	5.2	6		-1	3.4	6		18.4	13	6		97.8	2.2	6		100	0	6
60	0.6	6.7	6		-10	9.5	6		3.2	4.4	6		39.4	16.5	6		100	0	6
120	-0.9	9.1	6		-8	7.8	6		-0.7	1.2	6		-5.2	2.9	6		64.2	13.6	6
240	-3.5	4.9	6		0.7	5	6		1	1	6		-4.5	2.6	6		15.3	6.2	6

## Sheet: 3c
Time (min)	Vehicle				0.1 mg/kg				0.3 mg/kg				1.0 mg/kg				3.0 mg/kg
	Mean	SEM	N		Mean	SEM	N		Mean	SEM	N		Mean	SEM	N		Mean	SEM	N
0	0	0	6		0	0	6		0	0	6		0	0	6		0	0	5
15	4.5	5.7	6		32.5	9.5	6		73.6	10	6		92.6	4.7	6		100	0	5
30	1.4	8.8	6		-0.6	7.1	6		39.3	14.9	6		100	0	6		100	0	5
60	1.4	5.5	6		-10.8	2.7	6		14.8	10.8	6		85.5	7.6	6		100	0	5
120	-10.6	6.4	6		-9.6	2.8	6		5.6	3.8	6		20.7	7.8	6		87.8	9	5
240	-3.5	6.1	6		-7.7	4.5	6		-6.8	3	6		-4.9	4.7	6		17.5	5.1	5

## Sheet: 3e
Days	Saline																FNZ 0.03 mg/kg									DFNZ 1 mg/kg
0	15.6633	15.5233	12.95	17.1733	13.27	14.59	14.0967	17.6833	15.26	15.2833	15.1367	14.12	16.21	12.75	10.8233		13.7633	17.8967	12.9967	15.8433	13.3867	14.1467	15.1033	13.67		10.4067	13.2767	9.51667	16.1	15.6	13.9367	13.4
3	5.52333	7.01	6.17333	4.12667	6.01667	6.06	4.91667	5.88667	5.95	6.67333	6.43333	4.37333	5.09667	4.92667	4.01333		13.2567	12.7533	13.7133	12.95	15.0633	11.4033	11.58	8.44333		13.7333	14.07	15.61	15.71	16.2733	15.22	13.9833
7	7.49333	8.36	8.36	5.84667	5.24333	6.23667	8.04	5.01333	7.39	5.77333	6.17333	5.17	8.23333	5.23667	7.98333		12.84	11.5733	11.9367	13.53	11.8967	8.74667	15.3433	11.7		16.5967	13.9967	10.94	12.6767	14.6433	16.63	15.66
10	13.8067	8.25667	12.78	13.5233	8.56667	13.62	10.3233	12.5167	14.3233	13.0733	6.62667	11.9233	14.3533	15.6033	15.85		12.4433	11.7733	12.4767	11.66	14.54	12.73	12.0433	13.26		13.68	10.5733	12.3833	15.4733	18.1967	15.08	16.7967

## Sheet: 3f
Days	Saline																FNZ 0.03 mg/kg									DFNZ 1 mg/kg
0	1	1.4	1.4	1.4	1.4	1.4	1.4	1.4	1	1	1	1	1.4	1	1.4		1	1.4	1.4	1	1	1.4	1	1		1.4	1	1.4	1	1	1	1.4
4	0.6	0.6	0.6	0.4	0.4	0.4	0.6	0.4	0.4	0.16	0.4	0.6	0.6	0.4	0.6		1	0.6	1	0.6	0.6	1	1	1		1	0.6	1	1	1	0.6	1
8	0.4	0.6	0.4	0.6	0.6	0.6	0.6	0.6	0.6	0.6	0.4	0.4	0.6	0.6	0.6		1	1	0.6	0.6	1	1	1	0.6		1	1	0.6	0.6	1	0.6	1
11	0.6	0.6	0.6	0.6	0.6	0.4	0.6	0.4	0.6	0.16	0.4	0.4	0.4	0.6	0.4		1	0.6	1	1	1	1	0.6	1		1	1	0.6	1	1	1	1
