# Supplementary material for: A µ-opioid receptor superagonist analgesic with minimal adverse effects
Source: Nature. 2026 Apr 1;652(8112):1393–404. doi: 10.1038/s41586-026-10299-9 (PMC13128446; doi:10.1038/s41586-026-10299-9)
Supplement: Supplementary file 8 — Source Data Fig. 4 [file 41586_2026_10299_MOESM8_ESM.xlsx]

## Sheet: 4c
	FNZ			DFNZ
Control	0.534304	0.702179		1.83013	1.59301
Verapamil	0.257088	0.270654		0.358991	0.291262
KO143	0.331405	0.410714		0.568735	0.587173

## Sheet: 4e
Time (min)	Plasma								Brain
5	0.64228	0.38443	0.50196	0.80004	0.26918				0.42357	0	0.49279	0.47754	0
10	0.49757	0.35775	0.32672	0.47096	0.34673	0.6925	0.29994		0.43545	0.77748	0.51649	0.77335	0.62461	0.82326	0.56801
15	0.41319	0.64687	0.66243	0.42566	0.42029				0.85066	1.01609	1.07711	0.73098	0.90111
30	0.316	0.3863	0.41043	0.4573	0.49966				0.70047	0.72042	0.57962	0.57258	0.84127
60	0.3268	0.14586	0	0.14863	0.25964				0	0	0	0	0
120	0.1063	0.1551	0.07192	0.06817	0.11606				0	0	0	0	0

## Sheet: 4f
Time (min)	Plasma						Brain
5	22.048	9.5824	12.2112				1.28896	1.45008	1.58576	1.50096
15	12.8896	11.6176	12.72	17.808			6.86032	6.84336	6.36848	2.72208	7.93728
30	6.2328	8.056	9.4976	8.3104	7.36064		6.51264	7.02144	7.45392	7.68288	8.904
60	2.968	2.67968	4.85904	5.22368	3.63792		5.4696	4.21456	4.4096	4.29936	4.22304
120	1.56032	1.06848					1.53488	1.91648

## Sheet: 4g
	FNZ	DFNZ
	2.06536	0.532237
	1.56667	0.589051
	1.61789	0.500667
	1.7132	0.445714
	2.14653

## Sheet: 4h
Dose (mg/kg)	FNZ								DFNZ
0.01	0.135557	0.083049	0.232537	0.09698	0.188602	0.154846
0.1	1.30199	2.43789	2.49147	2.36288	1.95031	2.85581			1.72992	1.56032	2.22176	2.82384	1.8232	1.50096
0.3									3.20544	7.07232	7.69984	5.19824	5.0456	2.39136
1									29.5952	22.048	35.4464	49.6928	42.3152	25.9488	78.016

## Sheet: 4i
Dose (mg/kg)	FNZ								DFNZ
0.01	0.437749	0.298976
0.1	7.17972	4.50608	6.21528	6.05454	9.75156	5.04188			2.95952	1.98432	2.94256	2.46768	3.25632	2.87472
0.3									5.46112	7.19104	6.08864	7.90336	5.53744	4.42656
1									35.192	24.0832	43.9264	34.2592	36.9728	32.224	39.5168	36.7184

## Sheet: 4j
Dose (mg/kg)	FNZ								DFNZ
0.01	3.22925	1.58523
0.1	5.5144	1.84835	2.49462	2.56236	5	1.76548			1.71078	1.27174	1.32443	0.873874	1.78605	1.91525
0.3									1.7037	1.01679	0.790749	1.52039	1.09748	1.85106
1									1.18911	1.09231	1.23923	0.68942	0.761523	1.52288	0.470652

## Sheet: 4k
	FNZ 5 µg/kg	DFNZ 0.3 mg/kg	DFNZ 1 mg/kg
	37.9879	56.5751	41.8886
	48.9713	53.2895	55.1946
	4.56858	16.6315	28.074
	4.75633	38.7389	27.5655
	9.96636	37.0961	34.9389
	15.6927	26.5822	52.4825
