# Supplementary material for: A µ-opioid receptor superagonist analgesic with minimal adverse effects
Source: Nature. 2026 Apr 1;652(8112):1393–404. doi: 10.1038/s41586-026-10299-9 (PMC13128446; doi:10.1038/s41586-026-10299-9)
Supplement: Supplementary file 9 — Source Data Fig. 5 [file 41586_2026_10299_MOESM9_ESM.xlsx]

## Sheet: 5a
Time (sec)	DFNZ 100 ug/kg														DFNZ 300 ug/kg															FNZ 10ug/kg															FEN 30 ug/kg
-120	107.373	101.16	105.021	98.1787	101.385	101.415	100.85	100.972	102.479	100.832	102.415	100.12	99.6392		97.4487	91.4288	100.297	101.436	100.79	99.0523	91.5156	101.904	97.8618	100.386	96.0252	97.7203	101.876	102.659		92.7517	86.3513	103.163	86.7363	94.0408	101.171	94.5528	101.974	99.3089	98.8405	94.9736	100.692	104.185	97.8679		83.3073	92.0503	104.601	84.5254	100.568
-116	107.598	102.421	105.647	99.1986	101.012	101.01	101.073	99.9297	102.122	102.076	104.771	100.12	100.319		97.9853	93.2018	100.731	103.753	100.636	99.4196	93.119	101.271	100.109	100.956	100.176	99.4547	100.856	97.908		98.8265	78.9906	102.606	83.3596	96.0172	101.084	97.6707	101.935	99.4391	98.2736	92.1434	100.917	96.8453	97.9368		84.5806	92.4942	104.273	85.6526	100.378
-112	108.057	102.897	104.578	99.0139	101.234	100.384	101.061	101.344	99.4065	102.61	104.189	100.12	98.8699		101.981	93.2984	98.7801	100.989	99.8952	98.8579	91.5874	101.65	98.9697	101.497	99.3337	94.9683	98.9953	96.64		97.1243	82.5431	102.294	86.081	93.6139	99.767	93.4175	101.619	100.085	97.9545	85.093	99.7459	96.347	99.2026		83.5962	92.5646	102.91	87.6747	99.7459
-108	106.431	101.115	106.148	99.4628	100.649	100.892	100.185	100.041	99.1247	103.177	105.517	100.12	103.032		101.167	91.994	98.5795	101.642	98.9522	99.1103	92.6981	102.153	100.576	101.192	98.8337	93.2409	99.1765	98.7618		100.588	83.3241	102.242	85.4094	95.4069	99.3082	91.8837	99.5566	101.439	97.788	86.8405	100.804	96.5174	98.8722		86.0809	92.0961	102.967	92.1365	100.799
-104	107.02	101.083	105.057	100.634	100.456	101.076	100.387	100.912	96.8577	100.601	103.995	100.135	101.975		100.911	94.0053	98.3538	101.312	99.1555	98.7839	92.5378	102.146	100.266	101.243	98.1137	94.4016	98.4277	97.6371		109.456	85.263	101.144	94.2084	95.1123	100.213	89.6642	100.903	101.912	98.1339	86.7946	99.7017	97.3672	99.3398		87.5192	92.3723	104.005	91.8393	101.102
-100	103.719	100.021	105.227	101.254	99.8262	101.01	100.506	100.99	97.382	105.356	104.055	98.1763	97.421		100.639	92.896	98.6481	101.761	98.8625	100.078	95.4043	103.682	99.8307	100.569	97.0611	95.4551	99.6266	99.2637		109.257	84.8582	100.844	89.7529	95.0423	100.027	89.0111	104.414	101.681	100.412	86.3617	98.2072	102.668	100.069		87.5406	91.0594	105.192	91.7253	103.085
-96	105.798	99.3718	105.277	101.948	100.362	100.434	100.312	99.9153	98.0856	100.43	101.415	94.8058	99.4739		100.273	93.7758	97.2917	100.246	99.1337	99.9592	93.2145	101.415	100.572	101.681	98.8551	97.0149	103.914	98.09		113.141	80.9823	100.208	95.348	97.0779	99.3161	87.6351	103.684	101.452	101.326	88.7448	98.5015	100.894	100.168		87.1693	90.9792	104.846	90.1986	103.461
-92	107.107	99.4194	103.713	102.185	100.132	99.6213	101.226	101.303	99.6612	100.05	104.895	96.4326	99.3208		99.0677	94.3507	96.531	98.779	99.0796	100.517	95.8523	100.976	101.968	101.036	98.971	97.8046	102.717	98.1114		116.822	87.6218	101.759	97.663	95.0901	99.9935	87.1273	104.634	101.177	100.716	85.9115	97.8962	97.1491	100.372		88.807	89.9053	104.33	91.5544	103.178
-88	107.908	99.5527	103.723	100.539	101.24	98.8809	101.886	101.222	99.6883	100.429	107.201	100.319	99.5634		98.5747	94.6949	97.2142	99.8149	99.2761	99.5066	94.8731	100.256	103.002	100.54	98.1881	98.4052	104.561	96.9769		122.171	94.9931	100.651	94.1165	98.0497	98.0199	90.1818	105.007	100.271	100.309	85.847	98.7786	96.3442	100.524		88.552	89.0687	104.311	92.2371	102.386
-84	109.444	100.325	102.824	101.436	100.369	98.6776	102.243	100.699	101.377	100.992	103.781	99.0614	100.817		98.6837	94.6232	97.812	100.828	98.0384	99.0202	97.6329	101.881	100.519	99.958	99.1069	98.7066	102.953	97.1687		106.47	90.5029	100.003	91.6561	97.1166	100.533	87.2414	101.027	100.375	100.511	86.857	98.7459	96.4465	101.096		88.057	89.9925	105.747	94.8013	102.135
-80	110.584	99.417	102.111	101.58	100.712	97.6035	101.93	101.228	99.853	103.473	107.105	97.7928	104.068		98.8032	94.3679	98.8613	101.81	97.2133	99.6645	95.9959	98.4207	97.1142	99.2267	97.4095	99.1231	99.9041	103.135		106.497	83.552	100.79	87.2493	96.4204	101.936	86.2473	99.9786	99.4169	100.119	85.3175	97.48	96.7824	101.143		88.3192	90.5402	107.073	95.3299	100.477
-76	106.562	98.8075	101.807	102.528	99.5469	97.5787	101.933	100.943	100.266	102.667	100.475	98.3385	103.623		98.7225	94.2439	99.3457	100.2	96.0993	99.8513	93.81	99.4488	100.118	98.5917	95.6423	99.8734	100.773	100.068		114.384	90.2439	100.636	89.6513	97.4627	100.541	92.4008	100.747	98.9175	99.6079	91.7207	99.3314	96.3833	100.97		88.7397	91.8989	106.902	95.1946	100.486
-72	109.526	100.001	101.552	101.467	101.046	98.6182	102.284	101.241	100.988	102.187	103.28	99.3271	103.823		99.144	94.2696	97.2111	101.762	96.534	100.026	92.9212	98.7317	97.4632	98.9203	93.8057	98.6358	99.8824	101.628		105.133	89.8085	101.858	88.976	95.0835	101.476	92.2385	101.306	99.1252	98.8676	100.139	99.5249	97.8044	99.9448		87.5907	92.1864	107.173	94.4236	100.4
-68	105.811	99.1471	99.7568	102.618	100.339	98.883	102.021	100.891	100.636	99.3359	101.203	97.122	100.663		99.2607	92.8773	98.8642	101.174	96.3374	100.265	92.8892	101.72	96.181	98.6299	96.6242	97.518	98.896	103.306		93.3137	81.802	102.947	86.0103	94.6782	99.5551	90.0172	102.483	98.8852	98.0864	99.2364	99.8873	97.5148	99.5675		88.8806	93.2442	106.833	97.8216	99.3505
-64	105.212	97.4909	101.231	101.074	100.911	99.5642	101.223	100.893	96.6713	106.253	102.02	99.3185	101.18		99.7357	91.7955	99.7637	101.094	96.0246	100.194	96.9145	100.122	100.493	99.5969	97.6479	93.3579	98.4682	100.326		86.7842	82.997	103.545	95.4948	94.217	101.77	95.0826	99.3781	98.2984	98.8976	99.7714	99.0261	96.2652	98.0824		89.1002	94.9245	105.622	98.9046	98.6766
-60	106.271	99.4241	100.338	101.389	102.155	99.903	100.499	102.253	101.236	100.728	102.642	100.752	100.763		99.8682	91.803	98.4167	100.218	98.3733	100.198	95.9512	100.921	99.7963	99.9691	95.4465	95.5284	99.8136	104.632		91.7758	85.3302	102.487	90.5225	94.6368	100.091	95.8558	100.368	97.9407	99.4082	100.573	100.2	96.5248	100.166		90.8194	96.4458	104.408	98.3143	97.1059
-56	108.733	99.5416	100.185	101.017	102.266	99.6706	102.065	102.47	99.3402	101.089	101.806	102.474	102.465		100.61	93.0628	97.4203	99.2055	98.9258	99.2759	98.1194	100.693	96.5268	100.11	93.9543	98.2487	99.2796	101.726		87.9076	85.0228	101.293	88.2463	94.8536	101.318	93.6069	104.001	97.9505	99.9332	98.6204	97.5683	97.8976	103.662		91.3296	95.6119	107.454	101.155	95.7258
-52	110.056	100.231	100.223	102.082	100.786	101.345	104.14	101.966	99.4456	101.464	98.5249	101.695	100.441		101.962	94.4135	97.8835	99.4062	98.4706	99.3761	95.7531	102.71	95.9441	99.1608	94.8196	97.8274	99.7464	101.256		92.9241	88.3779	100.728	93.0469	95.7634	100.397	95.099	104.543	98.1223	99.2539	99.5499	99.907	97.214	101.878		91.363	95.6775	105.328	100.235	94.7521
-48	106.593	99.1098	99.9028	102.051	100.521	100.613	102.459	102.245	98.7146	102.077	101.436	103.555	101.307		100.856	92.5566	98.0928	98.7425	98.9645	99.596	96.4623	102.419	97.32	100.802	97.2174	95.2367	100.998	98.4213		98.4255	90.1469	99.8983	98.3846	96.4711	99.4763	98.5334	103.743	97.861	99.0344	98.4422	100.224	96.4752	98.6198		91.7557	93.6747	106.324	98.1395	97.6546
-44	104.674	101.797	99.3882	101.434	100.451	100.679	100.821	102.941	97.7633	100.803	101.252	102.099	101.505		100.449	94.1505	98.944	100.089	98.901	99.1053	95.2965	103.045	97.509	102.473	96.9524	96.1895	99.153	100.611		96.6019	88.3821	98.2395	91.9001	95.9569	101.16	99.1755	104.804	98.6355	99.2293	99.5318	100.353	96.9061	98.9302		89.3347	93.4119	106.532	97.4449	97.2494
-40	105.026	101.612	101.027	100.635	100.216	99.953	101.039	101.692	97.4553	101.175	98.2406	101.215	101.081		100.918	92.9637	98.4099	99.9786	98.0343	99.9856	95.0184	100.803	97.0763	99.1224	95.3001	91.9364	100.783	100.307		94.7318	88.7444	99.3516	92.8912	95.7016	104.133	95.2023	103.002	99.2196	99.4366	99.4211	99.177	97.5863	99.9587		88.3636	93.0903	105.264	98.3499	96.2275
-36	105.444	99.9963	100.118	101.254	101.197	98.2492	100.881	100.634	98.191	102.134	102.311	98.8733	102.519		101.434	93.0811	98.4948	101.232	98.4971	100.355	96.7039	101.083	95.3554	96.8674	96.8758	91.8227	101.259	102.155		96.1747	92.5608	100.546	94.2683	96.1653	107.287	93.7158	104.94	99.3128	99.7375	99.1863	99.055	97.2984	103.777		89.3143	93.1471	107.83	96.053	96.0219
-32	104.139	101.714	99.418	100.551	100.942	98.6246	100.746	101.353	97.107	103.934	102.531	95.9518	98.3666		102.429	94.0762	98.5274	100.476	98.7451	100.467	96.4655	100.297	95.2035	101.357	98.0895	92.2985	100.122	99.8687		91.7829	82.1161	100.135	89.8985	95.2898	105.794	96.2276	105.712	99.4196	100.26	99.4078	98.3415	97.2725	103.769		88.9145	94.0715	103.029	96.2681	97.5453
-28	105.3	100.368	101.32	100.609	101.734	99.0184	100.508	100.09	99.913	99.0313	100.126	96.0103	100.352		101.835	93.7635	98.0463	100.085	97.6366	100.788	99.325	101.687	96.0709	102.575	98.317	93.8609	98.5732	99.8962		87.3436	83.2203	100.168	90.8415	96.3797	106.048	94.482	104.438	99.722	97.8662	97.6415	97.7833	97.1809	98.393		90.147	93.8418	103.253	96.6535	98.1285
-24	106.481	103.418	100.228	99.7897	101.055	100.03	101.813	99.5613	95.6525	97.8539	100.417	99.5207	99.7016		100.245	93.6224	97.9273	100.267	97.593	100.221	98.8732	101.249	97.9294	100.104	97.6545	92.7388	102.027	101.444		95.1247	81.2401	100.334	91.7174	96.853	103.358	93.8812	102.721	99.9899	99.0531	97.1382	98.0632	97.2804	95.862		90.36	94.1733	103.462	95.1282	98.1725
-20	109.394	104.243	99.7552	100.999	100.478	99.4722	101.219	99.8693	99.2587	100.31	99.9158	98.67	99.2921		100.38	95.3219	97.8778	99.3118	97.6093	99.918	99.0562	99.6536	96.4438	99.5697	97.2344	93.897	100.28	100.661		96.521	86.2112	99.7719	83.4095	96.4596	101.957	95.6237	102.203	100.42	99.3371	96.9298	97.9589	96.3763	96.2246		90.7243	94.3365	105.828	96.8408	98.8355
-16	91.4519	102.79	99.252	102.283	99.4284	99.7936	100.687	99.2541	100.167	101.568	100.929	97.71	100.214		99.7489	96.7985	96.1463	100.617	97.5985	100.224	98.8342	98.693	97.9838	100.504	96.9044	92.8492	100.903	101.224		92.8869	81.8722	99.5754	88.1834	95.1407	101.624	97.1927	101.802	99.7789	99.7269	96.5214	98.2859	97.0007	100.826		93.0451	94.6246	103.918	99.4765	99.2578
-12	103.493	101.497	99.5492	101.202	98.6052	100.7	100.461	99.3761	100.497	99.6725	101.165	98.2156	97.817		100.706	99.2142	91.6381	99.6413	97.0926	100.213	99.2037	99.3363	96.0953	100.104	94.463	96.5895	99.0471	101.431		107.735	91.0045	99.7412	85.2826	95.5464	100.698	99.2361	101.301	100.046	100.711	98.0605	99.2778	96.6617	100.696		95.3011	96.632	102.285	99.7797	99.4351
-8	99.2486	100.138	100.13	100.689	100.945	100.582	100.279	99.0379	98.4924	102.762	99.0933	97.9301	98.6485		100.402	99.6272	94.7601	100.313	100.276	100.188	98.0365	98.1859	94.6893	99.6	95.8271	97.7817	101.149	98.2965		107.328	97.5159	99.9421	94.8483	96.2963	101.199	93.8469	100.148	99.9355	100.239	97.5285	100.848	96.6221	100.157		98.901	97.5117	102.226	99.5981	99.5823
-4	100	100	100	100	100	100	100	100	100	100	100	100	100		100	100	100	100	100	100	100	100	100	100	100	100	100	100		100	100	100	100	100	100	100	100	100	100	100	100	100	100		100	100	100	100	100
0	101.484	100.34	98.5941	100.074	100.09	100.89	99.3656	99.6985	101.113	100.547	100.27	100.821	99.3909		101.244	101.031	101.58	99.7064	101.919	100.79	96.4344	101.064	99.3802	99.4733	99.0288	97.4014	101.985	103.297		98.5942	95.2942	100.306	106.436	98.9977	101.516	100.963	100.755	99.4272	99.757	99.0332	100.651	100.579	100.851		100.797	100.475	99.4386	99.5981	100.379
4	104.911	100.365	99.7715	102.813	102.009	100.427	98.8664	99.6722	99.4642	101.223	100.446	102.397	101.625		102.358	103.784	102.683	100.789	102.781	100.478	92.2777	101.797	99.6612	101.758	96.1601	103.113	103.234	101.493		90.921	103.545	102.078	103.625	102.014	101.538	96.4135	103.687	99.8918	100.863	98.0336	100.62	99.9325	100.489		101.795	101.087	101.268	99.5981	100.536
8	99.143	100.987	99.489	100.692	100.831	100.188	99.157	99.7191	98.8482	97.4557	97.9236	101.894	99.2006		102.603	103.737	102.207	100.254	101.523	101.627	91.0722	101.715	96.384	99.9898	97.039	102.378	102.427	99.1787		82.261	95.8429	103.322	85.0471	97.6232	101.637	93.2245	104.532	100.038	100.055	95.8752	99.9086	91.0478	97.8982		100.542	100.497	98.5072	99.5981	101.279
12	97.5552	101.716	98.0534	102.8	99.6386	99.448	99.7272	99.8513	95.5373	94.2238	94.0606	99.7304	96.9582		102.008	103.297	101.133	99.9266	101.781	101.598	90.2544	99.4335	96.5833	100.243	93.7792	98.4599	100.608	97.9369		96.4609	96.4512	104.857	98.4462	94.2397	100.808	90.7165	104.481	100.567	100.763	97.4846	98.5027	94.6238	93.4509		101.432	100.585	102.597	99.5981	104.493
16	92.7929	102.475	97.6559	103.185	99.4128	98.7738	99.305	100.204	101.218	96.451	98.2349	95.5743	92.5188		100.331	102.104	99.6546	100.377	101.503	100.754	87.218	100.19	94.3305	98.9757	94.032	95.028	102.734	97.5229		103.302	97.6735	106.574	106.431	99.1069	104.192	90.6847	100.135	100.802	98.4595	95.5424	99.8232	97.8746	88.5952		100.763	99.1725	103.518	99.5981	105.486
20	92.5509	99.3774	97.8469	102.601	98.6323	98.8075	99.8402	99.8106	95.1247	92.1428	96.4785	94.4029	93.529		100.769	101.792	102.583	98.6664	100.771	99.7258	87.1026	97.4849	98.5757	97.4478	91.2466	91.6674	98.1811	96.0296		107.775	89.6693	107.724	108.359	95.9176	103.56	87.4411	94.8645	101.727	94.089	90.4816	98.6952	85.8458	80.3242		97.5585	95.3785	98.7235	99.5981	104.129
24	95.94	97.5962	99.468	102.166	96.8657	99.188	99.2165	98.6879	94.7991	91.7722	96.7648	96.442	96.067		100.027	100.529	100.736	96.7882	101.091	99.8227	89.4249	100.86	94.9852	96.5764	93.3119	92.6478	97.4994	94.3795		93.6259	88.2343	108.125	104.957	94.1104	98.4531	89.3612	90.8028	100.659	90.4779	86.4527	96.3526	72.6979	82.402		91.8448	89.6532	92.0091	99.7426	97.6565
28	97.3968	95.3513	99.9186	101.708	97.7402	97.9978	99.2153	98.8852	95.1818	96.3493	99.1694	98.6516	99.5072		99.45	99.274	101.038	94.6916	100.143	96.185	90.0674	95.4432	92.3686	97.5074	93.8562	93.8711	97.1324	93.1802		83.7333	79.7491	104.864	81.2936	84.9997	94.5356	83.589	84.0495	99.4807	86.081	86.5571	94.5801	72.1927	80.4783		87.394	82.9862	86.2643	96.9519	91.5767
32	100.317	94.3269	99.0414	100.599	96.4745	97.5963	98.959	98.576	96.5844	98.4464	100.268	102.221	98.6779		98.4196	96.5721	101.058	93.2164	100.53	93.482	88.9114	95.2312	93.4237	94.9949	92.5588	93.0438	94.2715	91.2402		71.7434	73.8736	100.829	75.1203	80.4832	90.5902	78.718	79.4252	95.0707	82.8954	84.0047	93.6041	68.7832	73.5643		83.2443	76.06	79.3445	90.8442	84.5288
36	100.386	94.8493	98.3864	99.5873	96.4863	96.4626	98.6613	99.3918	96.6558	101.939	100.14	101.826	99.5433		96.7233	94.2349	99.8878	90.2404	100.261	92.7464	89.9407	92.875	92.3669	94.7284	89.2917	94.0835	91.582	90.2895		72.1072	73.0759	97.9729	79.737	79.4367	87.3158	73.4792	77.3357	90.016	80.3042	84.0256	90.9297	67.3879	74.1118		78.8745	70.2962	76.6104	85.7248	78.0941
40	99.5338	94.8157	97.321	99.3711	95.4128	96.2548	99.1162	99.3461	98.9961	100.419	100.273	103.09	100.86		96.6554	91.31	98.3425	90.6317	98.3919	89.5775	90.1919	91.8105	93.9266	92.8598	90.5234	93.9622	89.5932	88.1104		66.0229	73.0431	95.4466	82.6114	75.6952	85.509	67.4409	70.833	88.3199	79.258	84.1121	90.0187	65.5987	77.4659		74.3328	65.0713	71.25	80.2599	72.61
44	101.664	93.8026	99.3494	101.316	95.8822	96.9857	98.4298	99.9597	98.4303	100.851	101.117	102.006	100.038		94.0332	90.0921	97.768	88.4066	96.3721	87.8478	91.5765	93.133	92.9897	93.3516	89.2921	89.6885	91.2755	94.5806		67.0926	72.2104	94.6811	78.1676	74.3095	83.4687	63.6153	68.6695	87.757	76.9858	81.5593	88.7646	67.4381	75.7964		72.4471	60.776	77.0604	75.8962	67.7531
48	105.895	94.2865	99.4633	100.446	94.7083	95.7126	98.8836	100.364	98.5419	99.1919	99.9088	102.152	99.1827		93.3404	87.7379	95.7	84.1988	94.9098	86.2601	91.5307	92.4163	91.044	89.6997	88.616	89.3999	89.9659	88.4733		67.3616	69.507	93.3757	80.0482	75.457	82.0039	62.4755	69.1216	86.8071	74.0057	80.9912	85.6884	66.5909	76.2348		70.8608	57.3313	73.3952	77.2986	69.3522
52	104.414	95.054	100.151	101.413	94.0605	96.148	98.4227	100.1	97.7478	101.22	99.983	102.164	98.5688		90.6331	88.0357	96.6404	84.5571	92.4967	85.171	90.7698	91.2716	91.0246	89.2847	88.6568	87.5937	89.8079	86.0699		67.6572	66.532	93.9884	86.128	71.7901	80.7966	58.3483	70.4835	85.5295	70.4994	80.5779	85.2367	66.9336	75.5852		70.9389	55.9892	71.3681	71.8775	65.1231
56	105.489	95.8952	100.961	101.104	95.2955	95.9237	99.4007	100.899	101.551	99.7754	99.971	102.318	98.8813		90.6262	88.5531	95.5726	82.4163	91.1391	83.3858	90.1214	89.2911	89.8618	89.1045	87.603	87.4278	87.5458	85.5049		67.5543	75.1168	94.398	85.8583	75.8719	82.0116	57.2926	70.6872	83.106	67.3077	78.0697	85.2983	68.9268	80.5294		71.1602	55.8876	67.492	70.9505	60.5476
60	101.902	96.6664	100.17	101.74	95.1051	95.8012	99.7886	100.988	101.584	100.046	100.313	102.529	100.102		90.5228	88.3137	96.2524	82.8428	88.5194	83.4052	90.2218	88.2991	90.6697	90.7862	89.846	87.41	89.0883	85.7295		66.9749	65.812	95.0894	88.9958	73.8576	82.8637	56.708	71.2877	80.4255	65.239	76.4788	83.196	67.431	78.9642		72.8596	55.4403	62.138	64.8856	59.7516
64	102.516	97.1978	101.129	100.833	96.1744	96.2539	100.389	99.6941	100.476	100.534	101.249	102.43	98.0532		89.6698	89.3488	97.1718	80.2442	86.7901	83.0608	90.4385	88.2185	90.4	90.7757	89.9298	86.0781	88.852	89.8229		66.4203	66.1999	97.3729	90.536	69.4466	82.5125	56.6826	71.4679	78.3849	64.8146	75.9306	83.2053	70.203	77.6969		75.2474	54.4227	59.7775	63.9527	58.4615
68	100.336	97.8047	100.737	100.207	96.5557	95.3769	100.825	98.2058	99.7182	99.7339	97.7009	101.186	97.7425		89.3241	91.1047	98.381	81.09	85.5155	82.7033	91.2992	87.0618	94.4883	93.2517	89.8175	86.2442	89.4229	89.5012		68.9682	65.6258	99.6846	93.0398	66.1929	82.6432	56.7046	71.5724	76.149	63.923	73.9979	83.6322	70.0038	77.2615		77.9637	52.3369	57.3939	60.986	56.987
72	104.425	98.0756	100.024	101.288	96.5466	95.5808	99.5406	97.2609	101.355	101.538	99.397	101.013	99.7554		89.0002	89.0398	96.7583	79.9628	83.411	81.8738	91.5418	87.6768	98.6361	92.6464	90.3799	86.4007	90.23	90.6467		67.3301	63.3604	102.207	96.9	71.6507	80.9583	56.7656	72.1853	74.294	64.17	72.333	85.5175	71.4663	76.9335		81.1093	50.8269	57.3814	59.6174	56.8167
76	100.766	98.4363	100.572	101.503	97.105	95.4863	99.2909	97.6288	100.18	99.4831	100.661	101.048	100.276		84.6662	90.5874	97.2794	79.751	83.2077	82.116	91.2554	86.9662	96.4845	91.6623	89.5914	87.451	90.1321	92.5091		68.7007	61.2787	103.487	97.8876	71.6296	80.9883	56.6386	72.9669	73.1914	64.0629	71.5585	86.3079	72.108	77.7155		83.2346	49.3572	56.7545	58.6456	56.0395
80	102.95	97.9237	100.19	102.896	97.9164	96.657	99.4611	96.8283	100.464	100.423	100.293	99.979	102.374		88.2385	90.1339	95.8159	79.5026	84.0829	82.2038	93.532	87.7478	95.7581	91.1248	88.7513	86.4296	88.82	90.3959		68.7001	62.1971	104.289	96.8299	66.0117	81.0324	56.8178	74.0088	72.696	64.0931	73.014	85.8231	73.0132	82.6852		85.8457	47.7379	56.7865	57.8696	55.9411
84	104.109	99.3512	100.178	103.83	96.6793	96.1535	98.6222	99.0877	99.4702	101.028	100.789	102.655	103.838		88.0134	91.7182	96.2809	80.1206	82.3193	82.5011	93.739	89.0065	95.4605	91.7391	90.7171	87.4686	89.6143	90.4099		68.6367	63.1861	104.97	94.8287	72.6844	81.0977	56.8244	75.2682	71.7902	64.1969	69.6678	86.7666	74.4675	85.3947		88.8313	47.1695	56.9958	56.6975	56.1516
88	104.82	98.9105	101.329	104.713	97.019	95.7761	99.1254	99.2951	100.443	101.998	98.6847	100.704	102.801		84.4131	90.985	95.0637	80.3305	82.0331	82.6908	91.5607	90.9225	95.3379	92.3489	89.3635	89.4819	89.9904	90.5329		69.3366	60.1746	107.102	97.6653	69.0276	80.3642	56.179	78.1171	71.9459	65.2916	70.9932	85.8579	76.0235	85.8973		90.332	45.1671	57.3411	55.8906	55.362
92	104.917	99.8609	99.3444	104.491	96.7826	96.484	99.0009	99.871	99.766	100.796	99.6362	101.386	100.971		85.2433	93.39	95.3983	81.2467	80.7136	83.143	91.5266	92.9692	94.818	91.7827	92.5874	91.1723	89.2954	91.6908		71.3366	67.7291	107.781	101.537	70.1043	81.4251	56.5309	81.3046	72.6005	66.393	70.121	85.8753	75.78	84.5409		91.6984	45.7302	57.716	55.1655	55.4093
96	104.911	101.272	98.3529	104.497	97.3281	97.4983	98.8749	99.7624	100.357	101.83	99.8762	103.211	102.508		87.4587	94.3109	93.85	82.4623	80.2906	82.937	91.2842	92.203	94.1555	89.9511	92.62	90.4063	90.9374	92.4734		74.3637	69.1275	107.897	100.591	76.2622	82.0491	57.5657	84.2569	72.9758	68.2508	70.1729	89.336	78.9824	84.3022		90.2735	46.3996	58.2332	55.2643	54.8351
100	107.531	101.64	99.7019	104.37	96.1178	97.8886	99.2908	101.426	101.477	100.761	100.295	102.913	102.563		86.4306	95.6201	94.2364	82.7445	79.4742	83.6679	90.4344	92.4314	96.7134	93.4827	93.3496	93.9478	90.9199	91.238		71.2579	72.7992	108.827	101.567	78.1112	83.0434	58.2428	88.3755	74.4711	69.8453	71.9194	90.2155	79.2936	85.2912		89.6594	47.5263	58.1771	55.234	55.2005
104	104.203	101.182	98.4422	104.634	95.4516	98.6464	99.6291	100.49	100.237	103	100.049	99.6548	102.083		86.3231	95.6596	94.2841	84.2213	81.1765	85.4466	90.6573	91.0188	96.6948	92.319	94.1289	96.1424	93.1651	94.0222		73.3231	76.5066	109.108	103.33	78.7465	84.296	58.4576	93.018	75.0463	71.5854	74.5126	89.5569	79.4227	90.4998		88.3696	47.445	57.9241	55.3857	55.3893
108	105.317	101.151	99.3217	104.45	93.994	98.8336	99.4417	100.031	102.074	104.157	101.886	102.396	105.77		84.7346	96.409	93.6217	83.9447	80.4943	86.2481	91.6221	92.2735	96.9738	91.1207	95.6268	98.6614	91.6955	93.3303		75.0539	79.2234	111.897	103.21	81.8705	85.9021	59.1952	95.5642	75.989	74.1105	71.2007	89.8598	80.687	86.904		88.4037	47.1208	57.9276	55.7323	55.6563
112	102.63	98.8789	99.4816	104.622	95.7407	99.1421	99.0126	100.406	101.07	103.536	101.496	101.792	105.655		84.5204	96.2374	93.3958	85.3797	81.1986	87.6623	92.4416	91.4439	96.9514	92.0262	94.6048	99.1524	92.9046	92.4316		73.446	80.6446	115.968	102.356	82.5192	87.3191	59.7548	98.8924	77.1942	75.8924	71.1289	91.9446	81.7127	87.3604		87.8439	46.1297	58.2931	56.1573	55.6752
116	103.726	99.276	100.28	103.752	97.3798	99.2648	99.1347	101.421	103.21	104.954	101.324	101.647	105.275		84.9648	97.386	94.8286	84.0657	81.3571	88.6572	93.2503	91.2928	98.4747	92.6519	97.7575	100.678	94.8639	92.8011		72.5224	83.443	120.065	101.445	78.4696	85.1861	60.2009	101.157	78.2104	77.9132	70.2148	92.8178	80.5107	90.5475		91.6971	45.5881	58.991	56.5549	56.1
120	107.64	99.7709	101.154	101.546	98.3338	99.765	99.1395	101.217	100.807	105.806	102.577	102.904	106.869		85.0083	97.7329	98.1118	84.5152	81.1309	89.2928	93.0043	93.7331	100.251	94.9679	96.4374	100.227	94.4916	92.3506		71.9931	84.1774	120.481	99.9493	83.0424	85.4804	60.8577	104.121	78.7646	79.9016	68.5631	94.6375	81.4086	94.3859		94.6833	45.2971	59.5743	57.2068	56.4806
124	109.335	99.9866	100.554	100.993	100.131	99.7954	99.5821	100.98	101.251	106.129	102.424	103.421	104.233		85.0661	97.7133	98.5624	84.963	82.1247	90.3404	93.2657	95.2312	100.306	94.19	95.1602	101.753	95.4676	97.5238		72.3825	84.9624	120.549	107.381	79.8203	84.9389	61.3106	106.13	80.6073	82.0654	69.1366	96.1422	80.9544	94.7917		98.8345	45.2355	60.6728	56.9021	56.6544
128	115.856	99.0249	99.8567	102.733	98.702	99.8861	99.7746	102.372	102.322	104.788	105.054	104.612	105.188		84.2281	98.6118	97.9973	84.5997	84.1435	90.98	93.1095	96.091	100.732	94.603	95.8004	107.863	95.9404	96.0293		73.9241	89.3066	121.851	110.84	82.7616	85.4065	61.8856	108.594	82.1808	84.5222	71.7396	95.3625	83.6082	98.8027		99.9947	44.8987	61.54	55.8419	56.9103
132	107.812	99.9597	102.133	103.129	99.4859	100.723	99.084	101.363	105.672	106.227	106.944	101.945	103.795		84.8812	97.2384	98.6785	86.2367	84.142	91.2566	92.7638	99.5572	101.801	96.3222	98.1727	103.783	94.2007	102.193		72.8398	92.4132	122.811	111.255	86.4278	84.6157	62.954	110.838	83.616	85.7496	68.9201	95.3614	85.5132	96.8192		102.228	44.7337	62.5902	56.3327	57.6014
136	104.095	100.093	103.125	103.57	99.268	99.7231	100.668	101.551	104.621	105.393	106.883	102.984	106.361		83.7209	99.6834	99.575	84.9884	84.6967	93.8573	93.3992	99.5193	102.963	96.0757	98.5638	96.2603	94.5768	99.0138		71.9991	94.2018	124.214	113.965	91.8355	83.9593	63.2976	113.352	86.0278	87.0146	70.4386	96.9506	84.7502	94.7112		102.026	44.7917	64.3437	55.2878	57.5363
140	103.632	100.269	102.032	104.889	100.372	99.7974	100.478	100.801	104.624	107.351	104.426	101.483	105.351		84.714	98.9072	99.727	85.9691	84.7916	92.8449	93.846	97.9665	103.001	98.3851	96.7228	96.8836	93.9007	96.4517		71.6958	96.9468	125.195	116.421	86.2416	83.9915	64.0999	115.662	88.2016	87.4675	70.4671	98.0856	85.2193	89.9868		103.88	44.4944	65.1537	54.924	57.6091
144	109.535	99.4078	103.83	102.729	100.324	98.834	102.09	101.374	102.228	104.91	106.416	101.973	103.299		84.9815	99.7249	98.9165	86.0035	85.9095	93.2145	93.9432	99.2257	101.569	98.7203	98.2826	97.0474	95.5333	97.2001		70.041	99.3759	127.161	117.417	88.8544	84.1471	65.1366	118.176	90.5392	87.7156	68.691	96.0626	85.1069	89.3856		106.221	45.025	66.2174	53.4536	58.1739
148	106.999	99.031	102.26	103.652	101.058	98.9851	101.239	101.195	101.708	107.256	104.444	102.475	102.92		86.1459	96.7658	99.6187	86.4738	87.1404	94.2067	94.4044	99.9694	105.287	99.3778	98.8894	93.8712	95.7254	97.1061		68.9131	104.127	128.658	117.634	90.506	86.0541	65.9036	119.546	92.7635	88.4405	74.4371	101.047	87.2242	91.9973		107.315	45.1736	67.8573	56.2413	58.4926
152	112.399	100.648	101.424	102.617	101.639	98.2312	101.974	101.964	100.032	105.331	102.336	100.986	103.872		87.2366	96.2585	100.285	87.4071	87.0408	93.6563	95.2683	100.134	106.288	100.926	98.63	92.5147	97.4145	97.2818		67.7077	109.705	129.909	115.992	87.4229	86.711	67.0912	121.413	94.1233	88.7649	75.4731	101.477	90.9107	94.6817		107.259	45.2735	68.7883	55.0535	59.3736
156	110.36	102.647	100.931	103.114	101.443	98.1202	102.35	101.777	101.961	109.074	102.745	104.604	105.943		86.9429	96.1254	101.395	87.3097	87.9303	95.7493	94.1919	100.559	105.271	101.862	97.4775	91.8972	97.6169	98.512		68.2686	106.63	131.609	117.089	89.8927	88.9211	67.8996	122.585	95.7449	89.5249	69.3136	99.4597	91.5163	100.606		107.156	45.633	70.6736	53.8768	60.479
160	113.587	103.571	100.124	103.181	99.3886	98.5724	103.229	102.277	101.819	107.619	108.509	106.111	103.976		87.5971	95.1857	102.011	87.4163	89.846	95.5975	96.0443	102.346	103.567	101.973	96.6503	91.0008	100.811	97.7471		68.8891	109.928	132.93	113.986	89.0913	91.2443	69.19	123.49	96.9971	90.4215	69.2935	103.809	91.5717	99.384		107.342	45.8797	72.5312	58.2896	61.2613
164	119.736	104.176	100.33	104.229	100.593	99.1673	102.981	100.257	102.705	110.026	103.854	105.369	103.461		88.1536	96.1799	102.734	87.8342	89.4342	96.6255	96.4516	105.023	103.443	100.162	96.0674	90.1615	98.3346	98.3624		68.1891	108.431	134.185	116.415	91.1691	91.3161	69.6609	123.531	97.5319	90.7432	67.6624	102.87	91.0719	96.446		108.286	45.9387	75.617	55.763	61.6921
168	110.758	103.442	99.9837	103.305	101.378	99.1118	102.842	101.111	103.263	108.52	103.868	105.17	103.779		87.9503	94.5266	103.568	87.2542	89.463	96.8118	96.9244	102.376	106.203	100.472	97.1863	90.4207	100.558	99.4912		69.1767	110.093	134.165	121.179	92.9674	91.7952	70.5142	124.141	98.2817	90.933	70.5901	99.2476	91.7545	95.8315		107.234	45.9369	78.5521	56.696	62.9048
172	110.576	103.512	99.9132	105.752	101.751	99.6981	102.301	101.382	101.127	109.361	102.584	103.975	103.705		88.532	97.5397	101.789	87.911	90.1956	97.0736	97.2095	100.725	106.35	100.851	98.6707	91.4464	101.157	100.302		70.37	113.14	134.841	123.841	91.4297	92.9006	70.4439	124.616	99.6079	91.5454	70.4384	99.2741	92.6255	98.7553		106.992	46.2462	80.0403	57.5244	63.9463
176	112.106	104.023	100.957	105.938	102.119	98.919	102.589	102.599	100.394	108.328	105.428	101.869	104.261		89.8102	97.6693	102.527	88.4727	90.1339	97.8953	97.0302	99.4924	105.517	101.343	99.2184	93.7704	100.712	98.1757		70.4756	111.915	133.877	123.74	91.948	92.9516	70.2963	124.969	100.63	91.8259	67.2159	97.8359	94.1699	99.4038		104.741	46.3208	80.7521	56.5218	64.8924
180	113.031	104.091	100.884	104.329	102.045	99.7353	102.541	101.812	100.828	106.924	101.835	105.635	103.195		90.0565	98.243	102.796	89.3107	90.5132	98.3865	97.7632	101.804	104.52	102.126	99.4986	93.2811	100.245	98.9202		73.9683	115.451	134.49	122.161	96.3071	95.3988	70.9301	125.091	101.038	93.0372	67.7143	97.0463	93.4968	98.0467		106.253	46.5196	81.7712	58.5079	65.4909
184	114.604	105.301	102.377	103.262	102.242	100.288	101.601	101.916	98.68	107.556	103.51	104.63	105.393		91.0266	99.067	102.544	89.782	90.8384	98.723	97.7095	100.937	105.412	101.921	99.9678	93.0856	101.768	103.706		74.933	113.691	134.34	117.499	94.6583	93.6775	71.7264	124.887	102.488	94.0809	67.8118	97.5864	93.7642	99.766		106.046	46.2315	82.4571	58.9087	65.6842
188	112.902	108.081	102.997	105.047	102.951	99.8859	101.806	101.015	99.0347	106.254	101.705	107.11	104.165		90.977	99.4617	103.484	90.0163	89.9127	99.6204	98.0424	102.431	105.814	101.893	103.633	94.3842	100.681	103.95		75.162	110.866	133.751	111.171	97.1663	93.0631	71.2796	125.554	103.652	94.9686	68.0603	98.3821	95.1398	99.4591		106.663	46.072	83.3879	60.4011	66.2641
192	112.82	106.915	102.586	106.427	103.679	100.982	102.181	101.211	100.419	109.016	104.675	104.936	102.533		90.921	100.56	105.752	91.2057	91.1492	98.6758	98.9163	101.886	105.468	103.246	102.26	93.5695	103.202	99.3253		76.5959	110.041	133.463	110.723	96.6359	97.5812	71.6819	126.116	105.394	95.2659	67.6424	98.1553	94.496	98.7646		105.826	46.0611	84.8231	61.5313	66.9729
196	108.299	106.67	103.12	104.35	103.783	100.754	101.31	101.095	99.8924	107.286	102.39	105.322	102.071		91.7402	101.003	104.387	92.6209	91.3768	99.1785	99.0793	101.597	104.776	103.321	102.24	94.8237	98.8636	96.5502		76.1498	113.537	132.569	111.424	97.0152	97.9787	71.4795	125.788	106.169	95.8197	66.8663	99.2368	95.9514	99.9935		106.594	46.1681	85.7163	62.5448	67.9662
200	104.998	105.918	103.711	104.452	104.034	100.367	101.505	101.443	98.6187	108.777	104.049	107.439	101.338		92.2722	101.76	105.014	92.2827	91.679	97.3267	98.754	101.315	103.889	103.043	100.445	96.2384	99.3405	94.2161		81.0483	113.174	132.737	129.451	101.856	102.342	71.5062	125.477	107.295	96.7466	65.8308	99.3778	94.6891	102.994		107.581	46.2359	85.97	60.1376	68.6641
204	112.498	105.949	103.517	103.246	104.185	99.4259	101.662	101.228	100.582	107.677	102.053	104.265	101.88		91.8202	101.199	103.053	93.2528	92.369	96.4347	99.2357	100.885	102.882	105.625	99.8265	96.6931	99.3806	88.8124		80.4607	114.177	132.532	113.072	102.593	104.489	72.103	124.404	108.831	97.9797	65.7374	99.4605	94.3969	103.623		108.569	46.5595	85.7709	62.0193	69.4626
208	109.062	106.205	102.926	104.822	104.268	99.0583	101.551	101.866	99.6028	107.48	104.336	107.082	103.629		92.6716	100.141	103.163	93.8852	92.4098	94.8227	99.5753	101.209	102.934	103.316	104.115	97.4834	97.8268	89.8357		78.9636	116.949	132.71	116.428	105.839	104.224	72.7786	124.501	110.453	99.6581	65.2958	99.6493	95.8132	101.322		109.683	46.8743	87.0054	59.7151	70.3129
212	110.337	106.459	103.003	104.138	104.499	99.1376	102.065	101.387	101.191	107.346	103.475	106.27	106.878		93.4776	100.766	103.132	95.7173	91.5643	94.6185	99.9534	99.9487	104.812	104.206	99.276	98.0157	96.5536	101.972		80.1914	117.123	132.883	120.172	107.109	103.85	72.9938	123.655	111.468	101.74	64.2415	100.402	96.3892	99.3201		111.147	47.2193	87.3968	64.2446	71.2705
216	111.676	106.798	102.181	104.029	104.043	99.3711	101.485	100.847	101.82	108.239	104.345	106.071	107.184		94.019	102.567	104.274	95.4758	93.6893	92.6544	100.167	101.933	103.99	103.182	97.2485	98.1757	98.3753	96.796		81.4709	119.136	132.552	119.345	108.613	104.992	73.3252	122.894	112.517	103.108	64.4736	100.911	96.7464	97.9981		111.411	47.5301	87.8782	61.8328	71.7441
220	109.461	106.337	103.1	103.689	104.657	99.0573	101.738	101.658	100.172	107.171	102.655	106.15	104.747		93.6629	104.258	104.974	95.9822	92.7688	91.7391	100.487	103.848	103.645	103.697	100.17	101.26	102.078	94.5268		84.8156	117.317	132.654	131.503	109.828	105.56	73.8123	122.635	113.804	103.883	64.7456	100.912	95.4302	99.681		111.77	47.3448	87.7187	65.55	72.3319
224	110.783	105.246	103.032	103.831	104.838	98.869	100.801	102.262	102.253	108.951	102.101	104.907	103.841		93.7775	104.97	105.943	96.9529	91.9961	90.3907	101.391	103.974	106.257	104.006	96.4089	99.729	100.276	92.994		81.3682	120.109	132.517	114.097	110.739	105.997	73.8915	122.788	113.879	104.721	62.3537	101.608	95.2443	100.658		110.053	47.108	88.5423	64.0567	72.944
228	107.442	105.054	102.655	103.504	105.284	99.5048	101.099	102.975	100.587	105.747	102.267	107.051	105.613		93.7349	104.326	105.143	97.7325	92.1384	89.3732	102.53	103.839	113.509	105.112	93.3225	100.056	101.254	92.2849		82.9427	121.578	133.279	118.583	112.107	107.487	73.7906	123.308	114.829	105.627	64.1569	101.9	94.4373	101.913		110.315	47.1216	89.4976	67.4642	73.757
232	109.786	108.094	102.882	104.169	105.932	98.78	100.727	103.968	101.504	110.356	102.723	108.625	105.151		95.5896	104.876	106.433	97.1751	92.1676	89.2828	103.132	105.597	103.931	107.01	92.7214	103.467	101.402	92.4188		82.5154	120.152	135.378	117.572	111.539	107.363	74.0437	121.937	116.293	106.077	61.1338	103.236	95.1029	102.87		110.806	46.9576	89.3555	66.8291	73.8817
236	107.391	108.213	102.537	104.576	104.936	98.4342	102.081	104.095	101.41	105.861	99.9054	104.877	106.963		94.7403	106.065	105.828	98.3128	92.317	89.5004	103.531	104.966	98.408	106.141	92.082	103.04	102.333	91.9793		81.1864	115.896	135.78	115.455	110.532	109.478	74.5441	120.15	116.053	106.617	62.5015	102.904	97.6042	99.9948		112.633	47.207	90.8906	69.5751	74.9171
240	111.786	104.904	103.683	102.983	104.633	98.8342	101.19	104.608	100.812	107.277	102.556	106.785	105.336		95.4258	105.181	105.282	98.1814	93.3463	89.8626	102.655	104.115	97.3727	106.439	94.2436	104.46	102.672	92.4749		80.8942	111.799	136.161	110.527	110.381	110.527	74.6251	119.207	116.501	107.172	62.8751	103.474	100.096	100.172		114.027	47.6386	91.9122	70.5814	75.6056
244	108.074	105.103	102.857	102.453	104.462	98.9443	101.081	104.17	101.645	107.774	101.666	106.267	107.164		96.1665	103.367	104.775	98.6276	96.4507	90.8848	103.436	104.361	95.9783	106.786	93.9698	104.083	103.491	100.352		86.0518	110.859	135.456	108.534	111.504	111.979	74.8552	120.702	116.336	107.304	61.2417	103.839	104.391	102.06		114.557	48.0938	92.9399	72.2676	75.9668
248	109.214	105.219	102.714	100.25	104.844	99.6192	101.259	103.692	102.23	106.34	99.8486	109.893	103.947		97.0724	104.959	104.941	98.291	96.3028	91.4268	104.021	104.265	94.9417	106.863	92.8744	103.212	105.882	101.825		83.9757	102.616	134.768	107.002	115.239	110.625	75.6372	122.729	116.603	107.307	62.1787	103.945	105.779	104.609		115.86	48.4846	94.4626	72.6419	76.6931
252	109.79	104.634	102.904	99.5984	105.47	100.769	102.117	102.443	105.542	104.759	100.298	106.891	104.547		96.8812	105.966	105.859	98.3755	98.4466	91.0546	104.981	104.159	98.3901	106.647	94.1995	101.58	102.432	103.905		86.3359	104.566	134.031	126.522	110.636	109.745	76.2626	123.014	116.331	107.757	62.1122	105.576	104.764	103.119		116.819	48.8934	93.9201	74.781	77.2008
256	110.627	104.047	102.567	103.981	105.126	100.343	102.611	101.088	106.204	108.729	101.418	106.305	105.444		98.6831	106.002	106.11	97.8344	98.88	91.9477	106.242	103.701	102.654	107.361	98.2659	102.108	100.588	104.452		87.6395	109.575	133.207	123.105	113.669	108.484	77.5546	123.822	116.11	108.544	61.6551	105.06	106.864	104.711		116.854	49.435	95.1627	75.9913	77.5055
260	111.018	103.971	102.681	104.873	104.308	100.35	102.003	100.298	106.056	105.444	105.173	107.177	103.077		100.246	106.352	107.175	97.9453	99.0809	91.9686	112.872	103.138	103.805	107.568	94.6484	103.089	103.434	100.473		87.7664	108.535	133.437	135.974	114.351	107.118	77.6538	124.818	116.7	110.047	59.6638	104.928	107.108	105.911		117.577	49.8122	95.5176	77.5538	78.292
264	109.183	103.387	103.337	104.254	104.691	100.43	101.478	98.8154	104.91	107.548	101.883	104.58	104.153		100.843	106.099	107.281	98.64	98.1496	93.1754	113.457	100.841	106.229	107.479	96.2921	102.397	107.529	98.5119		89.1152	120.398	133.265	133.699	115.361	108.539	78.1911	125.487	116.098	112.074	60.3841	104.969	106.568	107.733		118.201	50.5238	96.983	78.5772	78.8993
268	109.657	103.149	105.339	104.036	105.189	99.1456	101.838	99.5647	106.464	106.566	101.291	105.69	104.124		101.44	106.846	107.122	98.53	97.0479	93.6796	112.388	101.269	104.571	107.766	94.9017	101.691	101.473	98.5328		88.6119	109.071	134.127	121.656	114.116	107.838	78.1752	124.382	114.664	112.464	58.8996	105.671	107.888	108.235		118.384	51.3985	96.738	79.0182	79.4124
272	106.108	101.388	104.352	104.858	106.58	98.8103	102.079	100.084	105.712	105.34	104.03	104.864	103.252		100.898	105.78	108.252	98.341	96.558	94.006	111.507	101.7	106.977	106.844	96.2704	102.88	97.3798	96.8792		90.2752	111.049	134.014	117.326	113.616	107.515	79.5079	125.044	113.016	113.029	58.1785	105.307	109.537	108.39		118.455	52.397	98.6224	80.5086	80.6679
276	113.729	101.726	104.303	105.414	106.003	98.0799	102.284	100.326	105.394	106.497	104.411	104.281	102.835		101.167	104.901	109.742	98.7089	97.146	95.3991	110.916	101.78	108.253	105.899	96.9487	102.157	101.284	96.3702		86.0267	113.255	133.294	120.255	110.778	106.691	80.6736	121.945	111.583	113.531	58.0919	105.94	109.901	111.099		118.889	54.5199	98.5818	81.0126	80.9625
280	110.109	101.08	104.217	105.69	105.39	98.5184	101.687	100.058	104.929	107.819	102.074	102.133	103.065		101.147	104.276	110.326	99.04	95.983	95.6039	111.035	100.635	107.915	105.871	96.8765	101.848	100.176	99.5061		86.8644	112.04	134.293	128.122	108.849	105.573	81.4577	124.375	110.224	113.785	57.4556	106.181	109.972	110.684		119.06	55.3837	100.547	81.6886	81.4189
284	111.085	101.365	104.729	105.566	105.95	98.9121	102.1	100.356	108.146	110.021	101.891	102.308	104.9		100.054	104.146	110.593	99.6612	95.8292	95.9128	110.01	100.671	104.201	105.956	96.5751	102.961	100.382	105.338		86.5906	112.596	133.31	125.206	111.567	105.326	82.8948	125.677	109.671	113.022	56.845	105.745	109.091	112.875		119.474	55.3931	101.221	82.0928	81.6287
288	118.191	101.117	104.702	105.318	106.173	98.9435	101.81	100.718	106.294	106.538	102.022	103.388	105.581		100.196	103.324	108.657	99.8488	95.3437	97.339	108.98	100.986	116.074	105.796	98.1515	103.529	99.8852	102.074		86.877	106.128	134.006	127.649	112.917	105.499	83.6018	125.849	109.789	116.267	55.1018	106.281	109.481	112.591		119.444	54.8682	100.645	82.3833	81.3913
292	113.865	101.822	105.16	105.894	106.239	98.7063	102.228	101.313	108.78	108.264	102.717	102.037	105.592		100.158	104.632	109.355	101.022	91.542	96.6976	108.975	101.302	110.714	106.41	98.075	103.156	100.334	98.7053		89.0387	107.096	133.967	139.792	111.448	103.552	83.7059	125.93	110.597	118.311	52.6419	107.092	106.844	114.138		119.77	54.5877	102.712	83.0683	81.8548
296	112.579	102.35	105.775	104.695	106.202	99.4468	101.045	101.884	108.154	109.032	108.687	103.377	104.417		99.6335	105.203	108.744	100.088	92.4854	96.4483	108.644	100.722	105.903	106.638	97.1764	100.246	102.188	95.7133		89.2513	103.858	134.438	146.896	109.707	104.397	84.7334	128.026	111.418	118.251	47.5517	107.185	107.093	117.548		120.595	54.8709	103.219	83.1664	81.9684
300	112.152	101.947	106.523	105.113	105.023	99.4946	100.891	101.842	107.208	108.615	102.705	103.716	104.753		99.4359	105.866	108.967	100.565	92.721	96.4484	107.5	100.034	105.236	106.827	96.6043	99.7588	103.803	91.2846		87.8859	105.896	135.437	135.925	111.397	105.979	85.1487	129.392	111.785	119.305	48.364	106.675	106.198	116.346		120.978	55.352	105.594	81.5117	82.358
304	110.486	101.765	104.339	106.226	105.858	97.9846	100.389	102.103	107.315	109.064	103.914	103.427	104.199		100.01	105.733	108.776	102.332	92.7245	95.4485	105.812	99.9909	105.38	106.734	97.6625	99.3633	104.125	89.5935		90.4203	106.442	136.09	134.473	114.335	104.98	86.2334	129.484	112.168	118.346	47.4961	106.917	104.64	114.856		120.957	56.235	107.072	81.2498	82.949
308	118.543	101.842	105.192	106.002	106.12	98.8631	100.677	102.613	108.02	110.695	102.319	102.82	102.367		99.8688	106.02	106.473	102.129	93.4886	95.3143	106.555	99.9243	104.118	108.199	98.2209	98.8414	102.386	87.3231		90.5043	110.626	135.842	125.762	113.356	104.146	87.0054	130.303	112.183	116.984	55.1593	107.214	104.971	112.421		121.285	56.7234	108.503	81.7333	83.5388
312	117.162	102.123	104.444	104.404	105.227	98.4969	100.22	103.515	114.203	108.771	105.041	103.122	102.779		99.6349	106.231	106.463	102.781	94.0222	94.694	107.127	100.615	101.813	108.068	98.7349	104.439	101.618	86.354		88.4974	109.041	135.251	152.104	115.834	103.536	88.0319	129.987	111.852	115.638	70.904	108.128	106.114	110.211		121.967	57.0547	110.24	81.6181	83.9615
316	107.648	101.781	105.795	104.139	104.578	99.4101	100.96	104.199	111.958	108.543	103.375	103.282	104.125		99.9996	106.22	106.867	103.197	96.1495	94.6186	107.29	100.453	101.277	108.631	98.8215	107.741	102.849	85.3172		90.3624	109.171	136.429	151.562	115.757	103.726	88.6209	130.483	111.199	114.236	67.9199	108.135	104.011	110.543		122.139	57.5735	113.626	81.1763	84.5654
320	105.778	102.324	104.074	104.885	103.148	99.2712	100.548	104.385	111.864	107.46	101.43	103.837	105.83		100.29	104.677	104.97	103.637	98.1622	94.6813	107.945	100.992	100.129	111.26	97.9647	107.235	103.287	84.5306		89.7926	114.198	135.325	140.857	116.454	105.202	90.0305	130.083	112.15	113.707	80.5533	108.578	101.531	109.357		122.973	57.8304	113.039	80.1748	85.4674
324	105.03	102.027	104.715	105.283	103.667	100.145	100.354	105.257	113.333	107.804	102.792	104.05	105.645		99.7979	104.799	105.427	103.977	99.0593	94.187	106.082	102.407	98.9653	110.977	97.8376	107.465	102.213	91.3733		89.0665	113.762	133.702	140.506	113.88	104.905	91.1544	128.739	112.682	113.704	89.693	109.466	105.915	105.226		123.032	58.2297	117.144	80.6573	85.7805
328	108.211	103.389	105.549	106.187	101.562	100.535	99.6089	105.144	110.275	107.728	105.243	104.404	104.184		100.009	105.944	105.291	104.128	99.4204	94.8262	105.192	100.768	100.044	107.971	100.181	108.068	101.61	86.8517		94.8202	113.676	133.034	135.556	113.291	104.615	91.7088	128.113	112.651	112.863	93.5341	109.326	106.263	106.45		123.61	58.712	121.463	81.4717	85.8219
332	112.783	102.737	105.305	104.929	100.691	101.202	99.6879	104.103	110.835	107.605	106.83	101.27	105.956		100.257	104.844	105.381	103.956	99.5228	95.1344	104.706	100.884	100.066	108.415	98.4484	106.613	102.137	83.9788		97.3873	115.231	133.129	157.545	118.215	103.668	92.9693	128.178	113.083	113.16	96.4538	110.631	105.976	102.942		123.765	59.5595	120.895	82.0239	86.9571
336	109.206	101.433	105.003	104.782	99.8206	101.001	99.0123	104.427	110.023	105.06	106.868	100.586	105.089		99.6547	105.361	106.208	104.39	101.406	95.4041	105.48	100.661	99.1657	108.117	98.0305	105.902	99.6075	82.0255		91.6986	117.447	132.977	141.555	114.296	105.601	93.3816	128.231	112.925	112.962	97.5348	110.531	106.736	103.669		124.919	60.135	123.734	82.4057	87.334
340	108.758	101.632	105.031	103.959	101.226	101.424	98.6769	104.003	110.795	108.583	108.13	100.248	106.368		100.516	103.659	106.206	104.864	102.559	96.2056	106.083	101.104	99.3891	110.692	98.1147	103.692	101.693	81.4001		90.8077	110.95	131.269	141.027	116.251	105.171	93.0579	128.024	112.942	112.464	98.987	110.101	109.426	104.26		125.934	60.3629	126.595	83.0283	88.1487
344	109.259	101.879	103.98	103.799	102.599	102.05	99.6991	104.082	109.057	107.631	107.921	101.442	105.635		100.96	101.379	105.122	104.779	103.333	96.3595	106.197	102.401	99.4413	110.556	99.3022	102.117	101.378	80.9064		94.6081	109.46	131.516	146.292	118.552	105.349	92.8313	127.357	113.028	112.19	100.858	110.765	111.771	107.906		125.977	60.4192	128.285	83.5668	89.1335
348	107.866	101.138	103.796	105.082	102.035	101.614	99.8744	104.478	110.964	109.938	112.342	100.901	106.101		101.804	101.4	104.205	105.038	103.144	98.2964	106.791	101.623	99.7993	111.346	98.5706	101.963	101.17	80.0138		92.9897	111.427	131.425	139.159	119.105	105.374	94.119	126.962	113.078	112.629	101.239	110.539	107.717	110.495		126.309	61.3204	130.566	84.1712	90.0666
352	110.656	101.065	103.467	105.303	101.005	101.118	100.962	103.555	107.78	110.684	111.717	104.202	106.547		101.88	100.7	104.374	104.806	103.7	98.1427	107.493	102.714	99.5373	111.455	99.464	102.463	100.97	80.4915		93.3867	111.739	131.435	133.331	118.306	106.124	94.8158	127.682	112.329	111.923	102.728	109.804	107.036	110.234		126.346	62.3373	131.119	85.0631	91.573
356	118.884	101.107	102.405	104.891	100.626	100.649	100.31	103.624	108.141	110.042	109.88	104.449	106.301		101.344	100.865	104	106.035	102.514	98.7137	107.999	102.8	100.302	111.161	100.557	102.294	101.278	80.6531		94.1017	107.533	133.277	131.235	114.903	108.21	93.6418	127.197	112.936	111.124	102.821	109.784	108.34	109.334		127.766	62.4647	132.968	85.5155	92.8263
360	121.64	101.445	101.098	105.307	100.036	101.454	101.882	102.224	107.177	108.951	106.53	101.1	106.909		101.623	101.929	103.6	106.509	103.04	98.6829	108.254	102.899	101.495	111.289	103.126	100.553	101.278	80.314		109.37	110.109	132.458	133.462	112.258	107.821	91.8366	128.651	112.922	111.412	103.659	110.71	110.806	108.637		128.105	63.5145	132.869	86.3688	93.1364
364	116.865	102.142	101.365	106.271	98.5327	101.857	101.416	102.594	107.049	108.518	109.493	103.287	108.225		101.798	105.349	103.524	106.42	101.583	98.5553	107.461	101.714	100.998	111.335	100.913	100.305	101.278	80.9898		108.127	106.29	132.511	138.19	112.423	108.491	91.6565	128.043	112.359	111.546	102.394	110.676	110.611	109.41		127.876	64.4366	134.283	87.0777	93.3876
368	108.34	101.944	100.586	105.401	98.9001	101.725	101.654	103.293	104.088	107.462	108.368	99.9649	107.346		101.281	105.1	103.38	106.628	101.604	99.0906	107.885	103.308	100.96	110.529	100.913	99.236	101.278	79.9599		101.099	108.036	132.084	133.166	111.144	109.742	93.0175	128.125	113.569	111.493	102.493	109.87	112.077	109.405		126.118	66.0369	136.015	87.2786	94.1734
372	108.544	102.453	99.8695	106.047	98.9383	101.858	102.04	103.096	107.764	110.432	106.876	102.834	104.052		101.521	105.503	104.629	107.247	101.645	99.5229	108.564	103.13	100.672	109.953	100.913	98.4854	101.278	80.6515		111.435	107.009	132.554	133.037	107.595	109.153	93.6639	125.187	114.027	110.742	104.259	111.338	112.286	111.469		126.85	67.0001	137.329	87.3633	95.1428
376	107.65	103.241	101.405	105.201	99.6138	101.848	101.685	101.121	107.549	108.351	106.105	102.627	105.031		101.472	103.917	104.718	106.992	101.17	98.9335	107.921	103.084	101.529	109.406	100.913	97.6438	101.278	80.3178		97.3656	112.13	133.019	129.173	113.357	108.628	95.9925	126.297	113.551	109.703	104.274	110.692	111.321	111.051		126.717	67.6091	137.371	87.6007	95.6666
380	107.587	104.491	102.663	105.488	99.7821	100.646	101.805	100.122	106.734	111.702	107.034	103.389	104.811		102.573	104.423	105.69	107.238	100.047	100.834	108.386	103.287	100.736	109.309	100.913	97.0889	101.278	80.6667		96.43	112.078	134.761	128.638	113.551	108.713	97.8324	128.429	113.238	111.892	103.108	109.063	108.796	109.996		126.968	67.2734	137.344	88.8256	94.7736
384	113.15	104.862	102.792	106.276	100.646	101.58	101.749	98.5924	107.126	108.583	107.272	102.452	104.356		102.39	103.354	105.806	107.256	99.4143	101.289	108.289	103.841	101.134	108.589	100.913	96.4662	101.278	81.6002		98.7038	114.006	133.309	123.616	118.619	108.38	99.3844	127.153	112.744	112.128	102.777	110.266	111.022	110.369		126.336	67.1959	138.106	89.2755	95.2894
388	112.231	105.752	101.559	105.863	100.784	100.452	101.551	98.1013	106.616	108.593	108.521	102.192	105.084		102.859	104.2	104.688	107.004	97.7858	102.234	107.78	104.96	101.216	108.169	100.913	103.395	101.278	81.5025		105.563	108.092	134.365	120.219	116.906	109.132	99.5981	128.58	112.566	111.992	102.368	110.754	113.083	109.38		126.884	66.5846	138.857	90.2823	95.2113
392	117.161	104.884	103.234	105.26	99.9692	99.866	101.547	97.3377	107.892	111.188	105.564	102.049	104.933		102.959	103.552	103.717	107.895	97.7135	102.644	108.181	105.591	104.401	108.392	100.913	97.7715	101.278	83.4381		94.6902	106.441	133.813	116.523	108.986	108.125	99.8282	129.744	112.583	112.028	102.454	111.147	114.017	109.958		126.075	66.4709	138.837	89.8072	95.8793
396	111.937	105.648	102.309	105.916	99.8425	100.209	100.885	97.2972	106.316	113.001	105.903	103.04	103.975		103.027	103.292	102.871	106.33	98.0878	103.684	107.812	105.595	104.881	108.563	108.376	96.1257	101.278	84.4832		102.85	107.008	132.733	121.803	105.202	106.959	97.2677	126.463	112.891	112.27	103.447	110.851	115.474	110.228		126.879	67.0763	138.165	90.6444	96.3887
400	108.497	104.991	103.11	105.193	99.1522	99.0407	100.794	98.4102	106.307	108.313	106.11	104.42	106.196		102.785	104.848	103.355	106.188	97.366	104.387	107.329	105.689	104.89	108.667	104.385	96.9107	101.278	90.396		101.612	103.073	131.844	119.751	104.266	106.841	98.7542	126.608	113.416	112.238	103.698	109.818	114.784	107.308		126.049	67.8747	139.047	91.2586	97.3685
404	108.665	104.711	102.897	104.783	99.9204	99.8154	100.046	99.3709	107.047	108.94	109.209	100.97	109.303		102.947	104.029	102.551	106.546	97.2116	104.939	107.11	106.904	104.103	111.213	104.522	95.6953	101.278	86.9081		99.6697	101.1	131.69	124.288	103.757	105.436	99.2995	127.889	113.089	111.942	103.411	109.75	113.488	107.44		125.811	68.5841	139.345	91.983	98.2045
408	110.35	104.004	103.592	104.884	101.194	99.6564	101.255	100.089	107.288	109.251	112.116	102.481	105.578		103.631	104.997	102.301	108.034	97.2632	102.781	107.064	106.869	105.197	111.698	105.073	100.917	101.278	86.5272		100.871	101.055	131.44	139.944	103.142	107.189	100.323	129.361	114.522	112.089	103.807	110.389	110.24	102.657		126.661	69.3566	139.188	92.7478	99.0659
412	110.241	104.261	102.281	106.113	101.398	99.8781	101.382	100.123	106.452	109.835	110.795	103.658	106.345		102.557	106.926	101.867	107.864	97.3575	103.593	104.537	107.495	104.596	110.305	107.918	109.257	101.278	87.2627		100.475	99.8554	131.183	124.639	104.364	105.951	97.556	129.401	114.609	112.074	104.438	111.484	110.292	101.127		125.643	70.2186	138.786	93.0035	99.2478
416	106.891	103.631	101.213	105.17	101.024	99.6856	101.707	100.244	104.188	109.368	111.548	101.852	105.621		103.218	106.055	102.517	106.962	97.3135	104.121	105.837	107.156	103.88	111.077	112.997	107.591	101.278	88.8211		101.542	100.897	130.271	129.483	104.63	105.937	96.3907	128.832	114.22	111.685	104.681	110.792	109.632	102.981		125.095	71.0792	139.724	93.5876	99.557
420	109.847	102.471	101.368	104.637	101.888	99.541	101.948	100.982	105.249	110.903	112.713	103.557	105.658		104.172	105.637	102.466	106.676	96.7467	102.665	105.494	106.612	103.322	110.873	110.236	107.881	101.278	90.3412		105.526	103.55	131.161	118.048	103.92	105.238	97.7665	130.095	114.434	111.68	105.198	111.781	107.924	106.549		124.856	71.5049	139.792	94.6886	99.7809
424	111.474	101.48	100.705	104.246	103.762	98.6995	102.837	100.232	104.383	107.093	113.2	103.662	106.764		104.806	105.665	103.178	106.325	96.4448	103.409	106.012	106.507	104.321	109.967	107.059	105.848	101.278	90.8035		105.948	102.002	132.853	121.56	105.904	107.038	98.2782	126.974	114.158	111.813	109.83	110.732	108.077	107.902		124.594	72.1966	140.005	95.0529	101.783
428	110.53	99.4843	101.794	103.688	103.87	97.9098	102.844	101.244	102.482	106.771	114.131	102.662	103.948		105.183	106.813	102.388	106.331	96.9611	103.332	106.552	107.046	103.902	110.12	104.456	105.707	101.278	91.8872		102.133	104.188	132.07	124.078	105.751	106.344	99.5202	126.233	114.333	112.828	114.893	110.397	107.015	111.182		124.978	72.9179	141.072	95.1952	101.976
432	107.618	97.0109	100.542	104.058	103.868	97.6661	102.966	101.17	104.254	109.294	111.505	104.759	101.933		105.118	103.423	101.854	106.071	96.6563	101.935	106.963	107.744	102.903	109.605	104.784	105.214	101.278	93.6166		102.471	103.293	134.009	119.41	106.899	105.851	101.322	128.219	114.347	111.332	114.251	111.534	104.065	107.729		125.248	73.9472	142.343	95.9598	102.928
436	109.095	97.1731	99.8236	104.535	103.347	97.4726	103.01	101.665	104.478	109.426	109.824	102.274	101.06		105.586	103.93	101.987	104.868	97.8429	102.352	106.023	107.578	103.547	108.358	104.56	103.213	101.278	95.0464		102.579	104.767	133.066	130.315	106.244	105.192	103.339	128.209	113.677	111.43	114.608	111.268	103.327	105.842		126.41	74.828	142.075	96.3501	103.454
440	109.671	96.1767	100.238	106.44	104.026	98.3769	102.394	101.918	106.291	108.855	113.979	104.783	103.214		106.084	103.54	102.437	105.657	97.6353	101.992	106.657	106.917	103.866	108	106.01	104.571	101.278	95.886		102.494	103.922	132.169	132.754	107.925	105.294	106.074	126.586	112.618	111.229	114.792	111.397	107.152	107.281		127.045	75.2165	142.687	97.1822	103.775
444	110.588	95.8663	100.694	103.427	104.774	97.7694	103.392	102.456	106.805	108.798	111.925	105.107	106.487		105.212	104.236	101.466	107.188	98.1299	101.679	106.779	107.879	103.554	106.582	104.489	105.191	101.278	96.3037		100.944	99.4038	131.256	125.604	109.328	104.676	107.369	125.095	111.903	111.722	114.706	111.178	108.426	107.313		127.816	74.4793	143.001	99.0375	103.465
448	111.728	96.2048	101.484	104.395	105.177	96.4675	103.81	101.434	107.221	109.013	113.331	104.775	107.49		106.246	102.803	101.032	107.995	97.9353	101.724	107.544	107.256	103.654	107.619	104.966	104.913	101.278	96.3283		100.898	96.4703	129.747	125.491	109.379	105.467	109.409	122.818	113.738	112.677	114.652	110.599	108.817	107.291		128.202	74.6326	144.009	98.9936	103.693
452	112.483	97.588	101.32	104.437	103.454	97.1821	103.849	102.389	108.697	108.306	111.947	105.414	104.715		107.054	103.056	100.55	107.609	98.8714	101.188	108.372	108.227	103.203	108.83	105.208	105.5	101.278	97.9964		100.161	95.5443	130.56	120.759	111.15	105.889	111.033	123.492	113.589	113.093	113.577	110.34	110.577	107.16		128.217	74.5186	143.77	99.1415	104.588
456	110.022	97.6858	102.376	103.445	103.503	98.2959	103.677	101.207	107.579	106.972	113.45	104.184	104.09		107.445	103.5	101.797	107.499	98.3803	101.624	107.26	107.818	103.575	108.018	104.293	105.411	101.278	98.3289		103.154	95.989	130.198	126.942	111.653	105.519	110.037	126.517	114.817	113.053	113.163	110.909	110.902	105.404		128.388	74.746	144.483	98.1853	104.777
460	112.883	97.24	100.967	102.841	103.614	99.5116	103.319	103.543	107.37	109.446	112.25	105.868	104.694		107.503	105.636	100.547	107.46	98.6834	101.659	107.774	107.716	104.093	108.277	104.578	107.748	101.278	98.4785		104.015	97.0584	129.943	122.256	110.29	104.843	110.834	126.025	115.19	112.736	111.813	109.849	111.604	105.27		128.464	75.2017	145.171	98.1212	105.628
464	110.122	98.2139	101.685	102.954	102.627	99.5493	103.23	103.646	109.585	106.485	111.067	101.899	102.936		108.208	107.744	99.9486	108.664	99.2689	100.821	107.383	107.417	103.222	107.5	103.999	109.063	101.278	100.224		106.125	100.288	129.002	121.587	112.547	105.668	109.806	127.128	115.473	112.1	111.242	108.744	113.272	104.504		128.322	75.7395	144.753	97.4645	106.457
468	110.259	98.8228	103.046	103.77	102.231	100.268	103.129	103.455	111.011	108.954	111.596	104.089	103.641		107.397	107.693	101.726	108.072	98.1283	100.23	107.171	107.969	103.783	108.307	105.167	113.667	101.278	101.178		112.182	101.009	126.319	119.316	112.933	107.422	108.381	128.939	115.06	111.806	111.307	109.156	108.616	107.344		129.363	76.2913	145.312	97.0347	107.54
472	111.096	99.9286	100.722	104.365	101.867	99.9665	102.973	102.98	109.783	108.691	113.255	104.606	103.552		106.159	107.091	101.176	107.932	97.3576	99.6283	107.366	108.351	103.994	108.057	103.461	116.846	101.278	101.57		144.396	99.8779	127.803	128.982	112.063	106.972	109.957	128.666	115.508	110.941	111.731	109.227	107.308	108.816		128.967	76.8819	145.869	96.9881	108.23
476	111.132	99.7333	100.822	103.75	101.375	100.281	102.941	103.757	110.722	105.564	116.426	104.105	104.869		106.403	106.953	101.169	108.27	96.9291	99.3918	107.857	107.434	103.853	108.035	103.156	117.743	101.278	106.668		122.702	99.9485	130.038	121.093	112.588	107.432	109.125	127.879	114.685	111.467	111.278	109.138	107.549	108.562		128.605	77.2789	146.332	96.2926	108.606
480	110.311	101.138	101.54	104.016	100.787	101.103	103.476	103.786	109.14	106.674	113.412	104.027	106.945		106.182	106.366	101.06	108.684	96.8341	99.8273	106.818	107.626	103.701	109.132	103.994	109.16	101.278	111.174		126.354	98.64	131.319	140.298	112.615	107.106	109.059	126.354	115.759	111.422	110.413	110.214	108.007	108.614		128.237	77.9208	146.054	96.403	108.49
484	112.266	104.667	99.0682	104.518	100.783	101.23	102.365	102.83	108.216	107.037	117.009	103.969	106.39		105.719	108.169	101.712	108.869	95.8522	98.9079	107.131	108.486	104.099	108.351	103.401	115.727	101.278	115.202		121.887	94.5427	131.994	129.514	111.8	106.474	109.181	125.967	115.103	111.256	109.173	110.417	112.253	110.441		127.324	78.3468	146.006	96.2477	109.935
488	116.054	105.05	101.041	105.011	100.286	99.5852	102.641	102.562	107.211	109.178	114.168	103.689	103.499		106.239	107.331	101.46	107.341	95.5917	100.901	107.021	108.248	104.474	108.595	100.528	131.154	101.278	120.578		118.719	95.1808	130.733	141.226	113.381	107.54	109.129	124.619	114.964	111.847	108.553	109.904	112.027	108.961		126.975	78.2399	145.69	96.707	110.062
492	117.981	105.646	101.039	104.566	100.265	100.964	101.662	103.092	106.076	107.106	113.742	105.345	104.203		107.073	106.559	101.782	107.461	95.326	101.856	107.357	108.847	103.667	108.603	99.9891	127.012	101.278	118.051		116.552	95.4553	130.446	129.411	113.655	106.482	108.781	124.064	115.128	111.809	108.272	109.661	112.047	105.894		127.862	79.2345	145.509	96.5673	110.095
496	118.205	107.834	99.0337	104.62	100.582	101.9	101.54	101.856	107.247	109.445	112.534	105.492	105.281		108.058	106.493	102.213	107.442	95.6327	102.83	108.718	108.392	104.232	109.241	100.013	124.842	101.278	118.269		114.699	94.7218	132.711	127.683	114.598	104.727	109.521	124.232	114.19	110.58	107.534	109.503	113.485	107.409		127.241	79.2249	144.97	98.0167	111.161
500	116.033	107.411	100.144	104.753	100.919	101.67	101.413	99.3426	106.139	108.85	113.19	105.077	108.577		108.474	107.27	102.829	107.137	94.6677	103.222	109.296	109.096	104.153	109.678	100.826	134.865	101.278	118.835		113.686	93.082	132.186	124.048	112.967	103.683	109.707	124.406	113.756	110.604	107.846	109.611	112.445	107.142		126.75	79.8787	143.77	97.9753	111.647
504	111.635	107.377	101.566	103.407	102.333	102.471	101.423	98.4923	107.169	108.424	115.211	106.228	106.954		108.507	107.54	102.274	107.138	94.0213	103.415	109.248	108.281	103.344	109.08	102.146	128.704	101.278	120.235		110.32	93.3103	130.209	123.848	114.268	106.053	109.585	126.495	113.384	110.951	107.225	110.026	115.01	106.543		127.228	80.056	143.629	98.0975	111.521
508	107.393	108.367	99.8799	104.36	102.809	102.1	100.527	99.1784	106.7	107.451	114.314	106.299	108.668		108.234	107.471	101.862	106.236	93.5664	102.532	109.134	108.235	103.465	107.638	103.472	124.972	101.278	121.171		121.744	91.5287	129.523	121.645	112.429	104.504	110.648	126.472	113.601	113.261	105.351	109.735	115.938	106.84		127.172	80.7398	144.403	97.9483	110.605
512	105.689	108.54	98.8562	104.221	103.277	101.532	100.986	100.102	106.003	109.783	115.031	103.599	107.395		109.034	107.456	102.034	107.051	93.1372	101.509	109.956	107.981	104.268	109.369	102.193	119.701	101.278	120.524		108.78	91.5861	128.027	117.523	114.522	105.843	108.486	127.102	113.099	113.038	105.907	111.934	116.233	104.7		127.302	80.717	144.904	98.2456	111.117
516	107.295	107.096	99.089	103.539	103.596	101.466	101.626	100.034	105.955	109.421	113.895	105.562	107.461		109.512	107.937	102.369	107.512	92.8002	101.713	110.578	107.68	103.489	111.46	103.223	117.869	101.278	120.553		113.79	91.2778	129.385	123.574	114.542	106.088	108.91	126.632	112.922	112.756	105.152	112.582	116.09	103.385		127.713	80.6031	145.712	98.7232	112.152
520	107.721	106.492	100.518	103.978	103.183	100.916	101.414	100.462	107.176	109.064	111.271	110.012	110.938		109.764	108.265	102.916	107.123	92.7033	101.292	110.854	108.42	103.246	110.088	100.677	116.688	101.278	118.782		121.149	94.0098	128.491	129.657	114.528	105.802	109.748	126.02	113.358	112.958	104.512	112.407	115.162	102.227		126.855	80.4511	144.664	98.8834	111.646
524	108.517	106.62	100.802	104.423	102.846	100.982	101.13	98.5888	108.396	106.217	110.441	106.939	111.443		110.762	108.145	103.147	107.987	92.1008	102.016	108.037	107.75	103.483	109.721	102.261	113.171	101.278	113.876		123.07	96.8554	127.46	120.971	116.17	106.157	110.079	125.248	113.009	114.034	104.457	113.055	113.536	103.378		127.696	80.3553	145.703	99.8129	112.459
528	109.371	105.782	100.948	103.862	102.565	100.409	101.452	100.668	108.979	107.945	112.632	108.71	107.469		111.011	107.037	103.035	107.921	92.6827	100.186	106.804	108.271	104.03	109.067	103.464	112.999	101.278	104.982		117.057	128.316	127.826	134.713	115.902	107.101	107.994	126.086	113.122	113.68	103.832	112.338	113.229	105.719		127.205	80.5442	145.633	99.5196	112.009
532	110.506	104.786	100.694	102.515	101.779	101.119	101.114	101.099	110.369	107.79	115.63	107.957	109.457		110.959	106.611	103.473	110.676	92.0407	100.181	107.027	108.135	104.913	107.879	100.71	113.133	101.278	100.065		117.51	126.301	127.955	124.142	114.755	107.979	106.755	125.398	112.957	114.715	103.242	112.327	112.676	107.102		128.075	81.0555	145.844	100.201	112.046
536	108.74	104.761	100.523	103.233	100.871	100.476	102.745	101.412	109.299	105.614	107.393	108.295	106.889		110.397	106.321	103.779	111.059	92.1452	100.554	108.05	106.68	104.543	109.248	101.49	111.044	101.278	95.0889		115.844	125.411	127.222	123.198	114.742	108.351	105.395	125.579	113.008	115.692	102.758	112.378	114.575	108.119		127.611	81.0492	145.585	100.738	110.834
540	110.365	106.355	99.5259	103.606	101.7	101.147	102.038	100.875	107.412	97.7418	109.719	106.538	106.392		110.37	104.387	103.285	112.115	92.0734	100.194	107.546	109.339	104.817	109.187	101.932	111.495	101.278	92.6137		113.897	123.524	127.569	120.81	113.711	109.008	106.362	128.793	112.35	115.084	102.566	111.191	115.165	106.317		127.373	80.2517	146.343	101.106	110.454
544	110.652	106.535	99.6684	103.675	101.479	101.64	103.236	100.211	105.614	97.9205	112.812	106.731	105.83		109.752	104.339	103.647	112.069	92.3689	99.1581	106.691	108.666	104.973	109.608	101.701	112.076	101.278	104.824		120.717	125.638	128.267	120.835	114.066	109.822	106.9	128.209	113.182	113.522	94.7353	106.376	114.081	99.447		127.663	79.903	146.038	101.952	109.404
548	110.671	107.535	101.43	103.049	102.185	101.737	102.995	99.7315	106.872	95.7581	114.201	106.845	108.478		109.175	105.672	104.248	111.16	91.5141	99.5283	107.653	109.325	105.761	109.145	101.012	111.63	101.278	110.324		120.006	121.128	129.112	136.026	115.281	109.239	106.491	128.585	112.887	113.231	94.8919	105.102	112.477	102.687		126.88	79.3325	145.714	103.259	109.41
552	112.675	105.597	100.324	102.744	101.194	102.511	103.602	99.1326	105.857	94.5799	115.326	106.414	106.216		108.68	106.803	103.465	111.669	89.1027	99.7818	107.875	109.768	105.678	109.926	101.731	110.625	101.278	113.003		121.7	123.29	128.595	127.761	116.693	110.143	106.999	128.685	112.033	112.651	95.689	102.519	110.783	99.1901		128.312	79.4667	145.396	104.265	108.825
556	113.582	107.276	101.528	102.466	101.156	103.094	103.918	98.2169	105.55	97.268	115.353	104.287	105.457		109.249	106.475	103.071	111.28	88.7652	98.3228	108.441	109.789	106.217	110.933	100.778	110.279	101.278	112.871		121.202	120.23	128.31	124.888	117.118	110.818	109.245	129.592	111.906	113.653	95.6357	106.659	109.874	98.7821		126.951	79.5589	146.449	103.988	108.398
560	111.185	106.202	101.524	103.994	99.3631	103.608	104.336	97.3617	105.326	94.1068	114.993	104.667	109.311		109.73	104.845	101.792	111.095	87.729	97.8641	108.337	111.66	105.598	109.967	102.637	110.428	101.278	116.251		121.764	121.072	128.653	120.303	115.506	109.118	111.146	128.662	111.577	113.937	95.0021	104.561	109.398	100.234		128.357	80.656	145.679	104.327	108.895
564	110.645	106.665	101.776	103.627	99.7876	103.155	104.74	95.2084	103.61	93.3976	114.305	105.297	106.611		110.104	105.197	101.861	110.815	87.0989	97.1824	109.039	110.895	106.318	109.735	101.429	110.229	101.278	114.836		119.678	120.385	128.744	119.958	116.801	109.979	114.946	126.882	110.449	112.875	95.2524	104.202	109.982	96.7473		128.549	81.0125	145.054	104.55	107.905
568	109.505	106.856	101.535	104.536	100.55	103.747	105.067	96.1585	104.218	95.4371	113.312	104.791	108.825		111.265	104.899	101.148	111.597	86.67	97.0793	108.063	108.903	106.169	108.023	101.525	110.442	101.278	116.704		122.425	124.054	129.034	121.792	116.31	112.276	117.909	127.482	110.91	112.066	95.0773	102.769	110.694	98.5749		128.897	81.002	145.473	105.323	108.374
572	108.298	107.706	101.507	103.924	101.054	103.841	104.983	95.4072	104.183	94.9021	115.749	105.271	106.224		111.456	104.191	101.767	111.363	86.8013	95.9362	107.615	109.85	105.657	109.09	103.541	109.389	101.278	116.959		125.737	122.581	127.993	122	116.319	112.383	122.633	127.617	111.869	112.426	94.6551	103.327	110.257	94.9511		128.275	80.737	145.846	107.103	107.423
576	107.663	106.52	102.629	104.804	102.324	103.299	103.763	95.3488	106.334	93.8135	116.131	105.876	106.785		111.135	104.668	101.94	110.59	86.2537	95.5077	108.621	109.47	105.923	112.281	102.783	109.079	101.278	113.734		121.136	117.216	128.294	121.438	114.778	113.813	127.537	127.645	112.632	111.906	95.9933	103.594	111.124	95.4427		127.519	80.7224	145.799	107.907	108.39
580	109.796	106.972	102.74	103.777	101.668	102.405	103.452	94.7929	105.223	94.8794	115.974	105.096	106.336		111.13	105.464	102.835	110.891	85.9007	95.0743	109.959	110.155	106.104	109.842	103.789	115.433	101.278	111.085		121.144	117.273	129.74	131.186	115.975	113.269	125.241	128.238	113.134	112.692	105.001	104.422	112.606	96.918		128.077	81.1106	145.209	108.17	109.271
584	111.43	106.055	100.946	102.904	101.009	102.456	104.061	95.0156	106.801	96.2363	115.423	104.018	109.028		110.832	103.556	102.943	111.059	86.2173	97.1342	109.059	108.26	106.688	110.599	102.49	122.297	101.278	107.602		128.171	109.317	129.886	128.822	113.048	111.701	128.253	128.327	112.795	113.132	106.241	111.047	110.673	103.077		126.777	81.6276	145.418	108.923	111.071
588	111.271	104.243	101.225	103.001	101.148	101.571	104.043	97.5932	108.617	94.8548	117.257	104.328	107.759		112.004	102.913	104.169	110.936	86.419	97.2045	109.664	109.719	106.219	110.8	101.707	126.229	101.278	106.616		126.93	106.98	130.297	122.781	115.442	111.27	129.938	129.623	112.72	112.375	107.16	109.82	108.43	105.097		127.083	81.9788	144.555	109.809	112.461
592	105.984	105.932	101.353	103.595	101.37	101.392	104.323	99.0313	109.236	97.8262	115.024	104.418	108.796		111.328	101.909	103.934	111.52	87.1303	96.4671	111.575	108.953	106.376	110.842	103.366	126.055	101.278	107.867		121.386	97.6626	129.164	120.269	111.936	110.401	129.464	127.301	112.108	110.917	106.838	104.075	111.023	106.416		126.831	82.0216	144.818	112.328	111.378
596	110.776	105.225	104.696	103.528	102.315	101.321	103.432	99.6339	118.042	97.9966	114.147	106.328	106.335		111.028	102.073	105.001	111.248	87.6602	96.421	112.29	109.865	106.454	111.781	103.487	122.354	101.278	112.006		125.557	100.339	128.906	119.267	114.466	109.346	129.795	127.179	111.909	110.228	105.761	104.845	111.163	103.263		126.945	82.4639	144.447	112.944	110.456
600	111.16	104.95	103.74	103.847	102.883	101.729	103.98	100.523	118.003	101.18	116.165	115.074	104.005		111.531	102.34	104.738	111.662	87.7805	96.0006	112.142	110.875	105.658	111.845	102.579	118.737	101.278	109.018		132.766	98.5119	127.549	130.334	113.779	107.783	128.26	130.268	111.899	109.569	105.339	104.89	110.046	103.866		126.02	82.5143	144.199	114.216	108.405
[truncated: 15 more columns]

## Sheet: 5b
	Time (min)	Vehicle (n=9)				DFNZ 1.0 mg/kg (n=8)
		Mean	SEM	N		Mean	SEM	N
	-9.5	103.375	2.90625	9		104.075	1.68803	8
	-8.5	101.571	2.90953	9		103.547	1.40834	8
	-7.5	102.835	2.79894	9		102.868	1.5452	8
	-6.5	101.981	1.91303	9		101.055	1.35248	8
	-5.5	103.366	1.65002	9		100.632	1.19831	8
	-4.5	103.042	1.48493	9		100.939	1.14096	8
	-3.5	102.863	1.11376	9		101.297	1.23951	8
	-2.5	100.805	0.825457	9		102.757	1.45517	8
	-1.5	99.6505	0.545317	9		100.263	0.714579	8
	-0.5	100	0	9		100	0	8
	0.5	112.356	2.45213	9		111.571	2.73229	8
	1.5	110.736	2.12328	9		109.462	2.47806	8
	2.5	106.989	2.22916	9		107.096	1.94651	8
	3.5	105.751	2.18693	9		107.941	2.13465	8
	4.5	106.183	2.07356	9		109.194	2.3614	8
	5.5	106.684	1.84089	9		110.522	2.32904	8
	6.5	105.823	1.83894	9		111.144	2.56296	8
	7.5	105.112	2.0198	9		112.398	1.95534	8
	8.5	104.82	1.96328	9		112.777	1.71324	8
	9.5	103.418	2.40815	9		113.344	1.61428	8
	10.5	103.962	2.58977	9		113.989	1.63402	8
	11.5	103.36	3.10378	9		115.476	1.97509	8
	12.5	102.953	3.40794	9		116.445	2.58692	8
	13.5	103.927	3.28766	9		116.844	2.78587	8
	14.5	104.127	3.26583	9		115.72	2.80794	8
	15.5	103.997	2.86359	9		116.101	3.40311	8
	16.5	103.502	3.09821	9		117.867	4.05551	8
	17.5	103.121	3.0818	9		117.701	4.46081	8
	18.5	102.775	3.25784	9		117.821	3.7535	8
	19.5	102.568	2.88322	9		118.723	4.24686	8
	20.5	103.016	3.16992	9		118.935	4.56218	8
	21.5	102.669	3.40179	9		119.389	5.34301	8
	22.5	103.196	3.46884	9		120.603	5.5484	8
	23.5	101.08	2.66819	9		121.908	5.62271	8
	24.5	101.116	2.57869	9		121.104	5.85514	8
	25.5	101.277	2.77726	9		121.887	5.71197	8
	26.5	100.949	3.00423	9		122.012	6.35145	8
	27.5	100.062	3.15051	9		121.745	6.38288	8
	28.5	99.148	3.34435	9		120.488	6.72235	8
	29.5	99.1034	3.25937	9		120.679	6.67108	8
	30.5	99.4084	3.24755	9		121.836	6.4333	8
	31.5	99.188	3.28111	9		123.651	7.056	8
	32.5	98.9524	3.25869	9		122.009	7.18333	8
	33.5	98.4831	2.6896	9		122.987	7.13154	8
	34.5	98.3546	2.75456	9		123.117	7.45224	8
	35.5	98.5347	2.98439	9		120.371	7.52074	8
	36.5	98.1618	2.86199	9		118.562	7.76298	8
	37.5	98.1423	3.02596	9		122.413	7.06725	8
	38.5	98.9466	3.08118	9		122.082	7.07058	8
	39.5	98.9022	3.0172	9		121.538	7.00158	8
	40.5	98.255	2.8691	9		119.603	7.50208	8
	41.5	99.0442	3.26231	9		118.346	7.55853	8
	42.5	98.5497	3.25918	9		118.716	7.5153	8
	43.5	98.8407	3.10506	9		118.721	7.00962	8
	44.5	99.4194	3.15039	9		118.203	7.53043	8
	45.5	98.9295	3.33048	9		117.085	7.41484	8
	46.5	98.7038	3.52336	9		116.584	7.40718	8
	47.5	99.2934	3.32269	9		116.771	7.03798	8
	48.5	99.971	3.21309	9		116.463	6.87137	8
	49.5	100.031	2.94078	9		115.798	6.59102	8
	50.5	99.2965	2.66372	9		112.922	7.05259	8
	51.5	100.562	3.39868	9		112.374	7.14218	8
	52.5	100.37	2.95419	9		111.776	7.53621	8
	53.5	101.162	3.4589	9		111.288	7.17327	8
	54.5	102.084	3.46342	9		112.746	8.22083	8
	55.5	102.017	3.63532	9		113.091	8.58761	8
	56.5	103.349	3.83876	9		112.456	8.3764	8
	57.5	103.169	3.6016	9		112.194	8.4837	8
	58.5	102.375	3.99362	9		112.55	8.57094	8
	59.5	103.335	4.89715	9		111.812	8.74963	8
	60.5	105.032	4.38873	9		111.88	9.0595	8

## Sheet: 5c
Time (min)	DFNZ 0.1				DFNZ 0.1 + TAR 0.1 mg/kg				DFNZ 0.1 + TAR 1.0 mg/kg
	Mean	SEM	N		Mean	SEM	N		Mean	SEM	N
-9.5	102.052	2.57914	8		99.9907	1.29436	8		94.21	1.53533	8
-8.5	100	1.52267	8		99.4982	1.40482	8		94.0043	1.4671	8
-7.5	99.8654	1.39436	8		99.1613	1.3829	8		94.1802	1.0252	8
-6.5	100.095	1.18602	8		98.573	1.41127	8		94.6785	0.764607	8
-5.5	100.896	0.732477	8		98.8	1.57841	8		95.3569	0.84007	8
-4.5	100.301	0.865536	8		98.5029	1.6088	8		96.1581	0.812728	8
-3.5	100.094	0.904649	8		98.6499	1.34148	8		97.103	0.775092	8
-2.5	99.5379	0.907272	8		99.8953	0.734492	8		97.6336	0.622765	8
-1.5	100.235	0.576009	8		101.49	0.972774	8		98.8131	0.509198	8
-0.5	100	0	8		100	0	8		100	0	8
0.5	100.944	0.835714	8		97.9999	0.816378	8		91.9004	1.55105	8
1.5	101.189	1.19024	8		98.589	1.54224	8		78.8044	3.75552	8
2.5	101.758	1.33997	8		99.3809	1.15675	8		76.7514	4.56417	8
3.5	102.254	1.4458	8		100.496	1.22446	8		74.8258	4.78491	8
4.5	102.969	1.42048	8		101.333	1.38799	8		75.2709	4.81036	8
5.5	103.493	1.45419	8		102.808	1.70111	8		76.4739	4.81927	8
6.5	104.177	1.36732	8		101.335	1.30226	8		77.641	5.34842	8
7.5	104.088	1.11977	8		102.915	1.8621	8		77.4934	5.67536	8
8.5	104.584	1.4	8		102.419	1.68787	8		77.0328	5.75345	8
9.5	105.171	1.41198	8		103.045	1.29596	8		77.3956	5.89368	8
10.5	105.4	1.41033	8		103.265	1.34144	8		77.532	5.62396	8
11.5	106.163	1.92178	8		104.32	1.5873	8		78.8523	6.53278	8
12.5	107.09	2.08976	8		104.045	1.72415	8		79.9664	6.45237	8
13.5	106.878	2.03234	8		103.808	1.4493	8		79.8972	6.45905	8
14.5	106.579	1.99369	8		104.002	1.3704	8		80.0789	6.7916	8
15.5	106.891	1.50133	8		103.645	1.43861	8		79.2143	6.75245	8
16.5	107.306	1.55303	8		102.353	1.36151	8		80.4348	7.30192	8
17.5	107.183	1.82637	8		103.317	1.59757	8		80.5016	7.76466	8
18.5	107.224	1.77733	8		103.643	1.74189	8		80.6347	7.54808	8
19.5	107.613	1.77385	8		104.028	1.57026	8		81.5717	7.64796	8
20.5	109.45	1.57515	8		105.376	1.76939	8		80.8195	7.59156	8
21.5	108.235	1.63368	8		104.369	1.75912	8		78.6582	6.92765	8
22.5	108.748	1.52428	8		104.107	1.63223	8		77.1212	6.26086	8
23.5	109.779	1.46955	8		104.296	1.56228	8		80.7241	5.84159	8
24.5	109.691	1.36919	8		103.578	1.88803	8		83.4381	6.01168	8
25.5	109.727	1.30937	8		103.518	1.74449	8		82.5108	5.21206	8
26.5	109.558	1.54364	8		103.517	1.7859	8		84.4651	5.52305	8
27.5	109.488	1.92853	8		103.125	1.73778	8		84.9011	5.98242	8
28.5	109.07	1.76375	8		102.835	1.89511	8		85.2594	6.04282	8
29.5	109.392	1.61308	8		102.315	2.15794	8		85.3504	5.96794	8
30.5	110.052	1.91968	8		103.422	2.03323	8		88.0387	6.01447	8
31.5	110.958	1.53042	8		102.359	1.78205	8		89.0075	6.20273	8
32.5	109.76	1.56529	8		102.098	1.56509	8		88.8208	6.19463	8
33.5	109.918	2.10956	8		103.345	1.52721	8		88.5346	5.6952	8
34.5	109.036	2.13819	8		103.689	1.90844	8		91.0831	5.87968	8
35.5	108.132	2.14009	8		103.579	1.98533	8		92.9257	6.74723	8
36.5	107.926	1.99641	8		102.493	1.83046	8		91.8034	5.91501	8
37.5	107.89	2.09314	8		101.862	1.84045	8		91.4014	5.50405	8
38.5	108.008	2.66761	8		102.132	1.4255	8		91.2829	5.31463	8
39.5	108.483	2.37764	8		102.37	1.63452	8		91.0423	5.28133	8
40.5	108.577	2.5227	8		101.759	1.7128	8		89.7079	5.39494	8

## Sheet: 5d
VEH	FNZ	DFNZ	Morphine
0	17	16	52
0	23	13	41
11	30	15	36
7	25.5	6	40.5
3	15.5	13.5	49.5
6	20.5	22.5	52
2.5		9
5.5		22.5

## Sheet: 5f
Day	Fentanyl									FNZ									Saline									DFNZ
2	53.2693	215.072	148.061	136.313	77.2811	128.925	129.294	219.727		164.684	168.748	212.634	161.507	93.5353	188.327	122.571	189.878		111.563	69.3757	81.5663	80.1625	78.0938	118.138	122.276	138.825		134.133	122.58	95.1492	133.185	151.552	181.649	130.993	157.298
9	152.246	132.481	231.444	164.824	144.782	199.931	193.573	191.776		149.758	231.721	255.01	219.005	205.321	163.511	227.574	289.426		121.285	71.1818	115.342	86.5238	114.582	118.659	115.895	56.5308		149.307	175.683	141.246	127.317	172.483	186.945	188.486	207.691
16	132.351	126.385	167.45	94.1299	141.576	151.149	109.252	102.801		295.5	247.152	286.621	535.715	320.402	347.039	351.062	343.987		122.847	111.125	130.617	102.593	91.5633	62.4295	96.2802	82.5457		264.405	243.41	293.519	270.32	323.909	348.441	307.032	313.876
31	102.403	108.755	103.054	88.5571	98.9277	131.484	102.023	115.759		284.241	208.497	296.946	237.492	236.026	223.32	306.773	371.321		110.221	85.6794	107.778	101.48	110.927	96.6472	88.2313	99.0362		312.225	305.484	306.588	253.766	338.34	352.902	327.333	339.176

## Sheet: 5g
Day	Saline									Fentanyl									FNZ									DFNZ
2	102.769	99.4478	36.7368	151.412	88.9829	92.1944	90.9881	137.469		125.485	141.072	76.9984	96.2676	92.1944	81.2282	135.589	129.526		66.1889	65.9539	132.378	142.796	111.699	126.581	101.829	161.274		95.2393	91.7864	71.9449	87.7665	90.0341	138.427	103.021	98.0223
9	150.88	79.6622	81.4919	90.9923	84.2365	93.3849	115.764	103.589		66.9951	72.9064	71.0063	70.373	93.1034	70.936	71.4286	104.996		58.4096	108.726	93.5257	75.2287	70.7248	123.645	109.289	118.719		99.7772	107.205	102.095	125.331	82.4246	119.328	106.492	101.619
16	113.504	85.804	91.0218	108.737	129.479	91.0862	80.1353	100.234		53.08	62.0984	73.4359	64.4174	66.9941	61.9696	59.0064	80.5862		94.758	103.712	121.169	82.3255	122.2	80.5218	87.0279	127.804		120.514	82.4449	98.9673	90.7061	120.402	110.187	108.401	91.0968
31	108.208	88.0371	88.9797	94.7608	99.0339	114.052	107.329	99.5994		66.0435	65.1638	65.478	62.2104	66.5462	56.3663	48.2602	68.6199		87.9114	124.798	119.708	92.1216	95.5777	88.7283	82.5073	113.55		99.7846	93.7808	116.406	80.4392	98.0613	105.177	109.124	100.896

## Sheet: 5h
VEH	FEN	FNZ	DFNZ
9.29	10.06	10.9575	12.0825
8.21	5.5875	7.165	12.0175
10.1875	8.6475	9.58	13.2875
8.8625	6.835	15.02	9.435
12.71	9.1725	12.69	11.065
9.4875	8.965	6.9675	10.14
9.2575	6.7275	11.1975
11.795	5.365
10.5925
11.5825
11.115
9.1
10.175
9.58
12.545
13.98

## Sheet: 5i
Time (min)	VEH								0.003 mg/kg								0.010 mg/kg								0.017 mg/kg
60	8	6	6	5	6	6	10		6	6	5	5	3	6	6		4	0	2	2	4	2	7		5	1	4	0	0	0	5
120	5	3	5	6	9	6	7		4	3	2	3	2	4	8		5	3	3	3	15	2	6		4	3	1	2	4	2	6
180	6	4	4	3	10	6	8		8	4	5	4	3	5	7		6	3	5	4	1	5	8		5	4	3	1	7	4	7

## Sheet: 5j
Time (min)	VEH														0.1 mg/kg														0.3 mg/kg
60	5	6	4	8	3	4	8	5	4	7	5	6	5		3	4	5	5	4	2	6	5	2	7	5	4	3		3	3	3	4	1	1	4	2	5	1	4	2	0		0	0	0	0	0	1	0
120	4	3	2	3	4	4	4	3	1	5	4	5	2		3	7	5	3	4	2	1	4	5	5	4	4	1		3	3	4	1	4	5	1	3	1	1	3	3	0		0	2	0	0	0	3	2
180	3	3	3	5	4	2	5	3	2	4	5	4	2		3	3	3	5	6	4	4	4	5	5	5	5	3		3	1	5	4	3	4	4	2	3	3	3	4	4		2	4	0	5	2	5	4
[truncated: 5 more columns]

## Sheet: 5k
Session	FNZ												DFNZ
1	9	9	2	10	6	10	17	7	8	10	7		12	8	12	5	8	8	4	24
2	16	11	3	12	10	12	19	12	11	18	18		29	8	18	13	23	7	4	26
3	17	13	6	11	10	13	5	18	21	21	15		30	10	22	17	20	7	10	27
4	18	10	5	18	7	12	14	18	21	29	15		38	12	28	21	19	9	15	29
5	17	10	6	24	16	22	30	19	23	25	19		34	11	21	21	21	11	16	26
6	17	10	4	31	21	23	32	20	25	26	16		46	9	21	20	18	11	15	30
7	13	6	2	12	20	21	22	21	22	25	14		35	8	24	17	15	9	12	31
8	14	11	8	15	22	26	28	22	29	25	10		32	8	25	15	16	13	12	23
9	12	11	8	16	25	22	26	21	32	21	12		32	10	27	17	22	14	11	20
10	13	9	12	17	21	23	38	28	34	23	13		32	9	25	14	20	15	12	21

[truncated: 5 more sheets: 5l, 5m, 5n, 5o, 5p]
