# Supplementary material for: A µ-opioid receptor superagonist analgesic with minimal adverse effects
Source: Nature. 2026 Apr 1;652(8112):1393–404. doi: 10.1038/s41586-026-10299-9 (PMC13128446; doi:10.1038/s41586-026-10299-9)
Supplement: Supplementary file 10 — Source Data Fig. 6 [file 41586_2026_10299_MOESM10_ESM.xlsx]

## Sheet: 6c
Time	FNZ 0.03 mg/kg					DFNZ 0.3 mg/kg					VEH					DFNZ 1 mg/kg					FNZ 0.1 mg/kg					DFNZ 3 mg/kg
-5	14.4725	-82.1106	-11.1789	-14.7141	-23.997	13.7445	-64.1831	-9.7943	-175.992	-33.1565	-64.3926	21.5584	-28.7774	-2.65859	-8.36001	-15.9049	-13.0485	14.3034	7.55406	-4.10481	-23.6619	-0.187597	-13.389	-31.5795	-13.1663	-8.9184	-10.1158	-25.2717	-14.7539	-3.72259
0	-14.5133	82.1137	11.1762	14.7007	23.99	-13.7414	64.1577	9.80472	175.905	33.1572	64.3585	-21.5991	28.7265	2.63492	8.38085	15.9034	13.0415	-14.3847	-7.58011	4.10227	23.6371	0.159648	13.3458	31.5128	13.162	8.89674	10.1064	25.2517	14.7171	3.71046
5	459.928	656.86	681.666	1059.93	584.848	-190.472	-15.4755	-74.9518	46.0286	-54.6061	-308.321	104.774	-267.899	-72.8947	-531.573	395.231	928.605	893.68	407.5	534.01	1121.86	1952.32	1486.72	1127.33	2554.78	765.531	865.555	823.73	983.21	310.991
10	1422.09	663.493	720.775	1487.68	817.728	171.354	590.664	571.617	562.174	421.885	-363.948	-305.563	-305.853	-152.19	-671.112	1227.56	1560.08	1434.67	961.061	1033.93	1714.37	2278.06	2168.33	1703.93	3634.99	1326.41	1448.54	1153.55	1607.8	1668.05
15	1383.58	-76.5734	692.167	1332.77	492.224	352.075	383.711	343.133	743.907	615.331	-449.086	-294.137	-380.76	-252.843	-876.784	1331.62	1595.88	1306.87	942.868	877.648	1520.91	1918.94	2093.13	1391.98	2732.75	1262.92	1464.19	1136.3	1533.24	2076.98
20	1044.02	-359.331	582.491	1112.94	263.255	198.988	282.198	186.179	770.255	623.514	-595.37	-456.051	-659.369	-346.886	-704.06	1052.22	1431.98	1190.82	699.392	890.078	1218.99	1547.93	2079.35	1015.77	1717.11	1199.34	1257.97	1082	1404.86	1994.18
25	742.073	-631.175	434.657	768.564	99.2131	20.9354	188.221	89.2458	583.324	553.076	-579.705	-264.523	-617.063	-454.497	-866.765	923.609	1226.44	1088.56	558.758	764.991	982.113	1322.2	1929.22	653.302	557.453	1106.14	1136.09	1029.38		1813.29
30	596.254	-707.96	319.837	513.943	-130.646	33.4716	276.608	-74.7976	600.666	252.416	-134.337	-12.0625	-556.692	-419.235	-1055.08	673.834	1012.28	1027.96	333.575	687.118	910.089	1173.51	1596.78	424.403	252.006	1027.73	996.219	981.851		1615.51

## Sheet: 6d
Time	FNZ 0.03 mg/kg					DFNZ 0.3 mg/kg					VEH					DFNZ 1 mg/kg					FNZ 0.1 mg/kg					DFNZ 3 mg/kg
-5	100	158.333	96.5517	72.7273	90	122.222	127.273	66.6667	127.273	147.826	123.077	96	100	64.5161	87.5	129.412	95.6522	80	78.2609	85.7143	120	105.882	123.529	110	90.9091	95.6522	133.333	64	125.926	130.769
0	100	41.6667	103.448	127.273	110	77.7778	72.7273	133.333	72.7273	52.1739	76.9231	104	100	135.484	112.5	70.5882	104.348	120	121.739	114.286	80	94.1176	76.4706	90	109.091	104.348	66.6667	136	74.0741	69.2308
5	54.5455	125	20.6897	236.364	120	77.7778	90.9091	46.6667	90.9091	78.2609	53.8462	48	37.5	83.871	37.5	70.5882	113.043	168	243.478	200	160	376.471	94.1176	260	363.636	34.7826	190.476	104	133.333	100
10	118.182	125	34.4828	136.364	110	66.6667	145.455	140	127.273	182.609	76.9231	72	118.75	96.7742	125	141.176	113.043	152	147.826	219.048	173.333	341.176	82.3529	240	354.545	43.4783	171.429	120	96.2963	115.385
15	109.091	41.6667	89.6552	145.455	150	111.111	145.455	73.3333	118.182	139.13	107.692	64	131.25	103.226	87.5	94.1176	217.391	40	147.826	104.762	173.333	223.529	47.0588	150	245.455	34.7826	171.429	136	66.6667	107.692
20	100	50	34.4828	127.273	90	177.778	154.545	113.333	145.455	95.6522	46.1538	56	62.5	70.9677	125	82.3529	69.5652	24	60.8696	95.2381	146.667	129.412	76.4706	140	136.364	69.5652	76.1905	120	22.2222	153.846
25	136.364	58.3333	75.8621	90.9091	90	100	81.8182	73.3333	145.455	200	53.8462	104	125	70.9677	100	129.412	69.5652	8	95.6522	47.619	133.333	141.176	100	80	36.3636	60.8696	95.2381	88		107.692
30	81.8182	50	158.621	118.182	80	111.111	145.455	66.6667	145.455	139.13	161.538	144	62.5	109.677	100	141.176	113.043	72	95.6522	66.6667	133.333	35.2941	70.5882	90	27.2727	86.9565	85.7143	104		107.692

## Sheet: 6e
Time	FNZ 0.03 mg/kg					DFNZ 0.3 mg/kg					VEH					DFNZ 1 mg/kg					FNZ 0.1 mg/kg					DFNZ 3 mg/kg
-5	101.96	101.584	107.781	94.6832	103.127	89.3512	101.037	98.8176	104.202	100.09	102.487	100.364	100.969	102.265	101.644	100.258	106.257	83.4545	90.3534	95.956	96.6601	94.1124	102.242	97.9248	96.393	102.712	99.4935	119.298	100.531
0	98.0401	93.982	92.7373	103.038	97.4419	116.734	98.1855	100.591	92.6471	99.7446	96.0212	99.6638	99.0312	98.9215	98.7211	99.5271	94.2647	111.03	106.201	103.033	105.01	106.624	96.3784	102.536	103.006	97.5144	101.013	90.9187	98.9975
5	109.621	106.326	132.881	120.282	113.916	101.09	125.966	105.867	108.271	106.407	106.14	101.352	110.445	90.8807	190.462	111.236	92.4473	99.1237	102.522	117.635	101.264	126.258	113.27	89.1287	129.379	113.224	129.929	111.829	127.793
10	108.02	101.308	117.202	117.19	119.069	89.0702	104.235	105.466	116.074	125.81	113.572	106.16	116.017	104.02	122.518	110.889	99.7629	93.846	99.0336	110.883	110.763	128.01	103.054	89.7739	128.451	110.491	131.868	110.95	120.656
15	110.585	99.0796	144.713	131.343	119.186	108.082	116.076	102.325	114.706	113.006	132.227	114.422	114.136	117.385	119.7	116.339	103.53	95.5064	100.49	108.677	101.525	122.947	116.156	86.256	123.233	105.361	135.283	113.738	131.148
20	107.909	129.171	164.493	129.031	136.473	96.0079	113.827	121.089	115.347	117.732	119.193	98.3443	110.323	96.2929	185.384	114.318	87.9903	94.5073	99.2343	106.564	100.22	112.443	124.339	87.4634	116.255	117.859	144.738	132.815	125.53
25	109.226	101.952	179.36	133.87	119.561	101.062	101.111	142.463	129.707	115.82	134.277	132.166	112.847	104.077	110.702	106.088	115.05	112.974	115.7	105.678	100.13	117.052	127.409	80.3487	112.127	108.051	140.061	126.547	122.322
30	106.217	108.138	148.612	120.605	121.309	96.0432	116.177	122.843	126.396	127.843	131.712	106.244	109.027	105.372	146.017	106.015	104.631	110.204	106.015	110.363	103.033	110.156	114.283	86.8208	115.052	111.474	133.669	109.455	119.726

## Sheet: 6f
Time	FNZ 0.03 mg/kg					DFNZ 0.3 mg/kg					VEH					DFNZ 1 mg/kg					FNZ 0.1 mg/kg					DFNZ 3 mg/kg
-5	0.0446947	0.199244	0.326591	0.0860374	0.0655523	0.00893895	0.105352	0.167158	0.147493	0.0347041	0.0368732	0.208948	0.187439	0.122911	0.00702346	0.0178779	0.263699	0.290069	0.114716	0.0382388	0.00546269	0.0600896	0.187292	0.263699	0	0.0446947	0.0702346	0.258112	0.231361	0.00867604
0	0	0.176991	0.147493	0.196657	0.0536337	0.316056	0.0307276	0.154867	0.104474	0.00819403	0	0.0378186	0.129056	0.131105	0.0163881	0	0.139299	0.294985	0.214215	0.0983284	0.131105	0.116765	0.0794191	0.147493	0.00819403	0.00819403	0.0421408	0.187981	0.181908	0.00546269
5	0.0163881	0.101606	0.180269	0.14182	0.0450672	0.00702346	0.122911	0.133446	0.152409	0.0600896	0	0.0409702	0.131105	0.0642917	0.213045	0.0573582	0.0756372	0.140469	0.163295	0.156857	0.122911	0.261185	0.104474	0.122911	0.199115	0	0.113078	0.117238	0.071015	0.113456
10	0.0151274	0.0458866	0.117994	0.127827	0.125145	0	0.0307276	0.091305	0.0842815	0.208363	0.113078	0.152955	0.238058	0.111439	0.0835792	0.00409702	0.124801	0.0491642	0.107004	0.126117	0.0302549	0.172922	0.0351173	0.15159	0.191614	0.00983284	0.166612	0.199934	0.139929	0.0131105
15	0.0737463	0.0491642	0.170184	0.17822	0.0917732	0.0884956	0.125983	0.0983284	0.136147	0.138274	0.136957	0.208948	0.224751	0.175147	0.0983284	0.00614553	0.143559	0.0884956	0.182197	0.0536337	0.0226912	0.119029	0.135202	0.0819403	0.0619105	0	0.122911	0.260281	0.14203	0.0351173
20	0.201126	0.221239	0.196657	0.337126	0.0764777	0.052237	0.0838684	0.185089	0.0983284	0.0804505	0.0491642	0.00702346	0.152409	0.0625726	0.240905	0	0	0.114716	0.0702346	0.0245821	0.0625726	0.107267	0.170184	0.186122	0.00327761	0.0676008	0.122911	0.412979	0.114716	0.0516224
25	0.0589971	0.112375	0.366497	0.211406	0.0928657	0.071015	0.0491642	0.196657	0.301131	0.0726775	0.259868	0.340368	0.167158	0.120676	0.0921829	0.0268168	0.129056	0.393314	0.33968	0.0196657	0.0294985	0.139299	0.268957	0.0184366	0.0122911	0.00702346	0.122911	0.286046		0.0596994
30	0.0655523	0.122911	0.262922	0.0983284	0.122911	0.0393314	0.113692	0.172075	0.230457	0.0921829	0.234115	0.079209	0.226155	0.130141	0.301131	0	0.10211	0.147493	0.129615	0.0561877	0.0393314	0.0163881	0.122911	0.0218508	0	0.0245821	0.109254	0.208002		0.091305

## Sheet: 6i
Time	FNZ 0.03 mg/kg						DFNZ 0.3 mg/kg					VEH					DFNZ 1 mg/kg									FNZ 0.1 mg/kg						DFNZ 3 mg/kg
-5	89.4384	92.2723	60.1546	98.0519	28.8873	96.8945	89.3603	10.4426	27.1053	184.836	41.509	-12.5063	157.081	24.6903	20.1891	192.819	142.181	110.772	101.4	100.257	124.888	27.6514	203.773	139.62	-101.569	140.905	-92.4728	50.4518	78.3381	185.992	95.4151	65.4872	44.035	-2.27974	-3.66977
0	22.1536	43.7413	39.3156	-13.4818	50.5105	17.7476	13.6585	15.0026	41.4375	-54.1217	59.5923	99.2369	-20.6373	50.7393	63.3346	-76.0742	-18.5332	-23.1492	-28.8927	-28.6188	-65.8082	7.6715	-45.372	14.692	118.531	-15.8298	194.3	11.9716	-34.529	-42.7228	59.0336	-27.0911	68.9528	103.133	75.2405
5	1143.44	987.137	183.831	1370.25	288.532	457.958	13.339	10.3071	96.6971	301.539	-297.029	53.115	77.1674	-151.548	20.7966	113.928	615.279	225.119	644.218	16.2066	-204.697	-225.838	196.437	464.187	783.559	3683.73	4692.56	3518.35	1053.87	1388.28	959.521	552.374	873.131	778.103	821.893
10	2366.07	2206.94	859.025	3286.07	1151.26	1011.03	297.966	62.2562	178.913	160.326	596.333	-92.7336	49.4746	-17.303	-31.7817	1.16514	1521.81	1513.64	778.941	172.605	-14.4628	-1.38785	490.049	771.795	1639.75	3797.53	8568.08	3489.78	4214.9	2332.38	1109.07	1471.25	2843.34	6330.27	1491.38
15	2018.24	2253.59	1587.35	3035.98	1319.86	874.745	346.785	-48.9623	126.247	-49.0324	809.387	1.07266	28.3655	-20.7737	-3.50491	-8.729	2035.46	1541.51	1624.22	480.167	269	147.974	444.772	1006.3	2550.4	2815.85	6739.46	3199.99	4060.08	2185.5	1019.71	1056.37	3337.72	7617.19	1384.61
20	1741.42	1831.29	1766.06	2750.59	1338.22	1048.9	377.138	-277.883	-19.6957	-158.107	1060.12	-109.007	80.009	128.662	112.892	125.002	2231.09	2380.26	890.745	515.422	489.298	161.12	468.842	1068.16	2200.88	2739.48	5790.75	3394.69	4229.07	2126.27	844.031	965.976	3140.5	5998.33	1379.29
25	1724.33	1703.49	1634.89	2780.94	1024.53	1062	391.554	-426.361	-137.739	-233.104	905.23	19.2223	115.671	18.5091	64.3705	16.7694	1901.37	2195.19	118.809	420.114	339.641	113.959	466.01	973.542	2291.36	2739.27	5440.44	3109.42	4179.51	2136.49	881.311	1001.6	2993.71	5327.73	1421.55
30	1505.34	1568.93	1518.19	2827.64	1220.68	1111.17	290.903	-559.16	-256.215	-203.557	885.303	249.666	129.58	121.307	55.8713	135.657	1772.12	2155.21	-15.1526		-116.019	140.281	310.69	1037.04	2818.85	2707.58	5245.6	3095.29	4021.57	1962.02	885.087	1137.54	2926.42	4845.85	1357.34

## Sheet: 6j
Time	FNZ 0.03 mg/kg					DFNZ 0.3 mg/kg					VEH					DFNZ 1 mg/kg									FNZ 0.1 mg/kg						DFNZ 3 mg/kg
-5	100.508	105.727	97.4874	114.706	97.9798	112.849	98.5075	113.761	97.0414	108.247	109.623	82.5688	97.9798	113.253	103.093	109.36	92.1739	105.473	101.163	110.599	87.7005	108.434	89.3082	91.8033	111.732	108.571	103.529	102.538	114.912	102.924	114.286	94.8052	111.392	115.517
0	99.4924	94.2731	102.513	85.2941	102.02	87.1508	101.493	86.2385	102.959	91.7526	90.3766	117.431	102.02	86.747	96.9072	90.6404	107.826	94.5274	98.8372	89.4009	112.299	91.5663	110.692	108.197	88.2682	91.4286	96.4706	97.4619	85.0877	97.076	85.7143	105.195	88.6076	84.4828
5	143.147	140.969	106.533	130.882	121.212	121.788	92.5373	87.156	94.6746	118.557	91.2134	99.0826	100	93.9759	88.6598	96.5517	124.348	78.607	108.14	105.069	71.6578	120.482	85.5346	99.4536	157.542	252.857	194.118	135.025	105.263	148.538	171.429	93.5065	113.924	125.862
10	131.98	129.515	120.603	163.235	173.737	124.022	85.5721	89.9083	126.627	122.68	83.682	100.917	104.04	92.7711	106.186	134.975	142.609	134.328	140.698	112.442	126.203	146.988	104.403	90.7104	137.43	314.286	195.294	146.193	145.614	119.298	207.143	112.987	116.456	143.103
15	115.736	108.37	119.598	139.706	151.515	126.257	95.5224	89.9083	152.663	127.835	97.9079	103.67	91.9192	95.1807	91.7526	119.212	142.609	125.373	146.512	120.737	170.053	130.12	114.465	91.8033	129.609	230	190.588	108.629	150	120.468	182.143	109.091	110.127	122.414
20	103.553	96.9163	98.4925	127.941	171.717	143.017	94.5274	94.4954	150.296	109.278	92.887	94.4954	128.283	104.819	94.8454	96.5517	133.913	145.274	123.256	116.129	109.091	137.349	108.176	77.5956	129.609	207.143	178.824	114.721	132.456	119.298	150	114.286	98.7342	113.793
25	101.523	92.511	99.4975	114.706	129.293	131.844	87.5622	85.3211	133.728	105.155	102.092	108.257	119.192	77.1084	97.9381	95.5665	113.913	147.264	111.628	115.207	109.091	118.072	96.8553	81.9672	132.961	227.143	154.118	117.766	110.526	114.62	150	102.597	98.7342	110.345
30	85.2792	96.0352	91.4573	101.471	117.172	119.553	84.5771	107.339	150.296	103.093	112.971	131.193	109.091	90.3614	82.4742	95.5665	111.304	130.348	116.279	113.364	109.091	120.482	91.8239	92.8962	136.313	214.286	161.176	99.4924	111.404	109.942	157.143	107.792	94.9367	112.069

## Sheet: 6k
Time	FNZ 0.03 mg/kg					DFNZ 0.3 mg/kg					VEH					DFNZ 1 mg/kg									FNZ 0.1 mg/kg						DFNZ 3 mg/kg
-5	99.4429	106.32	102.899	100.625	96.6102	101.045	99.2064	100.952	100	110.847	99.6475	105	105.469	102.813	100	105.29	103.531	106.098	97.0953	97.6054		108.611	100	96.1024	105.778	95.9286	105.283	96.5538	96.0603	101.959	92.1483	97.9503	101.373	96.1451
0	100.557	93.6803	97.1014	99.375	103.39	98.9547	100.794	99.0476	100	89.153	100.353	95	94.5312	97.1867	100	94.7099	96.4692	93.9015	102.905	102.395	100	91.3887		103.898	94.2218	104.071	94.7169	103.446	103.94	98.0406	107.852	102.05	98.6266	103.855
5	127.298	145.911	98.8406	138.75	102.26	112.66	121.164	93.0952	98.9796	99.8514	99.1774	96.6129	92.9688	95.6522	97.9167	135.753	139.666	107.175	100.616	123.616	107.585	94.0813	95.5446	120.899	219.279	159.985	196.413	145.355	148.726	133.446	86.95	98.6868	128.287	125.536
10	157.939	197.955	114.493	148.125	124.859	119.628	131.482	95.2381	109.184	112.63	92.832	95.9677	98.0469	108.44	95.8333	143.007	154.199	130.692	107.052	141.252	121.19	88.1636	111.014	133.511	326.343	195.998	221.133	250.864	176.485	240.471	84.4472	113.94	181.689	150.73
15	132.59	219.331	117.681	162.5	143.503	112.66	123.545	91.6667	115.306	93.9079	95.1821	90	98.0469	101.79	97.3958	169.568	184.79	123.632	122.744	132.471	124.321	86.0712	95.776	129.996	265.043	202.752	194.303	285.887	149.024	209.703	84.218	116.671	199.938	162.731
20	132.869	221.747	146.667	151.25	133.898	104.994	130.952	95.7143	116.327	87.0728	94.0071	101.935	105.078	106.905	100	193.78	142.688	128.74	127.565	160.086	133.054	101.513	99.3973	118.247	236.439	201.448	192.933	270.07	149.669	169.442	72.2441	116.192	181.346	178.055
25	132.59	220.074	129.565	169.375	130.508	110.569	116.931	94.2857	125.51	77.5632	100.823	105.806	94.9219	106.905	101.042	175.625	136.348	123.826	119.841	147.514	132.339	105.207	108.36	115.938	208.863	176.777	188.803	243.833	157.416	172.815	76.3972	108.709	199.685	182.385
30	138.997	184.015	132.464	169.375	118.644	107.782	111.64	92.1429	115.816	79.6434	117.274	99.5161	101.172	111.509	104.688	168.504	144.323	129.474	118.577	132.184	298.956	96.5116	101.035	141.011	175.538	166.65	178.184	279.121	140.122	173.834	83.1928	115.899	184.071	164.037

## Sheet: 6l
Time	FNZ 0.03 mg/kg					DFNZ 0.3 mg/kg					VEH					DFNZ 1 mg/kg									FNZ 0.1 mg/kg						DFNZ 3 mg/kg
-5	101.608	94.3975	101.321	97.8623	103.967	94.3964	93.9639	100.82	104.191	94.1212	111.679	93.0213	101.911	97.2215	105.172	99.9293	102.667	105.875	99.5372	101.137	116.632	100.526	114.114	110.746	104.333	93.3941	103.564	106.501	91.5611	105.09	102.623	98.4699	93.7779	95.338
0	98.3921	105.603	98.679	102.138	96.0331	105.604	106.036	99.1803	95.8089	105.879	88.3209	106.979	98.0887	102.778	94.8279	100.071	97.3334	94.1246	100.463	98.8627	83.3678	99.4735	85.8858	89.2543	95.6673	106.606	96.4363	93.4988	108.439	94.9096	97.3775	101.53	106.222	104.662
5	95.5594	91.3702	100.237	99.3158	96.5289	89.9674	100.642	97.3394	83.8932	101.489	97.7972	98.968	78.6874	90.2382	108.163	103.558	101.757	90.4857	106.585	112.934	162.16	96.9538	118.112	96.6777	105.475	61.6406	87.0973	86.2676	150.391	104.242	109.712	89.8978	132.814	100.892
10	107.999	113.439	101.159	103.885	114.986	109.467	101.485	115.292	90.0257	90.2659	93.8626	91.5636	85.8807	81.3322	88.0554	102.793	84.5643	96.118	116.202	114.147	137.263	100.543	98.2635	112.93	146.755	75.5903	91.6291	96.0876	142.493	138.055	97.3562	98.96	129.382	115.87
15	109.217	134.84	107.826	112.938	138.705	98.0751	98.0632	112.295	93.3539	93.3037	89.0136	91.1958	92.2381	88.9606	86.4858	121.455	106.012	95.1656	132.983	105.527	109.325	92.1811	93.5034	115.53	153.354	80.9635	89.0169	150.998	125.149	139.235	130.329	107.454	161.081	125.852
20	128.649	146.137	134.609	117.562	123.581	86.7165	98.99	101.223	86.1222	95.6956	91.9507	103.116	75.495	83.9246	93.1471	137.137	79.2944	102.374	160.944	112.79	171.968	112.279	86.9349	126.863	135.556	83.5243	83.8591	152	131.52	129.804	117.887	99.1501	179.202	134.137
25	124.078	162.715	142.161	135.838	154.242	90.1978	97.9206	107.122	95.0591	101.832	88.5841	94.0227	80.3042	87.1248	87.3756	153.607	79.6858	115.31	188.798	119.944	163.571	100.128	104.229	111.727	125.708	76.9965	95.2512	129.869	145.324	126.915	130.299	113.264	246.911	147.481
30	150.462	157.801	149.153	159.852	196.556	89.3949	86.6801	97.5544	81.9106	96.7856	83.0563	82.3678	89.4293	92.9546	98.2883	139.64	86.0478	107.368	175.281	111.532	152.905	101.336	103.894	125.142	111.835	77.6997	86.7885	172.584	157.079	139.678	114.618	115.455	240.615	128.833

## Sheet: 6m
FNZ log (M)	Go Lbit: MOR Smbit				Go Lbit: MOR Smbit+ Gal1R
1e-05	84.7093	52.1177	97.1285	91.3855	92.7495	100.215	100.862	97.0567
3e-06	103.948	96.0517	100	100	96.7696	93.0366	98.1335	101.077
1e-06	103.518	69.2032	86.3604	93.5391	102.369	99.3539	100.718	90.8112
3e-07	94.6159	76.6691	85.6425	94.257	68.4853	98.636	79.3252	94.1852
1e-07	87.4372	60.0144	73.7258	73.7258	55.7071	72.5054	69.3467	72.7925
3e-08	67.7674	58.1479	62.9577	64.3934	51.5434	41.0625	57.43	56.1378
1e-08	66.906	38.3345	52.6202	55.4917	45.3697	14.0703	53.9124	32.7351
3e-09	35.8937	32.5915	34.2426	34.2426	18.8083	0	25.1256	21.4645
1e-09	25.8435	21.5362	23.6899	32.3044	18.8083	0	20.1005	14.86
1e-10	0	0	0	0	8.75808	0	2.15362	3.66116

## Sheet: 6n
DFNZ log (M)	Go Lbit: MOR Smbit				Go Lbit: MOR Smbit+ Gal1R
1e-05	75.9294	113.428	87.4763	121.767	30.7917	37.4982	19.828	35.1655
3e-06	77.3291	113.019	64.3826	120.542	29.4504	23.6769	26.1263	20.0029
1e-06	76.5126	110.453	62.7497	120.017	27.8175	22.8605	10.1472	17.2037
3e-07	33.9408	84.6771	41.5221	76.9792	26.9427	21.5775	30.3251	7.75623
1e-07	32.8328	51.3777	24.2601	34.6406	23.7352	20.3528	6.29829	18.37
3e-08	15.1626	46.5957	16.5622	10.6721	23.3853	15.1626	0	3.79064
1e-08	13.7629	33.0077	11.197	2.27438	19.7696	10.1472	1.51626	0
3e-09	11.3719	29.8003	3.26578	10.6721	19.3614	8.68931	0	0
1e-09	10.2056	13.1798	0.46654	0	17.2037	5.71512	0.69981	0
1e-10	0	0	0	0	0.816446	5.48185	0	0

[truncated: 1 more sheets: 6p]
