# Supplementary material for: A µ-opioid receptor superagonist analgesic with minimal adverse effects
Source: Nature. 2026 Apr 1;652(8112):1393–404. doi: 10.1038/s41586-026-10299-9 (PMC13128446; doi:10.1038/s41586-026-10299-9)
Supplement: Supplementary file 11 — Source Data Extended Data Fig. 1 [file 41586_2026_10299_MOESM11_ESM.xlsx]

## Sheet: ED1a
	FNZ		DFNZ
A1	4.9	4.3	-10.1	-6.2
A2A	16.6	-6.5	11	6.6
α1A	56.3	47.4	54.3	60.1
α1B	44.9	36.8	36.5	37.8
α1D	72.3	69.5	27.7	31.2
α2A	58	13.1	-0.9	4.1
α2B	-6.4	18.5	6.1	13
β1	3.7	-6.1	15.1	20.3
β2	2.3	-2.9	44.8	48.1
AT1	-6.1	-5	5	0.6
BZD	-20.9	1.3	5.3	13.7
B2	-6.5	1.8	-2.1	-13.9
CB1	-8.1	-8.7	-0.1	-3.1
CB2	66.3	60.1	45.4	42.3
CCK1	2.6	10.7	-3.4	7.3
CCK2	-10.6	20.5	3.9	8.6
D1	17.3	23.7	12.4	21.1
D2S	9	19.5	-5.6	3.1
D2L	19.2	15.7	11.3	14.9
D3	13.4	16.1	4.9	8.3
D4.4	12.1	13.2	18.4	7.5
ETA	-6.2	-18.1	-6	-11.8
ETB	-15.2	-20.9	-10.2	-10.4
AMPA	-0.7	-19.1	9.1	2.9
Kainate	10.4	14.5	-6.8	4.7
NMDA	8.5	0.9	-0.8	3.7
mGluR5	-26.2	-12.4	3	-3.2
Gly (strychnine+)	2.8	9.5	-12.4	-57.5
Gly (strychnine-)	-9.5	7	-0.2	11.4
CXCR2	-9.5	-0.8	-7.6	-1.2
CCR1	3.4	-0.5	-1.9	-2.4
H1	-1.5	-8.3	-2.1	7.2
H2	1.2	8.3	18.4	14.9
H3	15.9	31	-29.1	0.2
CysLT1	-3.6	-10.3	-4.8	3.5
MC1	46.6	36.3	25.3	14.2
MC4	11.3	10.1	9.7	12.9
MAO-A	2.9	-0.2	12.2	14.9
MAO-B	-1.5	-0.7	23.7	29.7
M1	12.6	22.2	20.7	19.7
M2	15.8	12.3	-3.2	2.8
M3	18.8	14.1	-2	-0.6
M4	16.3	27.7	36.3	19
NK1	15.6	15	21	14
NK2	13.3	14.8	3	-5.2
NK3	-13.6	-4.8	2.9	-6.8
Y1	3.9	-0.7	-19.2	-12.9
Nic(α4β2)	-3.9	15.6	-3.7	5.4
N (muscle-type)	-9.3	-25	-0.9	-4.6
DOR	78.2	82.1	75.9	71.6
KOR	95.4	91.2	49.6	48.7
MOR	100.8	100.4	101.1	103.7
NOP	17.6	14.3	-0.1	14.2
PPARγ	7.4	-3.1	5.7	8.1
PAF	3.1	5	5.7	11.5
PCP	0.2	1.2	17.3	14.1
RARα	-7.5	-6.7	0.6	-8.9
5HT1A	95.2	95	71.9	77.8
5HT1B	28.6	21.2	14.9	15
5HT2A	61.4	61.8	61.5	58.4
5HT2C	19.6	8.6	17.2	21.9
5HT3	-5.6	-2.6	0.5	7.1
GR	-3.7	-8.3	-10.2	0.5
ER	-9.1	-0.2	4.5	-0.8
PR	17.4	27.8	-23.4	-3.1
AR	45.6	44.4	-16.8	-3.8
V1a	-0.2	4.7	0.6	-3.1
Cav1(DHP)	11.5	15.1	5	25.7
Cav1(BzT)	68.6	72.6	67.4	67.6
Cav1(VPM)	31.8	39.4	48.1	37.2
Cav1(N)	-4.9	2.2	-9.4	7
KATP	5.6	5.3	-12.4	-57.5
hERG	93.1	89.3	78.3	75.8
Kv	-5.3	-1.2	-2.9	-6.9
SKCa	19.6	17.4	26.1	8.8
NA+	9.6	13.7	47	43.6
ADT	46	42.2	4.8	3.3
NET	-9.3	-10.3	18.9	16.4
DAT	5.2	3.9	15.1	9.3
GABAT	-14.7	-11.1	-14.9	-7.8
SERT	13.4	10.1	49.8	51.6
COX1	11.5	15.7	29.2	18.3
COX2	-3.9	-8.8	28.1	14.8
NOS	25.3	-3.1	-4.4	-5.9
PDE3A	-2.5	23.4	17.9	-2.2
PDE4D2	-3.9	3.1	11.5	14.2
PDE5	-6.1	12.2	-8.2	-37.5
ACE	-8.2	-2.7	-3	10
CG	-9.5	4.7	-7.4	-2.2
DPP4	-10.1	-2.6	-7.4	-8
GSk3β	-9.8	-12.8	-7.8	-1.4
InsR	3.1	-5.3	-1.2	-0.8
JNK1	2.1	2.4	-3.3	-1.8
Lck	7.1	25.1	1.6	-11.9
ACH	24.7	34	31.6	33.3
ATPase	1	3.3	0.9	2.2
CAII	-1.9	0.6	-0.3	-0.3

## Sheet: ED1c
	FNZ	DFNZ
Gi1-arr2	0.063	0.531
Gi1-arr3	0.416	0.435
GoA-arr2	0.008	0.68
GoA-arr3	0.361	0.585

## Sheet: ED1e
	DAMGO	FNZ		DAMGO	DFNZ
	245.867	289.264		183.299	215.061
	209.798	312.786		192.272	212.958
	166.063	192.803		161.185	213.479
	185.82	201.816		177.259	222.625
	191.248	230.57
	191.865	233.295
	219.111	201.928
	230.767	247.692
