# Supplementary material for: A µ-opioid receptor superagonist analgesic with minimal adverse effects
Source: Nature. 2026 Apr 1;652(8112):1393–404. doi: 10.1038/s41586-026-10299-9 (PMC13128446; doi:10.1038/s41586-026-10299-9)
Supplement: Supplementary file 12 — Source Data Extended Data Fig. 2 [file 41586_2026_10299_MOESM12_ESM.xlsx]

## Sheet: ED2a
Hours	NADPH (-)			NADPH (+)
0	102.418	97.065	100.517	101.297	102.192	96.511
30	99.468	94.946	95.224	0.027	0	0.006
60	101.965	90.806	93.94	0	0	0.014

## Sheet: ED2c
Hours	NADPH (-)			NADPH (+)
0	100.54	98.599	100.861	97.508	108.101	94.391
30	101.312	99.686	102.053	55.526	55.71	50.396
60	101.792	112.13	95.378	35.108	33.876	31.969
