# Supplementary material for: A µ-opioid receptor superagonist analgesic with minimal adverse effects
Source: Nature. 2026 Apr 1;652(8112):1393–404. doi: 10.1038/s41586-026-10299-9 (PMC13128446; doi:10.1038/s41586-026-10299-9)
Supplement: Supplementary file 13 — Source Data Extended Data Fig. 4 [file 41586_2026_10299_MOESM13_ESM.xlsx]

## Sheet: ED4a
	DAMGO	DFNZ	FNZ
2	0.034	0.053	0.045
4	0.038	0.054	0.051
6	0.048	0.054	0.061
8	0.049	0.055	0.062
10	0.051	0.054	0.063
12	0.051	0.054	0.063
14	0.051	0.054	0.063
16	0.051	0.054	0.063
18	0.051	0.053	0.064
20	0.051	0.051	0.064
22	0.051	0.05	0.064
24	0.05	0.051	0.063
26	0.051	0.05	0.064
28	0.05	0.05	0.064
30	0.051	0.049	0.064
32	0.05	0.049	0.062
34	0.05	0.048	0.062
36	0.05	0.05	0.062
38	0.049	0.05	0.062
40	0.049	0.049	0.063
42	0.049	0.048	0.062
44	0.05	0.046	0.063
46	0.051	0.047	0.063

## Sheet: ED4b
	DAMGO	DFNZ	FNZ
2	0.156	0.186	0.176
4	0.166	0.192	0.186
6	0.187	0.225	0.205
8	0.201	0.232	0.218
10	0.21	0.241	0.227
12	0.217	0.246	0.235
14	0.222	0.249	0.24
16	0.228	0.251	0.244
18	0.234	0.255	0.248
20	0.235	0.257	0.252
22	0.237	0.26	0.256
24	0.239	0.26	0.258
26	0.244	0.262	0.257
28	0.244	0.262	0.257
30	0.244	0.261	0.258
32	0.245	0.261	0.26
34	0.248	0.263	0.261
36	0.247	0.268	0.262
38	0.247	0.268	0.263
40	0.246	0.268	0.263
42	0.245	0.265	0.261
44	0.247	0.267	0.261
46	0.246	0.266	0.262

## Sheet: ED4c
Gene Name	Treatment	Timepoint	Replicate	GROUP	SUBJECT	LogIntensities	NormalizedLogIntensities	UniProt Identifier	RUN	originalRUN	TotalGroupMeasurements	NumMeasuredFeature	MissingPercentage	more50missing	NumImputedFeature		Treatment	Gene Name	Mean Abundance at 0 Min
ARRB2	DAMGO	0	1	DAMGO_0	DAMGO_0.1	1.44697	-0.258634	P32121	25	TT004980_AM15_MW01_20	512	128	0	FALSE	0		DAMGO	ARRB2	1.70561
ARRB2	DAMGO	0	2	DAMGO_0	DAMGO_0.2	1.44697	-0.258634	P32121	26	TT005063_AM15_MW01_49	512	128	0	FALSE	0		D-FNZ	ARRB2	1.42951
ARRB2	DAMGO	0	3	DAMGO_0	DAMGO_0.3	2.54531	0.839701	P32121	27	TT005096_AM15_MW01_77	512	128	0	FALSE	0		FNZ	ARRB2	1.42602
ARRB2	DAMGO	0	4	DAMGO_0	DAMGO_0.4	1.38317	-0.322433	P32121	28	TT005133_AM15_MW01_107	512	128	0	FALSE	0		DAMGO	EYA4	2.09197
ARRB2	DAMGO	1	1	DAMGO_1	DAMGO_1.1	4.41811	2.71251	P32121	29	TT004981_AM15_MW01_21	512	128	0	FALSE	0		D-FNZ	EYA4	2.07222
ARRB2	DAMGO	1	2	DAMGO_1	DAMGO_1.2	2.88468	1.17908	P32121	30	TT005064_AM15_MW01_50	512	128	0	FALSE	0		FNZ	EYA4	2.08029
ARRB2	DAMGO	1	3	DAMGO_1	DAMGO_1.3	1.37862	-0.326985	P32121	31	TT005098_AM15_MW01_79	512	128	0	FALSE	0
ARRB2	DAMGO	1	4	DAMGO_1	DAMGO_1.4	2.60169	0.896085	P32121	32	TT005134_AM15_MW01_108	512	128	0	FALSE	0
ARRB2	DAMGO	10	1	DAMGO_10	DAMGO_10.1	4.02302	2.31741	P32121	33	TT004983_AM15_MW01_23	512	128	0	FALSE	0
ARRB2	DAMGO	10	2	DAMGO_10	DAMGO_10.2	3.45839	1.75279	P32121	34	TT005066_AM15_MW01_52	512	128	0	FALSE	0
ARRB2	DAMGO	10	3	DAMGO_10	DAMGO_10.3	3.39494	1.68933	P32121	35	TT005100_AM15_MW01_81	512	128	0	FALSE	0
ARRB2	DAMGO	10	4	DAMGO_10	DAMGO_10.4	2.90036	1.19475	P32121	36	TT005136_AM15_MW01_110	512	128	0	FALSE	0
ARRB2	DAMGO	30	1	DAMGO_30	DAMGO_30.1	2.32176	0.616157	P32121	37	TT004984_AM15_MW01_24	512	128	0	FALSE	0
ARRB2	DAMGO	30	2	DAMGO_30	DAMGO_30.2	2.90624	1.20063	P32121	38	TT005067_AM15_MW01_53	512	128	0	FALSE	0
ARRB2	DAMGO	30	3	DAMGO_30	DAMGO_30.3	2.5533	0.847698	P32121	39	TT005101_AM15_MW01_82	512	128	0	FALSE	0
ARRB2	DAMGO	30	4	DAMGO_30	DAMGO_30.4	2.07195	0.366346	P32121	40	TT005137_AM15_MW01_111	512	128	0	FALSE	0
ARRB2	DAMGO	5	1	DAMGO_5	DAMGO_5.1	3.91688	2.21128	P32121	41	TT004982_AM15_MW01_22	512	128	0	FALSE	0
ARRB2	DAMGO	5	2	DAMGO_5	DAMGO_5.2	3.82908	2.12347	P32121	42	TT005065_AM15_MW01_51	512	128	0	FALSE	0
ARRB2	DAMGO	5	3	DAMGO_5	DAMGO_5.3	3.75205	2.04644	P32121	43	TT005099_AM15_MW01_80	512	128	0	FALSE	0
ARRB2	DAMGO	5	4	DAMGO_5	DAMGO_5.4	3.35394	1.64833	P32121	44	TT005135_AM15_MW01_109	512	128	0	FALSE	0
ARRB2	D-FNZ	0	1	D-FNZ_0	D-FNZ_0.1	1.44697	0.0174667	P32121	5	TT004966_AM15_MW01_08	512	128	0	FALSE	0
ARRB2	D-FNZ	0	2	D-FNZ_0	D-FNZ_0.2	1.44697	0.0174667	P32121	6	TT005049_AM15_MW01_37	512	128	0	FALSE	0
ARRB2	D-FNZ	0	3	D-FNZ_0	D-FNZ_0.3	1.44697	0.0174667	P32121	7	TT005083_AM15_MW01_66	512	128	0	FALSE	0
ARRB2	D-FNZ	0	4	D-FNZ_0	D-FNZ_0.4	1.37711	-0.0524	P32121	8	TT005119_AM15_MW01_95	512	128	0	FALSE	0
ARRB2	D-FNZ	1	1	D-FNZ_1	D-FNZ_1.1	1.44901	0.0195004	P32121	9	TT004967_AM15_MW01_09	512	128	0	FALSE	0
ARRB2	D-FNZ	1	2	D-FNZ_1	D-FNZ_1.2	1.44748	0.0179751	P32121	10	TT005050_AM15_MW01_38	512	128	0	FALSE	0
ARRB2	D-FNZ	1	3	D-FNZ_1	D-FNZ_1.3	1.57336	0.143856	P32121	11	TT005084_AM15_MW01_67	512	128	0	FALSE	0
ARRB2	D-FNZ	1	4	D-FNZ_1	D-FNZ_1.4	1.42175	-0.00775372	P32121	12	TT005120_AM15_MW01_96	512	128	0	FALSE	0
ARRB2	D-FNZ	10	1	D-FNZ_10	D-FNZ_10.1	3.86748	2.43798	P32121	13	TT004969_AM15_MW01_11	512	128	0	FALSE	0
ARRB2	D-FNZ	10	2	D-FNZ_10	D-FNZ_10.2	2.5622	1.13269	P32121	14	TT005052_AM15_MW01_40	512	128	0	FALSE	0
ARRB2	D-FNZ	10	3	D-FNZ_10	D-FNZ_10.3	2.47249	1.04299	P32121	15	TT005086_AM15_MW01_69	512	128	0	FALSE	0
ARRB2	D-FNZ	10	4	D-FNZ_10	D-FNZ_10.4	2.25343	0.823923	P32121	16	TT005122_AM15_MW01_98	512	128	0	FALSE	0
ARRB2	D-FNZ	30	1	D-FNZ_30	D-FNZ_30.1	3.46594	2.03644	P32121	17	TT004970_AM15_MW01_12	512	128	0	FALSE	0
ARRB2	D-FNZ	30	2	D-FNZ_30	D-FNZ_30.2	2.58825	1.15874	P32121	18	TT005053_AM15_MW01_41	512	128	0	FALSE	0
ARRB2	D-FNZ	30	3	D-FNZ_30	D-FNZ_30.3	2.81668	1.38718	P32121	19	TT005087_AM15_MW01_70	512	128	0	FALSE	0
ARRB2	D-FNZ	30	4	D-FNZ_30	D-FNZ_30.4	2.26209	0.832589	P32121	20	TT005123_AM15_MW01_99	512	128	0	FALSE	0
ARRB2	D-FNZ	5	1	D-FNZ_5	D-FNZ_5.1	1.37711	-0.0524	P32121	21	TT004968_AM15_MW01_10	512	128	0	FALSE	0
ARRB2	D-FNZ	5	2	D-FNZ_5	D-FNZ_5.2	1.89672	0.467211	P32121	22	TT005051_AM15_MW01_39	512	128	0	FALSE	0
ARRB2	D-FNZ	5	3	D-FNZ_5	D-FNZ_5.3	3.10798	1.67848	P32121	23	TT005085_AM15_MW01_68	512	128	0	FALSE	0
ARRB2	D-FNZ	5	4	D-FNZ_5	D-FNZ_5.4	1.58199	0.152487	P32121	24	TT005121_AM15_MW01_97	512	128	0	FALSE	0
ARRB2	FNZ	0	1	FNZ_0	FNZ_0.1	1.44697	0.0209476	P32121	49	TT004959_AM15_MW01_02	512	128	0	FALSE	0
ARRB2	FNZ	0	2	FNZ_0	FNZ_0.2	1.44697	0.0209476	P32121	50	TT005042_AM15_MW01_31	512	128	0	FALSE	0
ARRB2	FNZ	0	3	FNZ_0	FNZ_0.3	1.44697	0.0209476	P32121	51	TT005076_AM15_MW01_60	512	128	0	FALSE	0
ARRB2	FNZ	0	4	FNZ_0	FNZ_0.4	1.36318	-0.0628428	P32121	52	TT005112_AM15_MW01_89	512	128	0	FALSE	0
ARRB2	FNZ	1	1	FNZ_1	FNZ_1.1	3.51803	2.09201	P32121	53	TT004960_AM15_MW01_03	512	128	0	FALSE	0
ARRB2	FNZ	1	2	FNZ_1	FNZ_1.2	3.16965	1.74363	P32121	54	TT005043_AM15_MW01_32	512	128	0	FALSE	0
ARRB2	FNZ	1	3	FNZ_1	FNZ_1.3	3.01809	1.59207	P32121	55	TT005077_AM15_MW01_61	512	128	0	FALSE	0
ARRB2	FNZ	1	4	FNZ_1	FNZ_1.4	2.75071	1.32468	P32121	56	TT005113_AM15_MW01_90	512	128	0	FALSE	0
ARRB2	FNZ	10	1	FNZ_10	FNZ_10.1	5.43456	4.00854	P32121	57	TT004962_AM15_MW01_05	512	128	0	FALSE	0
ARRB2	FNZ	10	2	FNZ_10	FNZ_10.2	3.65457	2.22855	P32121	58	TT005045_AM15_MW01_34	512	128	0	FALSE	0
ARRB2	FNZ	10	3	FNZ_10	FNZ_10.3	3.23128	1.80526	P32121	59	TT005079_AM15_MW01_63	512	128	0	FALSE	0
ARRB2	FNZ	10	4	FNZ_10	FNZ_10.4	3.23964	1.81361	P32121	60	TT005115_AM15_MW01_92	512	128	0	FALSE	0
ARRB2	FNZ	30	1	FNZ_30	FNZ_30.1	3.92171	2.49569	P32121	61	TT004963_AM15_MW01_06	512	128	0	FALSE	0
ARRB2	FNZ	30	2	FNZ_30	FNZ_30.2	3.5785	2.15248	P32121	62	TT005046_AM15_MW01_35	512	128	0	FALSE	0
ARRB2	FNZ	30	3	FNZ_30	FNZ_30.3	2.4506	1.02458	P32121	63	TT005080_AM15_MW01_64	512	128	0	FALSE	0
ARRB2	FNZ	30	4	FNZ_30	FNZ_30.4	2.25292	0.826895	P32121	64	TT005116_AM15_MW01_93	512	128	0	FALSE	0
ARRB2	FNZ	5	1	FNZ_5	FNZ_5.1	4.36446	2.93844	P32121	65	TT004961_AM15_MW01_04	512	128	0	FALSE	0
ARRB2	FNZ	5	2	FNZ_5	FNZ_5.2	4.47156	3.04553	P32121	66	TT005044_AM15_MW01_33	512	128	0	FALSE	0
ARRB2	FNZ	5	3	FNZ_5	FNZ_5.3	3.93191	2.50589	P32121	67	TT005078_AM15_MW01_62	512	128	0	FALSE	0
ARRB2	FNZ	5	4	FNZ_5	FNZ_5.4	3.6242	2.19817	P32121	68	TT005114_AM15_MW01_91	512	128	0	FALSE	0
EYA4	DAMGO	0	1	DAMGO_0	DAMGO_0.1	1.93978	-0.152195	O95677	25	TT004980_AM15_MW01_20	264	66	0	FALSE	0
EYA4	DAMGO	0	2	DAMGO_0	DAMGO_0.2	2.09492	0.00294847	O95677	26	TT005063_AM15_MW01_49	264	66	0	FALSE	0
EYA4	DAMGO	0	3	DAMGO_0	DAMGO_0.3	2.25851	0.166538	O95677	27	TT005096_AM15_MW01_77	264	66	0	FALSE	0
EYA4	DAMGO	0	4	DAMGO_0	DAMGO_0.4	2.07468	-0.017291	O95677	28	TT005133_AM15_MW01_107	264	66	0	FALSE	0
EYA4	DAMGO	1	1	DAMGO_1	DAMGO_1.1	2.75596	0.663984	O95677	29	TT004981_AM15_MW01_21	264	66	0	FALSE	0
EYA4	DAMGO	1	2	DAMGO_1	DAMGO_1.2	2.38528	0.293311	O95677	30	TT005064_AM15_MW01_50	264	66	0	FALSE	0
EYA4	DAMGO	1	3	DAMGO_1	DAMGO_1.3	2.05805	-0.0339232	O95677	31	TT005098_AM15_MW01_79	264	66	0	FALSE	0
EYA4	DAMGO	1	4	DAMGO_1	DAMGO_1.4	2.41401	0.322033	O95677	32	TT005134_AM15_MW01_108	264	66	0	FALSE	0
EYA4	DAMGO	10	1	DAMGO_10	DAMGO_10.1	2.55267	0.460696	O95677	33	TT004983_AM15_MW01_23	264	66	0	FALSE	0
EYA4	DAMGO	10	2	DAMGO_10	DAMGO_10.2	2.35501	0.263035	O95677	34	TT005066_AM15_MW01_52	264	66	0	FALSE	0
EYA4	DAMGO	10	3	DAMGO_10	DAMGO_10.3	2.22431	0.132335	O95677	35	TT005100_AM15_MW01_81	264	66	0	FALSE	0
EYA4	DAMGO	10	4	DAMGO_10	DAMGO_10.4	2.46312	0.371142	O95677	36	TT005136_AM15_MW01_110	264	66	0	FALSE	0
EYA4	DAMGO	30	1	DAMGO_30	DAMGO_30.1	2.36787	0.275898	O95677	37	TT004984_AM15_MW01_24	264	66	0	FALSE	0
EYA4	DAMGO	30	2	DAMGO_30	DAMGO_30.2	2.34615	0.254176	O95677	38	TT005067_AM15_MW01_53	264	66	0	FALSE	0
EYA4	DAMGO	30	3	DAMGO_30	DAMGO_30.3	2.09173	-0.000243088	O95677	39	TT005101_AM15_MW01_82	264	66	0	FALSE	0
EYA4	DAMGO	30	4	DAMGO_30	DAMGO_30.4	2.37611	0.284135	O95677	40	TT005137_AM15_MW01_111	264	66	0	FALSE	0
EYA4	DAMGO	5	1	DAMGO_5	DAMGO_5.1	2.65661	0.564637	O95677	41	TT004982_AM15_MW01_22	264	66	0	FALSE	0
EYA4	DAMGO	5	2	DAMGO_5	DAMGO_5.2	2.49214	0.400167	O95677	42	TT005065_AM15_MW01_51	264	66	0	FALSE	0
EYA4	DAMGO	5	3	DAMGO_5	DAMGO_5.3	2.41401	0.322033	O95677	43	TT005099_AM15_MW01_80	264	66	0	FALSE	0
EYA4	DAMGO	5	4	DAMGO_5	DAMGO_5.4	2.78647	0.694491	O95677	44	TT005135_AM15_MW01_109	264	66	0	FALSE	0
EYA4	D-FNZ	0	1	D-FNZ_0	D-FNZ_0.1	2.08239	0.0101778	O95677	5	TT004966_AM15_MW01_08	264	66	0	FALSE	0
EYA4	D-FNZ	0	2	D-FNZ_0	D-FNZ_0.2	1.96027	-0.111945	O95677	6	TT005049_AM15_MW01_37	264	66	0	FALSE	0
EYA4	D-FNZ	0	3	D-FNZ_0	D-FNZ_0.3	2.08392	0.0117047	O95677	7	TT005083_AM15_MW01_66	264	66	0	FALSE	0
EYA4	D-FNZ	0	4	D-FNZ_0	D-FNZ_0.4	2.16228	0.0900622	O95677	8	TT005119_AM15_MW01_95	264	66	0	FALSE	0
EYA4	D-FNZ	1	1	D-FNZ_1	D-FNZ_1.1	2.68899	0.616777	O95677	9	TT004967_AM15_MW01_09	264	66	0	FALSE	0
EYA4	D-FNZ	1	2	D-FNZ_1	D-FNZ_1.2	2.41401	0.34179	O95677	10	TT005050_AM15_MW01_38	264	66	0	FALSE	0
EYA4	D-FNZ	1	3	D-FNZ_1	D-FNZ_1.3	2.32663	0.254415	O95677	11	TT005084_AM15_MW01_67	264	66	0	FALSE	0
EYA4	D-FNZ	1	4	D-FNZ_1	D-FNZ_1.4	2.54002	0.467801	O95677	12	TT005120_AM15_MW01_96	264	66	0	FALSE	0
EYA4	D-FNZ	10	1	D-FNZ_10	D-FNZ_10.1	4.78317	2.71096	O95677	13	TT004969_AM15_MW01_11	264	66	0	FALSE	0
EYA4	D-FNZ	10	2	D-FNZ_10	D-FNZ_10.2	2.9594	0.887181	O95677	14	TT005052_AM15_MW01_40	264	66	0	FALSE	0
EYA4	D-FNZ	10	3	D-FNZ_10	D-FNZ_10.3	2.91923	0.847016	O95677	15	TT005086_AM15_MW01_69	264	66	0	FALSE	0
EYA4	D-FNZ	10	4	D-FNZ_10	D-FNZ_10.4	2.92523	0.853017	O95677	16	TT005122_AM15_MW01_98	264	66	0	FALSE	0
EYA4	D-FNZ	30	1	D-FNZ_30	D-FNZ_30.1	3.49961	1.42739	O95677	17	TT004970_AM15_MW01_12	264	66	0	FALSE	0
EYA4	D-FNZ	30	2	D-FNZ_30	D-FNZ_30.2	3.02003	0.947816	O95677	18	TT005053_AM15_MW01_41	264	66	0	FALSE	0
EYA4	D-FNZ	30	3	D-FNZ_30	D-FNZ_30.3	2.98832	0.916102	O95677	19	TT005087_AM15_MW01_70	264	66	0	FALSE	0
EYA4	D-FNZ	30	4	D-FNZ_30	D-FNZ_30.4	2.63714	0.564923	O95677	20	TT005123_AM15_MW01_99	264	66	0	FALSE	0
EYA4	D-FNZ	5	1	D-FNZ_5	D-FNZ_5.1	2.08249	0.0102741	O95677	21	TT004968_AM15_MW01_10	264	66	0	FALSE	0
EYA4	D-FNZ	5	2	D-FNZ_5	D-FNZ_5.2	2.76211	0.68989	O95677	22	TT005051_AM15_MW01_39	264	66	0	FALSE	0
EYA4	D-FNZ	5	3	D-FNZ_5	D-FNZ_5.3	3.70323	1.63101	O95677	23	TT005085_AM15_MW01_68	264	66	0	FALSE	0
EYA4	D-FNZ	5	4	D-FNZ_5	D-FNZ_5.4	2.91855	0.84633	O95677	24	TT005121_AM15_MW01_97	264	66	0	FALSE	0
EYA4	FNZ	0	1	FNZ_0	FNZ_0.1	2.05805	-0.0222348	O95677	49	TT004959_AM15_MW01_02	264	66	0	FALSE	0
EYA4	FNZ	0	2	FNZ_0	FNZ_0.2	2.09492	0.0146369	O95677	50	TT005042_AM15_MW01_31	264	66	0	FALSE	0
EYA4	FNZ	0	3	FNZ_0	FNZ_0.3	2.08568	0.00539174	O95677	51	TT005076_AM15_MW01_60	264	66	0	FALSE	0
EYA4	FNZ	0	4	FNZ_0	FNZ_0.4	2.08249	0.0022061	O95677	52	TT005112_AM15_MW01_89	264	66	0	FALSE	0
EYA4	FNZ	1	1	FNZ_1	FNZ_1.1	2.95707	0.876784	O95677	53	TT004960_AM15_MW01_03	264	66	0	FALSE	0
EYA4	FNZ	1	2	FNZ_1	FNZ_1.2	2.60319	0.5229	O95677	54	TT005043_AM15_MW01_32	264	66	0	FALSE	0
EYA4	FNZ	1	3	FNZ_1	FNZ_1.3	2.6467	0.566414	O95677	55	TT005077_AM15_MW01_61	264	66	0	FALSE	0
EYA4	FNZ	1	4	FNZ_1	FNZ_1.4	2.5472	0.466918	O95677	56	TT005113_AM15_MW01_90	264	66	0	FALSE	0
EYA4	FNZ	10	1	FNZ_10	FNZ_10.1	3.90663	1.82635	O95677	57	TT004962_AM15_MW01_05	264	66	0	FALSE	0
EYA4	FNZ	10	2	FNZ_10	FNZ_10.2	2.27011	0.189822	O95677	58	TT005045_AM15_MW01_34	264	66	0	FALSE	0
EYA4	FNZ	10	3	FNZ_10	FNZ_10.3	2.43725	0.356967	O95677	59	TT005079_AM15_MW01_63	264	66	0	FALSE	0
EYA4	FNZ	10	4	FNZ_10	FNZ_10.4	2.42483	0.344546	O95677	60	TT005115_AM15_MW01_92	264	66	0	FALSE	0
EYA4	FNZ	30	1	FNZ_30	FNZ_30.1	2.33239	0.252105	O95677	61	TT004963_AM15_MW01_06	264	66	0	FALSE	0
EYA4	FNZ	30	2	FNZ_30	FNZ_30.2	2.46187	0.381581	O95677	62	TT005046_AM15_MW01_35	264	66	0	FALSE	0
EYA4	FNZ	30	3	FNZ_30	FNZ_30.3	2.14914	0.0688595	O95677	63	TT005080_AM15_MW01_64	264	66	0	FALSE	0
EYA4	FNZ	30	4	FNZ_30	FNZ_30.4	2.41401	0.333722	O95677	64	TT005116_AM15_MW01_93	264	66	0	FALSE	0
EYA4	FNZ	5	1	FNZ_5	FNZ_5.1	2.61078	0.530499	O95677	65	TT004961_AM15_MW01_04	264	66	0	FALSE	0
EYA4	FNZ	5	2	FNZ_5	FNZ_5.2	2.82517	0.744881	O95677	66	TT005044_AM15_MW01_33	264	66	0	FALSE	0
EYA4	FNZ	5	3	FNZ_5	FNZ_5.3	2.66046	0.580174	O95677	67	TT005078_AM15_MW01_62	264	66	0	FALSE	0
EYA4	FNZ	5	4	FNZ_5	FNZ_5.4	2.51086	0.430573	O95677	68	TT005114_AM15_MW01_91	264	66	0	FALSE	0
