# Supplementary material for: A µ-opioid receptor superagonist analgesic with minimal adverse effects
Source: Nature. 2026 Apr 1;652(8112):1393–404. doi: 10.1038/s41586-026-10299-9 (PMC13128446; doi:10.1038/s41586-026-10299-9)
Supplement: Supplementary file 14 — Source Data Extended Data Fig. 5 [file 41586_2026_10299_MOESM14_ESM.xlsx]

## Sheet: ED5a
FNZ
Time (min)	Vehicle			0.001 mg/kg			0.003 mg/kg			0.010 mg/kg			0.030 mg/kg
	Mean	SEM	N	Mean	SEM	N	Mean	SEM	N	Mean	SEM	N	Mean	SEM	N
0	0	0	6	0	0	6	0	0	6	0	0	6	0	0	6
15	5.6	5.6	6	5.6	5.6	6	22.2	7	6	55.6	7	6	94.4	5.6	6
30	5.6	5.6	6	5.6	5.6	6	16.7	7.5	6	61.6	5.6	6	100	0	6
60	0	0	6	0	0	6	0	0	6	11.1	7	6	100	0	6
120	0	0	6	0	0	6	0	0	6	5.6	5.6	6	38.9	13.4	6
240	5.6	5.6	6	0	0	6	0	0	6	0	0	6	0	0	6
DFNZ
Time (min)	Vehicle			0.1 mg/kg			0.3 mg/kg			1.0 mg/kg			3.0 mg/kg
	Mean	SEM	N	Mean	SEM	N	Mean	SEM	N	Mean	SEM	N	Mean	SEM	N
0	0	0	6	0	0	6	0	0	6	0	0	6	0	0	5
15	0	0	6	11.1	7	6	16.7	7.5	6	50	7.5	6	86.7	13.3	5
30	0	0	6	5.6	5.6	6	22.2	7	6	61	5.6	6	93.6	6.7	5
60	5.6	5.6	6	0	0	6	0	0	6	38.9	5.6	6	100	0	5
120	0	0	6	0	0	6	-8.3	8.3	6	11.1	7	6	60	12.5	5
240	11.1	7	6	0	0	6	-8.3	8.3	6	5.6	5.6	6	8.3	7.2	5

## Sheet: ED5b
FNZ
Time (min)	Vehicle			0.001 mg/kg			0.003 mg/kg			0.010 mg/kg			0.030 mg/kg
	Mean	SEM	N	Mean	SEM	N	Mean	SEM	N	Mean	SEM	N	Mean	SEM	N
0	0	0.2	6	0	0	6	0	0	6	0	0	6	0	0	6
15	0.2	0.1	6	0.9	0.2	6	1.3	0.2	6	0.6	0.1	6	-0.1	0.2	6
30	0.2	0.1	6	1.1	0.2	6	1.5	0.3	6	0.7	0.2	6	-0.3	0.3	6
60	-0.1	0.1	6	0.6	0.3	6	1	0.3	6	0.8	0.3	6	-1	0.4	6
120	-0.4	0.2	6	-0.2	0.3	6	0.5	0.2	6	0.6	0.3	6	-1.2	0.8	6
240	-0.9	0.1	6	-0.4	0.2	6	0	0.3	6	-0.2	0.3	6	-0.3	0.3	6
DFNZ
Time (min)	Vehicle			0.1 mg/kg			0.3 mg/kg			1.0 mg/kg			3.0 mg/kg
	Mean	SEM	N	Mean	SEM	N	Mean	SEM	N	Mean	SEM	N	Mean	SEM	N
0	0	0	6	0	0	6	0	0	6	0	0	6	0	0	5
15	0.1	0.2	6	0	0.2	6	0.4	0.2	6	0.2	0.1	6	-0.4	0.2	5
30	0	0.2	6	0.3	0.1	6	0.1	0.1	6	0.4	0.1	6	-0.7	0.2	5
60	-0.1	0.2	6	0.5	0.1	6	0.1	0.1	6	0.1	0.3	6	-1.8	0.3	5
120	-0.5	0.2	6	0.1	0.1	6	-0.1	0.2	6	0.2	0.1	6	-2.7	0.5	5
240	-0.9	0.3	6	-0.6	0.2	6	-0.7	0.2	6	-0.2	0.2	6	-1.3	0.5	5

## Sheet: ED5c
FNZ
Time (min)	Vehicle			0.001 mg/kg			0.003 mg/kg			0.010 mg/kg			0.030 mg/kg
	Mean	SEM	N	Mean	SEM	N	Mean	SEM	N	Mean	SEM	N	Mean	SEM	N
0	12.2	1.2	6	13.6	2.1	6	10.8	1.2	6	11.5	1.4	6	11.5	1.1	6
15	11.9	1.8	6	14.2	1.5	6	23.7	3.5	6	45	0	6	45	0	6
30	12.9	1.4	6	13.7	1.4	6	16.6	4.9	6	44.2	0.8	6	45	0	6
60	12	2.3	6	11.6	0	6	11.9	1.8	6	23.5	6.2	6	45	0	6
120	12.1	2.6	6	11.9	0.8	6	10.5	1.5	6	9.9	0.7	6	33.1	4.5	6
240	11.2	1.2	6	14.3	1.4	6	11.1	1.5	6	10.1	1.3	6	16.6	2.2	6
DFNZ
Time (min)	Vehicle			0.1 mg/kg			0.3 mg/kg			1.0 mg/kg			3.0 mg/kg
	Mean	SEM	N	Mean	SEM	N	Mean	SEM	N	Mean	SEM	N	Mean	SEM	N
0	14.9	1.5	6	17.1	0.54	6	13.6	1.7	6	15.3	1.7	6	12.3	1.6	5
15	16.2	2.3	6	26.1	2.6	6	36.6	3.2	6	42.7	1.5	6	45	0	5
30	15.6	2.5	6	16.9	2	6	25.5	4.9	6	45	0	6	45	0	5
60	15.5	1.6	6	14	1.2	6	18.1	3.8	6	40.5	2.3	6	45	0	5
120	12.1	0.6	6	14.4	0.9	6	12	1.2	6	20.9	3.1	6	40.7	3.2	5
240	12.6	0.9	6	12.1	1.3	6	11.6	1.1	6	13.6	2.6	6	16.8	1.8	5

## Sheet: ED5d
FNZ
Dose (mg/kg)	Analgesia			Catalepsy
	Mean	SEM	N	Mean	SEM	N
0.001	-3.7	5.9	6	3.7	5.9	6
0.003	20.2	7.2	6	13	3.4	6
0.01	79.1	5.9	6	42.6	4.5	6
0.03	100	0	6	98	1.9	5
DFNZ
Dose (mg/kg)	Analgesia			Catalepsy
	Mean	SEM	N	Mean	SEM	N
0.1	7	5.5	6	5.6	3.8	6
0.3	42.6	10.6	6	10.2	6.5	6
1	92.7	3.8	6	50	4.8	6
3	100	0	5	93.3	6.7	6
