# Supplementary material for: A µ-opioid receptor superagonist analgesic with minimal adverse effects
Source: Nature. 2026 Apr 1;652(8112):1393–404. doi: 10.1038/s41586-026-10299-9 (PMC13128446; doi:10.1038/s41586-026-10299-9)
Supplement: Supplementary file 15 — Source Data Extended Data Fig. 6 [file 41586_2026_10299_MOESM15_ESM.xlsx]

## Sheet: ED6a
	FNZ													Morphine													DFNZ													OPRM KO FNZ									OPRM KO Morphine
VEH	16126	20148	12839	8795	24347	20025	18608	14205	17005	11676	12695	15313		12140	21155	15661	14289	12656	23320	12821	15129	11741	14594	17977	15343		17179	18478	14626	21071	11317	17232	16625	18827	13751	13673	22885	11682
0.01	28113	29721	17402	19795	23182	17152	14465	8854	14089	16377	35419	12943																												10260	8699	6086		8755	7350	12973	9552
0.03	35082	19894	38371	48365	31142	23764	23226	18147	11197	12938	23175	12050															17811	15951	15192	19871	6286	17927	16067	16629	15982	13512	16614	10438		13873	12251	14362	16526	8171	5611	10141	8592
0.1	79107	60778	62701	68911	10581	56045	62706	85754	58745	51538	22663	71201															20797	17640	14216	24001	10671	16670	15557	18262	13629	14429	19824	13172		14468	11614	9039	17424	9592	6605	11208	10183
0.3	28400	36382	10870	17544	18119	49647	21076	45672	29567	39730	26116	29225															24680	21687	15205	29073	12130	19777	15711	26074	18605	18949	25038	15317											18587
1														13846	13719	18514	15272	14400	11714	9162	19554	9361	19391	11219	16074		18489	30427	28459	38672	20056	25671	32349	28491	16112	20401	29878	15475											12825
3														19316	11888	24034	17461	27341	14036	14725	30195	23314	26278	15877	41570		21383	51246	63030	43110	58721	56226	19609	59585	59212	55804	56866	16727											16453
10														41299	56344	36006	42416	36664	17834	36840	43545	71319	66385	29077	33593		19668	33464	17113	28083	47658	43270	48934	28697	29381	42619	26113	34271											14129
30														52884	32716	82587	85256	72451	73507	74871	82217	54308	21322	77138	86681																								16817
100														17868	60142	31428	35263	16167	59942	56642	55698	45880	59424	51961	38023
[truncated: 14 more columns]

## Sheet: ED6b
	FNZ Saline													Morphine Saline													DFNZ Saline													Morphine 30 mg/kg
1	603	522	580	356	730	386	533	690	1039	560	624	526		497	649	715	402	489	521	524	774	609	774	643	399		563	591	600	727	633	511	583	789	507	660	595	399		393	610	543	727	404	489	614	688	569	525
2	483	425	419	399	338	327	580	604	608	319	546	361		375	387	380	601	321	375	362	533	381	516	510	499		532	617	487	447	415	422	432	618	346	415	477	417		269	374	454	518	277	269	358	664	335	282
3	543	484	118	209	255	311	522	366	631	197	335	216		352	362	333	344	229	310	505	636	285	464	428	453		455	469	457	691	258	329	358	560	181	358	485	304		391	388	685	427	651	420	588	799	417	431
4	433	459	278	396	256	458	484	472	540	393	301	226		350	369	410	276	327	409	404	515	200	407	402	373		646	432	288	545	297	362	236	422	244	348	424	259		621	848	1129	269	634	795	936	1322	523	276
5	443	313	229	243	253	218	543	199	703	380	264	132		304	393	306	338	259	363	270	651	298	273	219	400		663	444	391	526	280	234	473	499	275	341	476	230		813	1109	1107	206	1096	831	1187	1600	596	342
6	549	412	143	256	284	336	355	90	670	361	210	112		276	280	349	228	320	304	214	462	327	566	337	260		144	459	346	412	246	259	470	514	272	339	392	187		893	1059	1048	475	1069	1125	975	1667	648	275
7	454	449	129	307	359	259	362	230	580	448	219	199		333	306	243	208	360	249	301	530	310	526	264	335		355	275	373	393	71	319	298	424	245	258	420	190		912	947	1148	201	1111	1235	1202	1758	623	367
8	389	442	205	211	210	103	405	193	409	263	171	194		282	336	148	422	243	384	311	440	335	535	291	335		538	317	162	388	230	366	464	375	271	163	379	89		979	1047	1076	430	1088	1272	1172	1621	483	439
9	429	444	250	325	270	478	495	325	617	281	188	173		201	319	303	272	143	386	89	296	399	545	293	350		469	473	261	447	307	191	519	440	304	310	244	152		974	991	1083	506	1102	1330	1317	1795	502	517
10	402	305	184	141	346	428	394	315	576	431	217	163		328	304	391	281	202	270	274	370	338	409	350	295		289	329	432	449	392	140	345	300	325	377	333	171		926	1087	983	330	1112	1369	1294	1793	518	437
11	309	276	47	332	291	397	158	210	622	297	142	209		322	408	343	25	321	146	313	458	29	248	222	349		166	492	341	531	217	320	282	346	242	387	360	160		1027	813	1039	550	1179	1284	1339	1797	642	475
12	335	310	169	310	482	354	327	284	246	339	210	133		246	367	329	82	313	338	232	66	470	487	294	240		254	360	330	380	181	399	19	359	217	354	477	154		1021	896	866	496	1158	1272	1261	1764	646	475
13	342	402	177	239	278	125	461	235	604	390	316	234		218	296	104	328	170	279	137	369	345	457	253	202		533	399	273	246	70	199	232	359	167	241	416	198		1057	841	901	577	1177	1332	1248	1766	618	635
14	366	367	204	115	293	404	299	303	516	383	255	231		214	349	174	260	116	114	180	481	397	510	228	257		348	318	142	336	235	325	516	448	172	162	97	103		1039	939	866	606	1237	1297	1270	1659	691	555
15	289	363	190	329	337	284	382	261	460	330	220	159		149	334	119	255	272	53	65	272	152	436	284	310		315	350	182	269	327	311	485	397	266	243	279	106		1066	962	790	294	1207	1258	1319	1701	707	615
16	65	318	180	242	311	302	105	181	459	256	273	125		193	374	363	43	238	312	224	18	45	461	229	178		415	275	213	436	318	433	579	465	297	244	356	136		1110	1012	717	376	1236	1286	1405	1691	629	596
17	173	243	215	201	472	446	411	50	475	403	238	267		52	351	299	271	227	192	138	231	98	431	248	12		228	292	250	456	170	475	379	303	281	304	458	259		1099	1010	751	564	1183	1221	1350	1673	619	585
18	253	244	18	274	483	297	326	87	336	409	284	156		184	345	170	173	154	283	86	302	321	490	268	256		207	276	291	488	6	254	156	394	229	334	406	211		1126	1039	710	614	1246	1298	1342	1570	689	551
19	197	265	111	298	115	380	450	39	239	383	332	79		251	325	288	176	151	339	319	343	224	114	153	279		265	308	186	403	73	43	332	345	186	210	477	182		1097	1052	674	485	1275	1350	1250	1563	641	465
20	274	333	91	253	437	300	412	319	537	375	231	102		185	352	421	250	237	184	258	168	283	447	155	254		415	313	111	81	246	356	151	225	268	80	189	112		1114	1049	711	171	1263	1340	1242	1551	723	452
21	335	308	152	267	186	28	68	314	617	453	151	190		153	310	170	319	296	302	159	105	186	657	240	288		261	325	149	359	243	364	430	44	250	204	161	209		1089	1102	686	263	1276	1191	1277	1532	660	408
22	314	250	119	271	106	260	312	284	315	282	127	140		136	343	298	284	263	356	95	317	299	462	235	232		357	316	199	204	218	328	296	236	200	100	513	20		1110	1096	696	291	1256	1356	1347	1513	760	623
23	293	249	137	173	59	57	414	222	250	532	248	156		235	274	190	43	297	331	281	251	459	423	427	312		380	395	288	359	340	177	222	257	188	272	371	124		1175	1063	699	169	1262	1312	1307	1432	758	576
24	371	281	354	391	160	212	462	348	543	446	183	147		132	409	158	230	0	249	164	3	325	543	315	224		390	388	285	420	115	67	139	328	200	192	273	132		1171	1042	666	253	1303	1324	1342	1436	744	596
25	252	329	247	332	352	357	391	265	566	511	287	219		207	370	411	264	0	41	280	108	63	195	304	204		412	347	346	452	3	3	10	347	250	356	383	167		1153	939	649	270	1254	1368	1357	1359	828	625
26	326	243	311	358	349	246	296	156	340	375	212	49		228	475	383	326	20	69	213	349	86	143	216	317		21	237	339	475	4	330	161	248	271	201	255	249		1174	1112	683	324	1290	1365	1382	1439	840	689
27	349	64	195	240	298	111	306	149	3	354	95	181		218	314	431	130	71	339	0	342	291	168	90	325		189	224	127	112	66	365	380	415	305	157	283	302		1245	1144	664	247	1201	1264	1357	1401	844	390
28	9	319	276	290	399	137	490	228	332	540	7	161		143	356	440	146	93	212	102	264	217	183	415	314		363	353	4	280	234	288	282	209	200	317	399	256		1213	1166	614	374	1293	1362	1330	1372	901	783
29	359	394	218	284	431	0	437	27	426	42	53	211		186	244	146	261	194	229	182	295	304	526	327	202		266	231	31	369	270	362	499	0	41	298	501	116		1276	1213	637	325	1041	1282	1404	1371	912	717
30	188	308	291	384	382	6	290	145	377	66	250	139		162	409	85	356	269	234	258	272	103	406	308	205		337	349	167	390	15	257	303	161	186	210	550	113		1356	1254	651	448	1238	1342	1391	1365	903	801
31	199	315	178	280	399	168	87	376	464	453	262	0		175	374	254	225	271	67	238	44	44	513	181	305		365	395	353	497	9	303	431	259	255	318	348	221		1348	1248	653	294	1299	1350	1471	1348	946	688
32	192	298	181	274	65	260	0	287	456	577	257	10		39	475	436	155	233	28	179	87	264	327	216	344		146	271	108	114	0	235	329	380	200	228	489	257		1385	1254	659	187	1236	1409	1449	1389	975	888
33	234	318	287	315	6	303	209	346	335	402	207	94		3	316	392	318	281	298	253	272	13	405	3	27		145	453	180	329	120	246	563	304	145	221	164	202		1322	1264	758	263	1326	1071	1387	1329	1003	708
34	192	208	195	185	6	387	277	208	414	269	149	195		27	367	341	291	78	444	142	360	3	277	155	0		280	375	173	487	231	398	312	462	218	6	442	180		1424	1404	795	193	1385	1540	1445	1365	1093	496
35	288	320	58	128	219	40	344	137	407	373	15	124		194	357	35	122	0	361	140	313	104	3	352	207		348	140	220	549	245	330	434	283	197	6	366	243		1386	1400	767	132	1371	1594	1369	1369	1053	520
36	170	372	59	249	420	0	220	96	451	492	120	148		209	135	140	286	34	193	84	207	167	7	288	239		261	184	242	424	250	267	250	308	272	0	476	163		1395	1431	814	342	1327	1590	1437	1368	1035	577
37	233	413	171	272	619	0	54	7	295	418	218	110		272	284	371	277	247	368	6	250	249	240	197	3		350	376	198	634	266	261	46	102	127	245	372	125		1348	1381	889	284	1301	1566	1458	1354	1093	648
38	257	410	163	50	411	84	275	94	195	464	95	149		213	388	368	195	280	283	269	261	284	468	325	69		404	447	292	449	137	314	7	249	225	317	288	178		1417	1363	870	293	1309	1458	1404	1351	1098	721
39	283	429	282	276	505	176	385	199	466	558	261	148		99	400	442	381	305	96	190	62	347	458	233	197		428	416	433	413	244	278	22	307	346	265	437	226		1427	1450	926	280	1289	1436	1495	1360	1051	641
40	90	466	292	253	280	307	285	308	435	515	301	77		200	304	394	372	247	7	341	57	244	336	199	177		203	178	251	270	241	41	111	139	239	346	333	150		1415	1451	898	153	1314	1529	1441	1350	1096	743
41	226	405	199	207	258	242	433	218	194	118	81	223		152	432	366	268	165	383	179	160	252	355	252	334		271	6	84	52	258	18	179	105	221	235	410	27		1437	1491	994	353	1384	1526	1357	1326	1085	475
42	337	0	124	363	241	155	360	343	209	21	52	147		19	134	251	224	28	267	277	4	185	247	138	216		9	351	196	296	180	189	314	269	206	151	402	245		1380	1493	974	192	1427	1592	1532	1359	1062	583
43	361	182	365	468	55	134	404	391	59	91	224	123		22	430	247	389	76	245	224	11	148	226	20	226		3	255	223	356	149	315	290	78	182	90	447	253		1346	1376	1084	253	1346	1612	1538	1393	1081	542
44	229	297	320	336	35	263	346	190	78	222	294	196		228	435	364	235	172	132	129	219	100	459	3	246		149	226	163	623	248	365	73	343	280	0	53	268		1269	1421	1106	317	1373	1594	1557	1364	1140	638
45	175	324	263	218	208	185	175	167	287	359	100	28		221	287	470	229	158	264	301	270	273	357	264	281		246	289	32	508	3	356	37	335	143	215	362	82		1355	1425	1264	455	1429	1610	1569	1368	1123	250
46	187	393	280	215	337	22	59	334	426	226	3	0		131	404	366	240	106	256	310	103	276	53	293	338		398	264	260	512	0	332	181	415	129	170	491	236		1351	1512	1262	388	1398	1595	1478	1379	1171	582
47	274	391	285	251	210	209	411	427	517	489	3	3		127	207	279	307	24	305	248	49	155	347	262	321		298	156	331	559	3	372	209	384	189	0	408	346		1412	1518	1259	463	1429	1586	1547	1331	1162	553
48	201	399	210	207	141	0	212	357	501	467	7	212		127	246	149	89	166	350	296	219	15	496	377	238		363	0	390	335	35	329	157	309	190	9	499	196		1429	1568	1348	383	1425	1641	1587	1306	1138	600
49	202	451	296	338	81	0	195	382	189	343	217	212		158	376	259	55	181	102	191	268	0	520	213	230		42	263	373	15	216	301	261	334	364	258	457	167		1434	1627	1312	401	1420	1693	1589	1356	1071	630
50	223	505	160	177	315	0	346	265	48	213	130	180		189	416	248	261	211	10	65	340	0	477	324	211		4	310	207	143	115	154	458	331	216	262	441	265		1516	1598	1219	479	1457	1626	1610	1374	1150	608
51	215	459	17	191	235	14	448	115	182	6	275	103		170	405	417	143	200	6	131	283	77	371	487	204		119	357	164	26	142	178	237	412	270	133	397	265		1467	1453	1212	201	1480	1668	1582	1355	1115	491
52	257	381	175	276	346	21	266	93	375	130	154	72		179	220	352	292	200	92	223	305	249	243	289	201		213	262	7	101	213	292	282	420	172	232	464	141		1443	1492	1207	361	1408	1587	1625	1335	1079	723
53	208	381	333	48	289	6	242	252	324	233	339	27		236	336	275	244	164	124	259	40	274	245	17	226		379	198	120	98	74	473	310	317	259	268	240	276		1528	1520	1091	606	1445	1576	1682	1349	1137	800
54	244	123	172	215	199	228	300	136	308	290	276	114		228	382	254	278	148	315	51	67	130	295	3	122		247	144	321	406	170	256	186	181	189	88	296	431		1484	1604	899	475	1434	1606	1699	1365	1133	635
55	39	225	136	337	553	135	115	208	329	310	268	135		217	402	215	355	206	273	37	286	121	488	128	205		257	262	420	351	272	185	283	301	10	270	295	221		1471	1546	971	420	1527	1616	1606	1307	1152	520
56	0	277	253	110	63	198	0	352	311	378	262	151		240	370	298	263	221	265	189	162	271	520	351	211		213	185	447	284	194	202	488	186	212	317	376	333		1405	1648	990	231	1484	1627	1693	1375	1115	154
57	21	345	387	147	56	126	0	115	331	185	380	39		185	390	252	253	179	349	301	3	148	509	252	165		262	0	282	56	281	346	141	62	269	320	583	255		1458	1618	1017	414	1493	1621	1659	1350	1163	529
58	251	322	283	224	320	8	175	22	353	69	289	70		274	483	298	386	115	72	285	104	81	415	277	7		0	86	96	92	293	401	3	26	204	223	499	6		1536	1553	1047	208	1356	1676	1734	1344	1118	400
59	193	449	321	177	315	0	265	42	379	264	106	108		227	391	291	355	285	244	186	98	0	396	229	3		0	364	6	25	141	329	0	76	204	41	376	9		1523	1604	1048	279	1451	1668	1719	1339	1140	487
60	18	170	13	98	298	0	250	150	393	296	306	6		266	297	252	260	163	224	157	0	3	467	383	77		0	307	0	0	109	379	0	320	234	0	249	7		1453	1587	1051	234	1429	1718	1706	1336	1137	385
[truncated: 26 more columns]

## Sheet: ED6c
Morphine	DFNZ	FNZ
129356	84785	164516
137879	128912	136537
167598	122359	130942
170401	136897	153768
151740	120072	79462
141205	131644	125536
159338	99915	124426
193583	137630	144495
176562	115434	113923
153393	123678	107878
153682	134751	101775
188893	71241	119523

## Sheet: ED6d
Time (min)	FNZ Saline												DFNZ Saline												FNZ 0.03												DFNZ 1 mg/kg												Morphine Saline
1	603	522	580	356	730	386	533	690	1039	560	624	526	563	591	600	727	633	511	583	789	507	660	595	399	645	567	382	509	468	148	492	752	593	541	566	176	693	534	546	732	494	723	268	463	379	439	664	586	497
2	483	425	419	399	338	327	580	604	608	319	546	361	532	617	487	447	415	422	432	618	346	415	477	417	423	363	239	372	267	162	520	872	712	452	793	215	367	447	496	604	157	572	291	369	409	463	558	432	375
3	543	484	118	209	255	311	522	366	631	197	335	216	455	469	457	691	258	329	358	560	181	358	485	304	793	593	194	466	380	68	1099	1178	957	315	858	362	326	357	490	589	295	359	506	384	373	494	563	253	352
4	433	459	278	396	256	458	484	472	540	393	301	226	646	432	288	545	297	362	236	422	244	348	424	259	663	611	269	325	528	231	1403	1253	941	442	1478	547	325	595	553	672	424	536	491	521	266	381	594	278	350
5	443	313	229	243	253	218	543	199	703	380	264	132	663	444	391	526	280	234	473	499	275	341	476	230	800	802	266	327	800	313	1288	1139	985	327	1148	501	216	641	514	707	435	533	392	505	478	466	632	292	304
6	549	412	143	256	284	336	355	90	670	361	210	112	144	459	346	412	246	259	470	514	272	339	392	187	662	770	245	446	811	682	1339	1232	1008	377	1115	545	441	706	535	821	631	496	474	586	312	513	699	488	276
7	454	449	129	307	359	259	362	230	580	448	219	199	355	275	373	393	71	319	298	424	245	258	420	190	947	687	216	324	741	736	1087	1220	968	337	875	392	387	657	601	766	636	524	683	541	286	461	804	369	333
8	389	442	205	211	210	103	405	193	409	263	171	194	538	317	162	388	230	366	464	375	271	163	379	89	828	872	108	335	851	814	1015	1225	1053	333	938	345	459	706	659	840	763	548	481	491	444	587	1073	512	282
9	429	444	250	325	270	478	495	325	617	281	188	173	469	473	261	447	307	191	519	440	304	310	244	152	727	909	171	109	756	449	1185	1081	1026	306	954	263	659	669	634	1117	666	702	620	493	301	469	1030	592	201
10	402	305	184	141	346	428	394	315	576	431	217	163	289	329	432	449	392	140	345	300	325	377	333	171	720	954	246	207	825	186	854	1050	857	380	697	355	199	611	681	998	715	801	481	573	373	477	786	539	328
11	309	276	47	332	291	397	158	210	622	297	142	209	166	492	341	531	217	320	282	346	242	387	360	160	496	782	242	287	732	203	341	1162	814	403	369	389	715	468	400	611	552	659	706	611	286	546	976	524	322
12	335	310	169	310	482	354	327	284	246	339	210	133	254	360	330	380	181	399	19	359	217	354	477	154	648	865	257	235	916	244	836	1145	953	404	316	308	607	523	415	863	494	736	563	666	400	559	1046	551	246
13	342	402	177	239	278	125	461	235	604	390	316	234	533	399	273	246	70	199	232	359	167	241	416	198	725	424	253	184	732	144	970	843	861	393	251	323	439	483	553	978	542	673	445	615	468	342	1066	379	218
14	366	367	204	115	293	404	299	303	516	383	255	231	348	318	142	336	235	325	516	448	172	162	97	103	683	480	159	181	794	383	532	977	388	287	475	469	115	540	642	1157	544	569	698	662	284	408	918	223	214
15	289	363	190	329	337	284	382	261	460	330	220	159	315	350	182	269	327	311	485	397	266	243	279	106	554	165	310	355	689	815	615	1124	468	287	619	285	118	517	609	874	528	406	391	414	315	465	808	327	149
16	65	318	180	242	311	302	105	181	459	256	273	125	415	275	213	436	318	433	579	465	297	244	356	136	611	550	131	145	553	739	955	1094	752	440	344	404	401	312	463	675	584	667	684	492	395	475	628	340	193
17	173	243	215	201	472	446	411	50	475	403	238	267	228	292	250	456	170	475	379	303	281	304	458	259	438	514	19	7	544	788	940	995	852	363	454	89	359	589	168	874	502	242	634	427	310	402	682	54	52
18	253	244	18	274	483	297	326	87	336	409	284	156	207	276	291	488	6	254	156	394	229	334	406	211	649	745	115	159	685	633	891	785	812	340	413	146	112	702	504	1198	396	559	531	496	400	250	692	135	184
19	197	265	111	298	115	380	450	39	239	383	332	79	265	308	186	403	73	43	332	345	186	210	477	182	555	462	271	298	431	628	588	1127	586	267	388	245	0	539	510	952	508	598	472	492	378	425	863	241	251
20	274	333	91	253	437	300	412	319	537	375	231	102	415	313	111	81	246	356	151	225	268	80	189	112	34	499	303	233	465	220	75	1011	837	250	522	77	273	495	416	908	448	867	568	428	356	446	694	284	185
21	335	308	152	267	186	28	68	314	617	453	151	190	261	325	149	359	243	364	430	44	250	204	161	209	514	353	296	91	503	456	336	1143	670	225	447	252	307	302	366	592	379	214	541	411	286	472	720	442	153
22	314	250	119	271	106	260	312	284	315	282	127	140	357	316	199	204	218	328	296	236	200	100	513	20	355	189	136	163	459	433	788	915	644	481	587	290	23	48	348	714	371	328	682	457	402	468	360	314	136
23	293	249	137	173	59	57	414	222	250	532	248	156	380	395	288	359	340	177	222	257	188	272	371	124	364	265	133	297	514	341	703	793	779	341	449	147	137	579	345	606	475	520	804	259	263	373	480	314	235
24	371	281	354	391	160	212	462	348	543	446	183	147	390	388	285	420	115	67	139	328	200	192	273	132	433	254	338	6	592	39	745	797	579	319	488	72	211	512	544	836	233	410	571	348	255	504	485	443	132
25	252	329	247	332	352	357	391	265	566	511	287	219	412	347	346	452	3	3	10	347	250	356	383	167	642	336	198	84	303	354	466	949	605	418	623	102	69	198	385	588	502	177	646	374	318	241	518	244	207
26	326	243	311	358	349	246	296	156	340	375	212	49	21	237	339	475	4	330	161	248	271	201	255	249	538	522	198	144	451	245	336	886	616	201	282	259	6	396	514	499	472	312	976	628	377	475	496	97	228
27	349	64	195	240	298	111	306	149	3	354	95	181	189	224	127	112	66	365	380	415	305	157	283	302	639	486	197	50	374	12	622	852	723	370	484	258	6	398	353	551	464	508	928	687	358	305	292	219	218
28	9	319	276	290	399	137	490	228	332	540	7	161	363	353	4	280	234	288	282	209	200	317	399	256	745	181	0	212	337	172	750	976	550	436	505	30	65	576	205	732	453	553	930	574	242	302	321	108	143
29	359	394	218	284	431	0	437	27	426	42	53	211	266	231	31	369	270	362	499	0	41	298	501	116	677	305	0	135	74	98	483	942	608	112	322	209	205	543	351	840	376	294	898	581	176	212	431	203	186
30	188	308	291	384	382	6	290	145	377	66	250	139	337	349	167	390	15	257	303	161	186	210	550	113	529	73	59	142	272	371	321	993	522	151	252	206	432	324	347	745	352	234	900	450	161	490	543	334	162
31	199	315	178	280	399	168	87	376	464	453	262	0	365	395	353	497	9	303	431	259	255	318	348	221	192	334	201	171	402	581	272	793	503	418	322	172	225	531	325	566	293	436	810	539	321	233	405	65	175
32	192	298	181	274	65	260	0	287	456	577	257	10	146	271	108	114	0	235	329	380	200	228	489	257	367	292	356	177	239	455	453	829	492	357	63	166	283	621	394	675	380	171	244	510	243	366	177	0	39
33	234	318	287	315	6	303	209	346	335	402	207	94	145	453	180	329	120	246	563	304	145	221	164	202	282	159	272	218	72	398	410	928	593	351	153	227	109	192	293	545	284	202	444	298	199	521	170	135	3
34	192	208	195	185	6	387	277	208	414	269	149	195	280	375	173	487	231	398	312	462	218	6	442	180	315	147	151	132	232	152	439	948	482	224	3	195	17	490	934	463	213	386	551	309	138	281	152	144	27
35	288	320	58	128	219	40	344	137	407	373	15	124	348	140	220	549	245	330	434	283	197	6	366	243	180	177	229	66	299	180	512	659	566	63	37	215	28	343	621	773	286	427	433	164	158	203	254	80	194
36	170	372	59	249	420	0	220	96	451	492	120	148	261	184	242	424	250	267	250	308	272	0	476	163	49	246	212	268	263	0	561	1013	440	254	72	177	346	554	177	706	247	394	388	422	232	397	118	257	209
37	233	413	171	272	619	0	54	7	295	418	218	110	350	376	198	634	266	261	46	102	127	245	372	125	641	331	209	205	359	0	498	864	688	264	0	227	75	485	350	526	73	358	602	444	222	349	47	162	272
38	257	410	163	50	411	84	275	94	195	464	95	149	404	447	292	449	137	314	7	249	225	317	288	178	483	412	255	193	396	83	796	576	408	316	13	179	37	400	150	451	70	456	474	226	248	282	182	368	213
39	283	429	282	276	505	176	385	199	466	558	261	148	428	416	433	413	244	278	22	307	346	265	437	226	350	290	267	225	207	351	699	792	455	409	329	35	86	372	280	237	214	244	166	57	81	369	119	246	99
40	90	466	292	253	280	307	285	308	435	515	301	77	203	178	251	270	241	41	111	139	239	346	333	150	485	290	194	228	221	295	522	663	564	374	332	0	186	299	353	277	205	37	194	353	289	235	196	241	200
41	226	405	199	207	258	242	433	218	194	118	81	223	271	6	84	52	258	18	179	105	221	235	410	27	125	171	144	208	374	448	279	734	621	321	297	213	752	706	417	438	210	184	554	224	244	325	706	145	152
42	337	0	124	363	241	155	360	343	209	21	52	147	9	351	196	296	180	189	314	269	206	151	402	245	237	7	235	167	274	279	425	558	478	325	321	172	694	563	665	475	375	181	481	445	234	276	713	677	19
43	361	182	365	468	55	134	404	391	59	91	224	123	3	255	223	356	149	315	290	78	182	90	447	253	629	340	151	255	217	262	387	856	414	435	133	143	279	658	602	607	85	440	569	493	197	0	596	449	22
44	229	297	320	336	35	263	346	190	78	222	294	196	149	226	163	623	248	365	73	343	280	0	53	268	655	413	8	85	57	221	473	838	456	447	227	189	0	625	316	442	0	569	597	567	177	269	493	255	228
45	175	324	263	218	208	185	175	167	287	359	100	28	246	289	32	508	3	356	37	335	143	215	362	82	559	391	82	314	0	176	603	455	216	168	264	215	0	657	126	495	21	418	432	556	301	306	424	86	221
46	187	393	280	215	337	22	59	334	426	226	3	0	398	264	260	512	0	332	181	415	129	170	491	236	422	323	228	208	122	195	422	667	379	263	242	179	96	634	435	156	9	515	562	508	307	314	95	39	131
47	274	391	285	251	210	209	411	427	517	489	3	3	298	156	331	559	3	372	209	384	189	0	408	346	259	296	120	307	289	352	522	429	498	416	283	151	172	685	786	344	152	369	701	478	323	314	391	258	127
48	201	399	210	207	141	0	212	357	501	467	7	212	363	0	390	335	35	329	157	309	190	9	499	196	431	106	205	279	244	360	554	135	495	445	184	79	432	506	675	539	397	244	637	667	241	227	438	189	127
49	202	451	296	338	81	0	195	382	189	343	217	212	42	263	373	15	216	301	261	334	364	258	457	167	199	11	222	216	327	152	760	586	337	486	265	97	501	536	741	534	257	374	558	546	138	144	66	203	158
50	223	505	160	177	315	0	346	265	48	213	130	180	4	310	207	143	115	154	458	331	216	262	441	265	223	34	89	224	294	253	398	412	344	377	176	6	712	562	571	378	77	291	559	555	45	14	80	100	189
51	215	459	17	191	235	14	448	115	182	6	275	103	119	357	164	26	142	178	237	412	270	133	397	265	359	186	294	203	187	223	803	490	180	415	259	129	153	443	571	494	14	383	775	110	27	138	19	144	170
52	257	381	175	276	346	21	266	93	375	130	154	72	213	262	7	101	213	292	282	420	172	232	464	141	298	366	31	233	173	270	806	561	373	355	151	3	287	371	516	605	0	297	329	713	9	185	144	131	179
53	208	381	333	48	289	6	242	252	324	233	339	27	379	198	120	98	74	473	310	317	259	268	240	276	760	489	4	264	166	189	662	484	318	367	219	93	771	448	367	642	126	210	405	451	0	431	112	0	236
54	244	123	172	215	199	228	300	136	308	290	276	114	247	144	321	406	170	256	186	181	189	88	296	431	968	194	198	289	3	181	681	535	119	61	266	116	569	406	550	485	274	375	337	575	134	379	326	6	228
55	39	225	136	337	553	135	115	208	329	310	268	135	257	262	420	351	272	185	283	301	10	270	295	221	782	489	173	318	133	168	685	369	7	27	248	72	572	559	671	609	233	426	591	592	203	291	593	38	217
56	0	277	253	110	63	198	0	352	311	378	262	151	213	185	447	284	194	202	488	186	212	317	376	333	564	282	3	81	29	275	502	189	390	249	113	6	835	494	648	494	236	517	423	579	317	154	438	0	240
57	21	345	387	147	56	126	0	115	331	185	380	39	262	0	282	56	281	346	141	62	269	320	583	255	593	312	107	210	216	150	674	459	483	284	116	0	433	443	554	401	270	401	564	583	234	72	539	70	185
58	251	322	283	224	320	8	175	22	353	69	289	70	0	86	96	92	293	401	3	26	204	223	499	6	559	264	241	190	162	9	611	509	415	359	0	0	484	630	423	458	240	356	479	677	250	77	485	258	274
59	193	449	321	177	315	0	265	42	379	264	106	108	0	364	6	25	141	329	0	76	204	41	376	9	586	416	190	147	176	9	242	330	229	309	0	139	252	602	309	639	342	311	204	482	200	80	511	305	227
60	18	170	13	98	298	0	250	150	393	296	306	6	0	307	0	0	109	379	0	320	234	0	249	7	556	419	178	30	247	376	144	191	419	454	72	194	432	644	490	580	81	381	29	373	348	253	468	307	266
[truncated: 23 more columns]

## Sheet: ED6e
Time (min)	OPRM FNZ								OPRM DFNZ
0	0	0	0	0	0	0	0		0	0	0	0	0	0	0
15	-5.1	-41.2	26.7	-8.6	-2.8	1.1	-2.3		0.7	-8.8	-2.7	18.5	21.7	-1.9	6
30	-11	-57	2.2	-25.7	6.3	-2.9	2.3		-32.9	-19.7	-8.2	15.5	24.2	-0.6	6.5
45	-8.5	-3.5	39.3	-18.6	3.4	-4	3.1		-19.3	-24.1	8.2	1.8	21.1	-9	2.4
60	-20.3	-38.6	1.5	-14.3	0.6	-1.7	7		-7.1	0.7	-1.4	20.8	54.7	-5.8	1.2

## Sheet: ED6g
Days	Saline							FNZ (0.1mg/kg)
0	14.57	19.16	14.57	13.12	14.48	16.82		15.09	10.95	15.46	13.19	14.72	14.95
1	6.77	6.2	9.27	7.47	6.07	4.39		5.08	6.14	6.4	7.48	4.12	6.91
7	8.23	9.32	7.15	9.65	6.98	7.81		17.12	19.3	16.12	14.48	19.32	15.63
9	9.14	8.51	7.94	8.57	7.65	12.06		19.72	19.64	18.33	17.48	16.39	14.63
13	12.6	14.56	15.06	16.67	13.74	15.12		15.45	19.48	19.51	20	18.05	16.53

## Sheet: ED6h
Days	Saline							FNZ (0.1mg/kg)
0	1.4	1	1	1	1	1.4		1.4	1	1	1	1	1
2	0.4	0.16	0.4	0.4	0.16	0.16		0.4	0.16	0.4	0.4	0.4	0.16
8	0.4	0.4	0.4	0.4	0.4	0.4		1.4	1	1.4	1	1.4	1.4
16	0.6	0.4	0.4	0.4	0.4	0.4		1	1.4	1.4	1.4	1	1.4
19	0.4	0.6	0.4	0.4	0.4	0.4		0.6	0.4	0.6	0.4	0.4	0.4

## Sheet: ED6i
Days	Saline									DFNZ (0.3mg/kg)
0	14.77	14.67	13.36	16.12	15.25	15.54	12.93	13.67		15.82	11.39	16.77	15.3	15.51	18.03	14.76	17.14
3	8.46	5.06	6.71	6	4.98	4.94	6.92	8.21		10.12	9.64	12.8	13.35	7.97	8.57	13.12	9.04
7	9.08	10	9.25	6.17	6.76	5.97	7.43	8.97		14.49	9.38	14.18	13.41	14.33	13.46	12.65	10.96
10	13.11	17.29	10.79	13.43	11.38	12.07	9.9	10.18		13.98	12.98	16.91	13.09	13.52	11.55	16.75	10.8

## Sheet: ED6j
Days	Saline									DFNZ (0.3mg/kg)
0	1.4	1	1	1	1	1	1	1.4		1	1.4	1.4	1	1	1	1	1
4	0.4	0.4	0.4	0.6	0.4	0.16	0.16	0.4		0.6	0.4	0.6	0.4	0.6	0.6	0.6	0.6
8	0.4	0.4	0.4	0.16	0.4	0.4	0.4	0.16		0.6	0.6	0.6	0.6	0.6	0.6	0.4	0.6
11	0.4	0.4	0.4	0.4	0.4	0.4	0.6	0.16		0.6	0.6	0.6	0.4	0.6	0.6	0.6	0.6
