# Supplementary material for: A µ-opioid receptor superagonist analgesic with minimal adverse effects
Source: Nature. 2026 Apr 1;652(8112):1393–404. doi: 10.1038/s41586-026-10299-9 (PMC13128446; doi:10.1038/s41586-026-10299-9)
Supplement: Supplementary file 16 — Source Data Extended Data Fig. 7 [file 41586_2026_10299_MOESM16_ESM.xlsx]

## Sheet: ED7d
Time (m)	CPu			CB
0	0	0	0	0	0	0
0.5	1.061	0.684	0.504	1.405	0.812	0.463
1	1.329	1.084	0.678	1.277	1.046	0.632
1.5	1.298	0.937	0.714	1.12	1.003	0.61
2	1.254	0.96	0.743	1.192	0.821	0.601
3	1.639	1.414	1.23	1.399	1.364	1.134
4	1.407	1.567	1.25	1.218	1.261	0.981
5	1.429	1.482	1.091	1.141	1.086	0.84
10	1.072	1.18	0.974	0.902	0.767	0.709
15	0.839	0.882	0.798	0.808	0.647	0.641
20	0.77	0.733	0.743	0.801	0.626	0.618
25	0.69	0.668	0.683	0.813	0.609	0.598
30	0.686	0.63	0.656	0.809	0.608	0.611
35	0.658	0.613	0.658	0.797	0.613	0.615
40	0.697	0.619	0.651	0.823	0.615	0.619
45	0.67	0.633	0.649	0.839	0.647	0.626
50	0.685	0.616	0.637	0.835	0.652	0.661
55	0.657	0.636	0.668	0.858	0.646	0.665
60	0.728	0.619	0.687	0.861	0.651	0.69

## Sheet: ED7g
FNZ 5 μg/kg	DFNZ 300 μg/kg	DFNZ 1 mg/kg
35.9683	54.8336	19.8531
45.7433	49.2805	42.7361
1.62282	7.36609	12.6492
-1.3439	41.7116	22.9889
18.6244	34.1046	33.6676
26.7639	38.2504	21.0396

## Sheet: ED7h
	OCT2		OCT1		MATE1		BSEP		P-gp		BCRP		MATE2-K		MRP2		OAT1		OAT3		OATP1B1		OATP1B3
	34.2	26.7	-0.4	0.9	12.6	6	2.9	1.3	4	4.3	5.6	-3.1	46.6	41.3	17	-14.4	1.1	2.6	31.2	11.7	-5	-1.1	13	7.8

## Sheet: ED7i
	OCT2		OCT1		MATE1		BSEP		P-gp		BCRP		MATE2-K		MRP2		OAT1		OAT3		OATP1B1		OATP1B3
	22	21.8	-6.3	-6.5	31.4	33.6	7.3	13.1	2.1	1.7	7.3	9.6	0.8	-1.1	-2.8	-11.9	-8.1	-7.4	8.5	7.3	-12.6	-8.1	-11.1	-8.7

## Sheet: ED7j
	FNZ 10 uM			DFNZ 10 uM			FNZ 1 uM			DFNZ 1 uM
2 min	-6	-7.9		-26.8	-23.3		-6.7	-10.3		29.6	27.8
30 min	-2.9	7.7		-16.5	-30.3		8.4	-0.8		-3.1	-17.6
