# Supplementary material for: A µ-opioid receptor superagonist analgesic with minimal adverse effects
Source: Nature. 2026 Apr 1;652(8112):1393–404. doi: 10.1038/s41586-026-10299-9 (PMC13128446; doi:10.1038/s41586-026-10299-9)
Supplement: Supplementary file 17 — Source Data Extended Data Fig. 8 [file 41586_2026_10299_MOESM17_ESM.xlsx]

## Sheet: Weight Loss
VEH	MOR	FNZ	DFNZ
1	17	5	3
0	12	4	4
0	10	7	3
3	9	7	4
0	14	3	2
0	18	6	2
0			3
0			1

## Sheet: Fecal Deposits
VEH	MOR	FNZ	DFNZ
0	12	6	2
0	5	6.5	8
0	6	14	2
0	7.5	8	8
2	13	5	8
2	11	4	0
0			7
0			3

## Sheet: Profuse Salivation
VEH	MOR	FNZ	DFNZ
0	7	0	0
0	7	0	0
0	7	0	0
0	7.5	0	0
0	7	0	0
0	7	0	0
0			0
0			0

## Sheet: Abnormal Posture
VEH	MOR	FNZ	DFNZ
0	3	1.5	0
0	3	0	1.5
0	3	1.5	2.5
0	3	1.5	1.5
0	3	1.5	0
0	1.5	3	0
0			0
0			0

## Sheet: Irritability
VEH	MOR	FNZ	DFNZ
0	3	0	3
1.5	3	1.5	3
0	3	3	0
0	3	3	3
0	3	3	3
0	3	3	3
0			0
0			3

## Sheet: Abdominal Spasms
VEH	MOR	FNZ	DFNZ
0	2	2	1
0	2	2	2
0	2	1	2
0	2	2	1
1	2	1	0
0	2	2	0
0			2
0			1

## Sheet: Diarrhea
VEH	MOR	FNZ	DFNZ
0	2	0	0
0	2	0	0
0	0	2	0
0	0	2	0
0	2	0	0
0	2	2	0
0			0
0			0

## Sheet: Ptosis
VEH	MOR	FNZ	DFNZ
0	2	0	0
0	2	2	0
0	2	0	0
0	2	0	0
0	2	0	0
0	2	0	0
0			0
0			0

## Sheet: Tremors
VEH	MOR	FNZ	DFNZ
1	1	1	0
0	1	2	1
0	0	0	0
0	0	0	0
3	0	0	0
0	0	1	1
0			0
0			0

## Sheet: Swallowing Movements
VEH	MOR	FNZ	DFNZ
0	2	0	0
0	1	1	1
0	1	0	1
0	2	0	0
1	0	1	0
1	0	1	0
0			1
0			0

[truncated: 5 more sheets: Teeth Chattering, Wet Dog Shakes, Genital Grooming, Jump Attempts, Brain Oxygen]
