# Supplementary material for: A µ-opioid receptor superagonist analgesic with minimal adverse effects
Source: Nature. 2026 Apr 1;652(8112):1393–404. doi: 10.1038/s41586-026-10299-9 (PMC13128446; doi:10.1038/s41586-026-10299-9)
Supplement: Supplementary file 18 — Source Data Extended Data Fig. 9 [file 41586_2026_10299_MOESM18_ESM.xlsx]

## Sheet: ED9a
Time (min)	VEH								0.03								0.056								0.1
60	10	4	6	6	3	8	10		5	1	4	3	1	3	8		4	1	0	2	7	1	6		1	0	0	2	1	0	1
120	3	3	5	4	12	7	8		5	3	3	2	7	4	8		5	3	2	1	2	3	6		8	1	2	1	3	2	6
180	4	3	5	11	5	6	6		4	5	5	2	6	5	7		4	2	4	4	9	4	6		3	3	4	0	11	3	7

## Sheet: ED9b
Time (min)	VEH							0.003 mg/kg							0.010 mg/kg							0.017 mg/kg
60	81	131	55	107	87	56		119	104	65	58	126	60		59	36	44	110	63	53		83	32	35	65	2	92
120	71	51	51	21	2	42		53	31	57	43	45	51		71	66	29	58	47	11		0	38	15	33	96	40
180	84	44	4	68	84	72		58	54	43	34	55	27		45	43	37	1	50	54		55	72	34	29	83	82

## Sheet: ED9c
Time (min)	VEH															0.1 mg/kg															0.3 mg/kg															1.0 mg/kg
60	87	139	32	119	73	141	58	72	89	40	43	69	72	37		49	107	32	57	64	133	24	82	87	60	47	58	35	28		63	89	73	52	53	125	29	99	71	40	32	81	55	50		66	34	0	23
120	60	30	6	112	42	100	0	62	72	47	69	35	51	22		19	1	19	48	48	54	22	15	19	28	38	59	37	17		33	23	68	80	40	71	19	25	63	54	17	25	32	20		46	67	21	65
180	39	57	102	13	89	58	26	39	30	55	13	36	46	34		1	83	73	56	34	63	13	50	64	46	9	43	31	28		32	38	24	74	62	77	7	17	10	28	4	38	36	28		27	29	27	27
[truncated: 10 more columns]

## Sheet: ED9d
Time (min)	VEH							0.03							0.056							0.1
60	145	104	77	66	94	84		108	110	42	118	85	57		51	49	20	104	87	70		4	47	22	48	50	16
120	37	71	34	14	0	45		23	67	41	19	86	72		84	51	45	23	62	10		83	64	18	49	106	46
180	0	33	21	78	24	37		87	58	72	50	23	43		49	64	63	8	19	40		51	39	30	32	12	36

## Sheet: ED9e
Session	Heroin
1	9	5	2	8	1	3	8	7	6	8	5	1
2	11	10	13	8	8	9	7	10	1	6	8	8
3	9	11	13	9	10	8	8	14	8	7	10	4
4	12	16	14	9	10	9	10	13	7	10	8	8
5	7	16	12	9	11	11	10	12	7	10	11	10
6	6	15	12	8	12	9	11	15	10	10	11	8
7	7	16	12	9	11	10	9	16	6	10	12	8
8	6	16	13	9	13	9	11	17	6	11	13	9
9	9	14	13	8	14	11	11	17	6	10	12	9

## Sheet: ED9f
dose	Heroin
0.3	19	12	4	12	11	10	17	14	5	3	8
3	41	26	4	18	30	21	31	11	15	10	3
10	33	47	22	20	35	37	74	13	31	52	16
30	37	37	18	24	26	25	40	7	23	33	14
100	14	13	6	11	10	9	15	4	10		12
300	7	7	5	7	7	5	8	3	6	7	13

## Sheet: ED9g
Dose (ug/kg)	Heroin
3	12	6	12	6	15	20	12	6	6	9
10	20	25	15	15	50	25	25	6	12	6
100	25	32	4	12	32	6	25	4	20	12
300	2	6	4	4	4	2	6	4	4	4

## Sheet: ED9h
Session	FNZ Active												FNZ Inactive
1	12	17	12	18	6	13	24	12	16	23	9		2	7	6	9	16	18	22	15	3	7	1
2	17	12	3	19	10	12	24	17	14	31	23		0	7	9	6	18	11	26	13	3	2	6
3	18	18	8	17	11	14	10	21	23	27	15		8	4	6	7	8	3	8	16	0	6	5
4	19	10	8	21	7	13	16	29	24	47	19		3	1	1	1	15	1	25	21	3	1	7
5	19	12	7	27	16	23	33	19	25	32	22		4	7	9	11	2	2	24	5	2	3	3
6	22	11	4	39	23	24	37	20	26	32	16		4	3	4	9	3	0	46	8	2	1	12
7	42	19	7	38	66	64	72	65	69	79	44		13	0	3	23	6	0	28	12	5	3	7
8	45	38	26	54	70	81	90	68	87	81	32		13	5	4	15	9	0	6	12	9	3	4
9	41	43	26	60	79	68	81	64	100	67	38		7	4	3	26	5	4	6	2	3	2	2
10	46	31	38	63	65	70	125	86	107	75	40		2	5	8	72	3	3	4	4	18	3	14

## Sheet: ED9i
Session	DFNZ Active									DFNZ Inactive
1	14	8	15	5	8	15	6	26		4	6	2	1	0	5	6	0
2	34	8	18	15	25	8	4	28		4	5	12	0	3	6	3	4
3	34	10	23	17	21	7	11	33		11	4	0	12	2	8	0	7
4	43	12	31	22	20	12	15	35		12	7	4	3	0	6	1	4
5	37	11	26	22	24	13	17	35		8	2	5	16	1	8	1	11
6	49	9	22	20	19	11	15	34		5	13	5	3	0	6	1	12
7	112	24	73	52	48	31	36	97		4	10	6	1	0	3	5	15
8	100	24	76	46	52	44	37	75		7	3	3	0	2	17	5	33
9	106	30	87	55	71	45	34	77		5	2	9	5	1	5	7	18
10	99	29	79	45	67	49	37	67		3	12	9	6	3	12	4	21

## Sheet: ED9j
Session	Heroin Active											FNZ Active												DFNZ Active
0	40	49	29	38	41	32	43	21	32	40		56	88	46	62	68	112	94	57	94	96	98		101.5	27.5	87.5	81.5	95.5	87	67	88.5
1	40	27	35	48	67	105	23	60	11	36		122	58	72	57	58	33	56	48	59	94	46		36	27	50	49	34	43	27	37
2	38	8	34	37	35	53	6	43	13	27		127	112	19	53	88	91	41	42	64	162	54		50	16	43	26	28	29	23	22
3	35	28	18	45	27	29	15	29	12	14		86	53	20	55	42	113	31	29	57	86	40		27	26	51	32	23	35	25	25
4	32	12	21	35	63	22	12	21	8	15		82	54	42	29	46	63	33	29	63	42	34		32	19	45	15	25	35	19	30
5	32	12	21	35	63	22	12	21	8	15		64	73	15	31	24	48	29	18	36	51	27		31	21	50	18	19	23	27	21
6	30	20	32	38	55	32	5	15	24	16		67	92	32	21	29	77	18	28	50	44	26		26	21	37	3	27	29	25	15
7	33	15	29	30	29	44	8	25	17	4		69	54	20	23	36	56	22	30	34	37	22		15	11	24	12	30	39	24	20
8	20	21	16	38	26	56	0	20	15	19		82	80	5	32	30	34	14	27	56	37	27		29	13	25	15	23	26	27	18

[truncated: 4 more sheets: ED9k, ED9l, ED9m, ED9n]
