# Supplementary material for: A µ-opioid receptor superagonist analgesic with minimal adverse effects
Source: Nature. 2026 Apr 1;652(8112):1393–404. doi: 10.1038/s41586-026-10299-9 (PMC13128446; doi:10.1038/s41586-026-10299-9)
Supplement: Supplementary file 19 — Source Data Extended Data Fig. 10 [file 41586_2026_10299_MOESM19_ESM.xlsx]

## Sheet: ED10c
Time	Fentanyl 0.3mgkg					Morphine 40mg/kg					VEH					FNZ 0.1mg/kg					DFNZ 3 mg/kg
-5	-8.96903	-21.8354	-32.0006	-24.2213	-30.6233	0.57427	-15.9987	-18.2651	-73.9238	-21.8294	-64.3926	21.5584	-28.7774	-2.65859	-8.36001	-23.6619	-0.187597	-13.389	-31.5795	-13.1663	-8.9184	-10.1158	-25.2717	-14.7539	-3.72259
0	8.96228	21.8392	32.0008	24.2163	30.6184	-0.575399	16.0023	18.2699	73.9226	21.8304	64.3585	-21.5991	28.7265	2.63492	8.38085	23.6371	0.159648	13.3458	31.5128	13.162	8.89674	10.1064	25.2517	14.7171	3.71046
5	737.685	819.979	836.13	595.394	911.325	926.236	378.648	742.651	869.4	126.452	-308.321	104.774	-267.899	-72.8947	-531.573	1121.86	1952.32	1486.72	1127.33	2554.78	765.531	865.555	823.73	983.21	310.991
10	972.918	970.84	1095.75	529.819	1479.74	3379.87	1775.11	1614.91	2343.23	822.74	-363.948	-305.563	-305.853	-152.19	-671.112	1714.37	2278.06	2168.33	1703.93	3634.99	1326.41	1448.54	1153.55	1607.8	1668.05
15	874.791	860.962	957.504	270.759	1272.98	4142.34	2293.79	1872.64	2748.52	1171.06	-449.086	-294.137	-380.76	-252.843	-876.784	1520.91	1918.94	2093.13	1391.98	2732.75	1262.92	1464.19	1136.3	1533.24	2076.98
20	720.712	684.009	848.827	167.053	1040.04	4349.16	2292.31	2187.91	2617.49	1169.31	-595.37	-456.051	-659.369	-346.886	-704.06	1218.99	1547.93	2079.35	1015.77	1717.11	1199.34	1257.97	1082	1404.86	1994.18
25	580.561	558.262	717.991	175.625	920.086	4177.45	2234.09	2459.84	2577.21	1102.08	-579.705	-264.523	-617.063	-454.497	-866.765	982.113	1322.2	1929.22	653.302	557.453	1106.14	1136.09	1029.38		1813.29
30	478.846	445.11	545.27	-43.3257	722.425	4266.34	2223.84	2537.99	2490.99	1019.15	-134.337	-12.0625	-556.692	-419.235	-1055.08	910.089	1173.51	1596.78	424.403	252.006	1027.73	996.219	981.851		1615.51

## Sheet: ED10d
Time	Fentanyl 0.3mgkg					Morphine 40mg/kg					VEH					FNZ 0.1mg/kg					DFNZ 3 mg/kg
-5	100	86.9565	145.455	130	125.926	81.8182	84.2105	117.241	127.273	54.5455	123.077	96	100	64.5161	87.5	120	105.882	123.529	110	90.9091	95.6522	133.333	64	125.926	130.769
0	100	113.043	54.5455	70	74.0741	118.182	115.789	82.7586	72.7273	145.455	76.9231	104	100	135.484	112.5	80	94.1176	76.4706	90	109.091	104.348	66.6667	136	74.0741	69.2308
5	160	200	200	240	81.4815	90.9091	115.789	117.241	127.273	72.7273	53.8462	48	37.5	83.871	37.5	160	376.471	94.1176	260	363.636	34.7826	190.476	104	133.333	100
10	70	121.739	209.091	200	162.963	145.455	252.632	137.931	336.364	245.455	76.9231	72	118.75	96.7742	125	173.333	341.176	82.3529	240	354.545	43.4783	171.429	120	96.2963	115.385
15	140	95.6522	172.727	120	51.8519	218.182	168.421	165.517	272.727	209.091	107.692	64	131.25	103.226	87.5	173.333	223.529	47.0588	150	245.455	34.7826	171.429	136	66.6667	107.692
20	110	86.9565	236.364	80	96.2963	63.6364	221.053	131.034	181.818	136.364	46.1538	56	62.5	70.9677	125	146.667	129.412	76.4706	140	136.364	69.5652	76.1905	120	22.2222	153.846
25	130	43.4783	136.364	150	37.037	172.727	126.316	103.448	90.9091	118.182	53.8462	104	125	70.9677	100	133.333	141.176	100	80	36.3636	60.8696	95.2381	88		107.692
30	50	34.7826	90.9091	100	29.6296	36.3636	168.421	96.5517	63.6364	154.545	161.538	144	62.5	109.677	100	133.333	35.2941	70.5882	90	27.2727	86.9565	85.7143	104		107.692

## Sheet: ED10e
Time	Fentanyl 0.3mgkg					Morphine 40mg/kg					VEH					FNZ 0.1mg/kg					DFNZ 3 mg/kg
-5	104.341	99.0524	97.3622	96.4761	105.69	100.159	99.6506	100.246	100.9	96.471	102.487	100.364	100.969	102.265	101.644	96.6601	94.1124	102.242	97.9248	96.393	102.712	99.4935	119.298	100.531
0	95.6592	100.729	107.034	106.544	90.3268	99.89	100.254	99.6509	98.4256	101.323	96.0212	99.6638	99.0312	98.9215	98.7211	105.01	106.624	96.3784	102.536	103.006	97.5144	101.013	90.9187	98.9975
5	97.3278	120.158	75.4175	82.9537	98.1313	101.54	103.855	113.196	142.061	122.153	106.14	101.352	110.445	90.8807	190.462	101.264	126.258	113.27	89.1287	129.379	113.224	129.929	111.829	127.793
10	103.034	132.234	84.7859	79.3991	105.181	106.402	95.8068	123.633	149.324	136.701	113.572	106.16	116.017	104.02	122.518	110.763	128.01	103.054	89.7739	128.451	110.491	131.868	110.95	120.656
15	103.505	122.554	75.113	89.9543	100.486	113.753	102.967	122.94	159.892	124.027	132.227	114.422	114.136	117.385	119.7	101.525	122.947	116.156	86.256	123.233	105.361	135.283	113.738	131.148
20	97.0608	106.472	78.2326	82.6809	93.2213	107.991	110.405	128.434	147.933	126.401	119.193	98.3443	110.323	96.2929	185.384	100.22	112.443	124.339	87.4634	116.255	117.859	144.738	132.815	125.53
25	103.898	113.846	82.9574	79.128	102.466	109.181	104.571	110.649	134.006	130.192	134.277	132.166	112.847	104.077	110.702	100.13	117.052	127.409	80.3487	112.127	108.051	140.061	126.547	122.322
30	105.444	129.08	68.0937	78.2637	97.3506	112.416	108.728	120.496	158.274	126.466	131.712	106.244	109.027	105.372	146.017	103.033	110.156	114.283	86.8208	115.052	111.474	133.669	109.455	119.726

## Sheet: ED10f
Time	Fentanyl 0.3mgkg					Morphine 40mg/kg					VEH					FNZ 0.1mg/kg					DFNZ 3 mg/kg
-5	0.113078	0.221239	0.282694	0.374404	0.121465	0.131105	0.172075	0.211117	0.214215	0.0737463	0.0368732	0.208948	0.187439	0.122911	0.00702346	0.00546269	0.0600896	0.187292	0.263699	0	0.0446947	0.0702346	0.258112	0.231361	0.00867604
0	0.0147493	0.215566	0.254015	0.575924	0	0.16262	0.201126	0.131105	0.0983284	0.0491642	0	0.0378186	0.129056	0.131105	0.0163881	0.131105	0.116765	0.0794191	0.147493	0.00819403	0.00819403	0.0421408	0.187981	0.181908	0.00546269
5	0.0798918	0.271472	0.149727	0.122911	0.138554	0.0639135	0.102798	0.251605	0.158028	0.0368732	0	0.0409702	0.131105	0.0642917	0.213045	0.122911	0.261185	0.104474	0.122911	0.199115	0	0.113078	0.117238	0.071015	0.113456
10	0.0561877	0.224751	0.320636	0.103245	0.136319	0.0583825	0.0819403	0.250737	0.244492	0.167522	0.113078	0.152955	0.238058	0.111439	0.0835792	0.0302549	0.172922	0.0351173	0.15159	0.191614	0.00983284	0.166612	0.199934	0.139929	0.0131105
15	0.0948167	0.196657	0.188894	0.131105	0.0210704	0.116765	0.156711	0.307276	0.244182	0.196657	0.136957	0.208948	0.224751	0.175147	0.0983284	0.0226912	0.119029	0.135202	0.0819403	0.0619105	0	0.122911	0.260281	0.14203	0.0351173
20	0.0670421	0.122911	0.296876	0.159784	0.0151274	0.16154	0.105352	0.263934	0.218781	0.0884956	0.0491642	0.00702346	0.152409	0.0625726	0.240905	0.0625726	0.107267	0.170184	0.186122	0.00327761	0.0676008	0.122911	0.412979	0.114716	0.0516224
25	0.0151274	0.501475	0.235988	0.0360538	0	0.100916	0.221239	0.173714	0.142576	0.113456	0.259868	0.340368	0.167158	0.120676	0.0921829	0.0294985	0.139299	0.268957	0.0184366	0.0122911	0.00702346	0.122911	0.286046		0.0596994
30	0.0688299	0.221239	0.0442478	0.0737463	0	0.0368732	0.141347	0.224751	0.231774	0.112788	0.234115	0.079209	0.226155	0.130141	0.301131	0.0393314	0.0163881	0.122911	0.0218508	0	0.0245821	0.109254	0.208002		0.091305

## Sheet: ED10g
Time	FEN 0.3 mg/kg				MOR 40 mg/kg					VEH					FNZ 0.1 mg/kg						DFNZ 3 mg/kg
-5	171.153	131.754	146.713	343.16	90.0341	93.056	-24.8009	111.95	131.495	-12.5063	157.081	24.6903	20.1891	192.819	140.905	-92.4728	50.4518	78.3381	185.992	95.4151	65.4872	44.035	-2.27974	-3.66977
0	-139.111	7.15037	-95.2736	0.473367	-107.932	40.1447	71.5626	-95.4796	-65.551	99.2369	-20.6373	50.7393	63.3346	-76.0742	-15.8298	194.3	11.9716	-34.529	-42.7228	59.0336	-27.0911	68.9528	103.133	75.2405
5	1683.42	311.338	993.967	700.765	1208.92	167.327	143.816	-94.7973	-19.1807	53.115	77.1674	-151.548	20.7966	113.928	3683.73	4692.56	3518.35	1053.87	1388.28	959.521	552.374	873.131	778.103	821.893
10	2484.42	1280.37	1611.97	1266.88	2935.5	1123.46	826.345	701.771	978.102	-92.7336	49.4746	-17.303	-31.7817	1.16514	3797.53	8568.08	3489.78	4214.9	2332.38	1109.07	1471.25	2843.34	6330.27	1491.38
15	1953.31	1227.34	1378.86		3318.03	1639.18	1386.01	1726.25	901.975	1.07266	28.3655	-20.7737	-3.50491	-8.729	2815.85	6739.46	3199.99	4060.08	2185.5	1019.71	1056.37	3337.72	7617.19	1384.61
20	1700.89	939.661	1378.16		2972.84	1403.79	1506.55	1723.02	438.784	-109.007	80.009	128.662	112.892	125.002	2739.48	5790.75	3394.69	4229.07	2126.27	844.031	965.976	3140.5	5998.33	1379.29
25	1525.7	784.655	1525.25		2400.8	1205.03	1175.49	1402.75	116.055	19.2223	115.671	18.5091	64.3705	16.7694	2739.27	5440.44	3109.42	4179.51	2136.49	881.311	1001.6	2993.71	5327.73	1421.55
30	1231.86	697.296	1278.98		2463.63	974.766	1103.51	1477.19	121.561	249.666	129.58	121.307	55.8713	135.657	2707.58	5245.6	3095.29	4021.57	1962.02	885.087	1137.54	2926.42	4845.85	1357.34

## Sheet: ED10h
Time	Fentanyl 0.3 mgkg				Morphine 40 mg/kg					VEH					FNZ 0.1 mg/kg						DFNZ 3 mg/kg
-5	106.806	106.599	79.1209	85.7143	103	110.448	92.1212	94.0594	75	109.623	82.5688	97.9798	113.253	103.093	111.732	108.571	103.529	102.538	114.912	102.924	114.286	94.8052	111.392	115.517
0	93.1937	93.401	120.879	114.286	97	89.5522	107.879	105.941	125	90.3766	117.431	102.02	86.747	96.9072	88.2682	91.4286	96.4706	97.4619	85.0877	97.076	85.7143	105.195	88.6076	84.4828
5	144.503	108.629	261.538	136.508	123	135.323	104.242	57.4257	70	91.2134	99.0826	100	93.9759	88.6598	157.542	252.857	194.118	135.025	105.263	148.538	171.429	93.5065	113.924	125.862
10	152.88	128.934	276.923	150.794	144	145.274	161.212	88.1188	162.5	83.682	100.917	104.04	92.7711	106.186	137.43	314.286	195.294	146.193	145.614	119.298	207.143	112.987	116.456	143.103
15	125.654	110.66	228.571	131.746	136	132.338	135.758	85.1485	222.5	97.9079	103.67	91.9192	95.1807	91.7526	129.609	230	190.588	108.629	150	120.468	182.143	109.091	110.127	122.414
20	123.56	90.3553	237.363	119.048	107	136.318	133.333	82.1782	207.5	92.887	94.4954	128.283	104.819	94.8454	129.609	207.143	178.824	114.721	132.456	119.298	150	114.286	98.7342	113.793
25	103.665	86.2944	228.571	119.048	86	107.463	111.515	69.3069	180	102.092	108.257	119.192	77.1084	97.9381	132.961	227.143	154.118	117.766	110.526	114.62	150	102.597	98.7342	110.345
30	95.288	88.3249	200	128.571	93	99.5025	106.667	63.3663	175	112.971	131.193	109.091	90.3614	82.4742	136.313	214.286	161.176	99.4924	111.404	109.942	157.143	107.792	94.9367	112.069

## Sheet: ED10i
Time	Fentanyl 0.3 mgkg				Morphine 40 mg/kg					VEH					FNZ 0.1 mg/kg						DFNZ 3 mg/kg
-5	107.187	97.1236	102.049	101.26	98.3384	99.2613	96.9288	99.5226	101.263	99.6475	105	105.469	102.813	100	105.778	95.9286	105.283	96.5538	96.0603	101.959	92.1483	97.9503	101.373	96.1451
0	92.8133	102.876	97.9507	98.7402	101.662	100.739	103.071	100.477	98.737	100.353	95	94.5312	97.1867	100	94.2218	104.071	94.7169	103.446	103.94	98.0406	107.852	102.05	98.6266	103.855
5	161.753	111.906	117.821	146.393	209.064	122.817	112.147	103.352	91.1004	99.1774	96.6129	92.9688	95.6522	97.9167	219.279	159.985	196.413	145.355	148.726	133.446	86.95	98.6868	128.287	125.536
10	185.411	154.699	141.381	168.202	156.595	178.544	122.308	113.548	106.896	92.832	95.9677	98.0469	108.44	95.8333	326.343	195.998	221.133	250.864	176.485	240.471	84.4472	113.94	181.689	150.73
15	168.557	170.872	129.81	145.647	151.686	220.841	120.82	130.148	124.647	95.1821	90	98.0469	101.79	97.3958	265.043	202.752	194.303	285.887	149.024	209.703	84.218	116.671	199.938	162.731
20	161.854	158.224	128.408	164.989	168.903	178.983	139.312	142.293	121.99	94.0071	101.935	105.078	106.905	100	236.439	201.448	192.933	270.07	149.669	169.442	72.2441	116.192	181.346	178.055
25	161.585	135.699	123.825	165.305	185.397	193.41	132.786	138.209	116.582	100.823	105.806	94.9219	106.905	101.042	208.863	176.777	188.803	243.833	157.416	172.815	76.3972	108.709	199.685	182.385
30	164.267	138.453	128.419	148.593	172.369	187.676	136.63	146	128.845	117.274	99.5161	101.172	111.509	104.688	175.538	166.65	178.184	279.121	140.122	173.834	83.1928	115.899	184.071	164.037

## Sheet: ED10j
Time	FEN 0.3 mg/kg				MOR 40 mg/kg					VEH					FNZ 0.1 mg/kg						DFNZ 3 mg/kg
-5	104.394	104.146	100.864	105.896	101.418	99.6785	109.034	105.88	89.642	111.679	93.0213	101.911	97.2215	105.172	104.333	93.3941	103.564	106.501	91.5611	105.09	102.623	98.4699	93.7779	95.338
0	95.6062	95.8543	99.1358	94.1043	98.5825	100.322	90.9659	94.1195	110.358	88.3209	106.979	98.0887	102.778	94.8279	95.6673	106.606	96.4363	93.4988	108.439	94.9096	97.3775	101.53	106.222	104.662
5	98.678	114.575	74.1137	152.747	92.234	87.6828	108.733	143.138	39.8673	97.7972	98.968	78.6874	90.2382	108.163	105.475	61.6406	87.0973	86.2676	150.391	104.242	109.712	89.8978	132.814	100.892
10	85.9043	125.222	100.05	190.722	99.8347	107.612	104.732	144.23	67.2154	93.8626	91.5636	85.8807	81.3322	88.0554	146.755	75.5903	91.6291	96.0876	142.493	138.055	97.3562	98.96	129.382	115.87
15	98.2795	143.907	105.317	205.726	105.103	129.925	146.208	186.531	63.9602	89.0136	91.1958	92.2381	88.9606	86.4858	153.354	80.9635	89.0169	150.998	125.149	139.235	130.329	107.454	161.081	125.852
20	99.4999	170.991	97.9018	284.501	126.72	130.809	165.865	195.967	67.6917	91.9507	103.116	75.495	83.9246	93.1471	135.556	83.5243	83.8591	152	131.52	129.804	117.887	99.1501	179.202	134.137
25	114.595	191.349	110.673	223.629	152.245	154.897	161.245	236.172	86.6819	88.5841	94.0227	80.3042	87.1248	87.3756	125.708	76.9965	95.2512	129.869	145.324	126.915	130.299	113.264	246.911	147.481
30	131.649	170.591	140.87	235.544	145.446	158.929	162.298	236.429	78.1039	83.0563	82.3678	89.4293	92.9546	98.2883	111.835	77.6997	86.7885	172.584	157.079	139.678	114.618	115.455	240.615	128.833

## Sheet: ED10k
S-Methadone log (M)	Go Lbit: MOR Smbit					Go Lbit: MOR Smbit+ Gal1R 1:4
1e-05	102.392	53.7582	115.044	108.401		2.88822	0	9.76405	13.0902
3e-06	57.5781	32.7593	120.355	119.861		0	0	12.7454	13.8355
1e-06	27.671	27.9505	123.989	99.1778		0	0	7.71435	10.7609
3e-07	15.8386	7.73298	105.821	113.805		0	0	6.31682	7.12739
1e-07	5.40377	3.91307	12.3728	59.1154		0	0	3.61494	4.23916
3e-08	13.0436	1.67703	10.7889	22.966		0	0	3.52177	4.23916
1e-08	2.70188	2.0497	0	3.43791		0	0	2.86959	3.95966
3e-09	0	0	0	4.49072		0	0	2.86959	1.25777
1e-09	0	0	1.25777	2.21741		0	0	1.56523	2.84164
1e-10	0	0	0	0		0	0	0.167703	1.44411

## Sheet: ED10l
Time (min)	FNZ 0.1 mg/kg						DFNZ 1 mg/kg
20	69.4538	57.2713	87.5865	126.467	105.232		47.4039	76.0424	99.5765	91.2918	91.8732
40	59.4005	88.5421	102.588	103.574	117.656		109.134	110.475	103.033	92.337	111.415
60	163.493	95.4349	120.946	85.3603	105.535		126.115	107.462	96.7218	96.8394	127.545
80	107.652	158.752	88.8793	84.5994	71.5773		117.348	106.021	100.669	119.532	69.1662
100	277.854	171.132	79.8631	96.2214	86.0385		108.617	73.177	127.372	138.022	51.4371
120	289.062	235.213	82.3003	114.581	87.9655		126.726	45.7515	101.253	149.676	43.8001
140	131.769	306.673	107.352	130.392	141.923		127.918	137.016	106.266	93.6857	52.0739
160	166.877	168.424	102.952	155.196	167.196		59.8398	75.8359	102.943	63.6405	57.7762
180	158.564	253.133	95.1232	152.64	142.52		33.2676	106.021	130.188	86.2517	74.8976
